# Supplementary material for: Generic and accurate prediction of retention times in liquid chromatography by post–projection calibration
Source: Commun Chem. 2024 Mar 8;7:54. doi: 10.1038/s42004-024-01135-0 (PMC10923921; doi:10.1038/s42004-024-01135-0)
Supplement: Supplementary file 3 — Supplementary Data 1-14 [file 42004_2024_1135_MOESM3_ESM.xlsx]

## Sheet: 1
NIM Number/old	Compound Name	IUPAC Name	Formula	CAS Number	Pubchem Number	SMILES	InChI	Molecular Weight	LogKow estimated by EPISuit	Retention behaviour classification (25)	ESI polarity	Ions	Superclass	nH	nC	nO	nF	nN	nS	nP	nCl	nBr	nI
1	4-Amino-1,2,4-triazole	1,2,4-triazol-4-amine	C2H4N4	584-13-4	11432	C1=NN=CN1N	InChI=1S/C2H4N4/c3-6-1-4-5-2-6/h1-2H,3H2	84.08	-1.68	1	Positive	M+H	Organoheterocyclic compounds	4	2	0	0	4	0	0	0	0	0
2	Moniliformin	3-hydroxycyclobut-3-ene-1,2-dione	C4H2O3	31876-38-7	40452	C1=C(C(=O)C1=O)O	InChI=1S/C4H2O3/c5-2-1-3(6)4(2)7/h1,5H	98.0569	0.03	1	Negative	M-H	Organic acids and derivatives	2	4	3	0	0	0	0	0	0	0
3	3-Amino-2-oxazolidinone	3-amino-1,3-oxazolidin-2-one	C3H6N2O2	80-65-9	65725	C1COC(=O)N1N	InChI=1S/C3H6N2O2/c4-5-1-2-7-3(5)6/h1-2,4H2	102.092	-0.98	1	Positive	M+H	Organoheterocyclic compounds	6	3	2	0	2	0	0	0	0	0
4	1H-benzotriazole	2H-benzotriazole	C6H5N3	95-14-7	7220	C1=CC2=NNN=C2C=C1	InChI=1S/C6H5N3/c1-2-4-6-5(3-1)7-9-8-6/h1-4H,(H,7,8,9)	119.124	1.17	11	Positive	M+H	Organoheterocyclic compounds	5	6	0	0	3	0	0	0	0	0
5	Nicotinic Acid	pyridine-3-carboxylic acid	C6H5NO2	59-67-6	938	C1=CC(=CN=C1)C(=O)O	InChI=1S/C6H5NO2/c8-6(9)5-2-1-3-7-4-5/h1-4H,(H,8,9)	123.11	0.69	2	Positive	M+H	Organoheterocyclic compounds	5	6	2	0	1	0	0	0	0	0
6	Melamine	1,3,5-triazine-2,4,6-triamine	C3H6N6	108-78-1	7955	C1(=NC(=NC(=N1)N)N)N	InChI=1S/C3H6N6/c4-1-7-2(5)9-3(6)8-1/h(H6,4,5,6,7,8,9)	126.12	-1.37	1	Positive	M+H	Organoheterocyclic compounds	6	3	0	0	6	0	0	0	0	0
7	Metformin	3-(diaminomethylidene)-1,1-dimethylguanidine	C4H11N5	657-24-9	4091	CN(C)C(=N)N=C(N)N	InChI=1S/C4H11N5/c1-9(2)4(7)8-3(5)6/h1-2H3,(H5,5,6,7,8)	129.164	-2.64	1	Positive	M+H	Organic nitrogen compounds	11	4	0	0	5	0	0	0	0	0
8	1,3-Benzothiazol	1,3-benzothiazole	C7H5NS	95-16-9	7222	C1=CC=C2C(=C1)N=CS2	InChI=1S/C7H5NS/c1-2-4-7-6(3-1)8-5-9-7/h1-5H	135.186	2.17	7	Positive	M+H	Organoheterocyclic compounds	5	7	0	0	1	1	0	0	0	0
9	Trimethyl phosphate	trimethyl phosphate	C3H9O4P	512-56-1	10541	COP(=O)(OC)OC	InChI=1S/C3H9O4P/c1-5-8(4,6-2)7-3/h1-3H3	140.075	-0.65	5	Positive	M+H	Organic acids and derivatives	9	3	4	0	0	0	1	0	0	0
10	Hexamethylenetetramine	1,3,5,7-tetrazatricyclo[3.3.1.13,7]decane	C6H12N4	100-97-0	4101	C1N2CN3CN1CN(C2)C3	InChI=1S/C6H12N4/c1-7-2-9-4-8(1)5-10(3-7)6-9/h1-6H2	140.186	-4.15	1	Positive	M+H	Organoheterocyclic compounds	12	6	0	0	4	0	0	0	0	0
11	(±)-Methamidophos	[amino(methylsulfanyl)phosphoryl]oxymethane	C2H8NO2PS	10265-92-6	4096	COP(=O)(N)SC	InChI=1S/C2H8NO2PS/c1-5-6(3,4)7-2/h1-2H3,(H2,3,4)	141.129	-0.93	3	Positive	M+H	Organophosphorus compounds	8	2	2	0	1	1	1	0	0	0
12	Patulin	4-hydroxy-4,6-dihydrofuro[3,2-c]pyran-2-one	C7H6O4	149-29-1	4696	C1C=C2C(=CC(=O)O2)C(O1)O	InChI=1S/C7H6O4/c8-6-3-4-5(11-6)1-2-10-7(4)9/h1,3,7,9H,2H2	154.12	-2.4	3	Negative	M-H	Organoheterocyclic compounds	6	7	4	0	0	0	0	0	0	0
13	L-carnitime	(3R)-3-hydroxy-4-(trimethylazaniumyl)butanoate	C7H15NO3	541-15-1	10917	C[N+](C)(C)C[C@@H](CC(=O)[O-])O	InChI=1S/C7H15NO3/c1-8(2,3)5-6(9)4-7(10)11/h6,9H,4-5H2,1-3H3/t6-/m1/s1	161.2	-3.48	1	Positive	M+H	Organic nitrogen compounds	15	7	3	0	1	0	0	0	0	0
14	Recinine	4-methoxy-1-methyl-2-oxopyridine-3-carbonitrile	C8H8N2O2	524-40-3	10666	CN1C=CC(=C(C1=O)C#N)OC	InChI=1S/C8H8N2O2/c1-10-4-3-7(12-2)6(5-9)8(10)11/h3-4H,1-2H3	164.161	-0.45	5	Positive	M+H	Organoheterocyclic compounds	8	8	2	0	2	0	0	0	0	0
15	Pyridoxine	4,5-bis(hydroxymethyl)-2-methylpyridin-3-ol	C8H11NO3	65-23-6	1054	CC1=NC=C(C(=C1O)CO)CO	InChI=1S/C8H11NO3/c1-5-8(12)7(4-11)6(3-10)2-9-5/h2,10-12H,3-4H2,1H3	169.18	-0.56	2	Positive	M+H	Organoheterocyclic compounds	11	8	3	0	1	0	0	0	0	0
16	Pencillic acid	(2E)-3-methoxy-5-methyl-4-oxohexa-2,5-dienoic acid	C8H10O4	90-65-3	5385314	CC(=C)C(=O)/C(=C\C(=O)O)/OC	InChI=1S/C8H10O4/c1-5(2)8(11)6(12-3)4-7(9)10/h4H,1H2,2-3H3,(H,9,10)/b6-4+	170.163	1.3	6	Positive	M+H	Organic acids and derivatives	10	8	4	0	0	0	0	0	0	0
17	Metronidazole	2-(2-methyl-5-nitroimidazol-1-yl)ethanol	C6H9N3O3	443-48-1	4173	CC1=NC=C(N1CCO)[N+](=O)[O-]	InChI=1S/C6H9N3O3/c1-5-7-4-6(9(11)12)8(5)2-3-10/h4,10H,2-3H2,1H3	171.154	-0.02	5	Positive	M+H	Organoheterocyclic compounds	9	6	3	0	3	0	0	0	0	0
18	Triethyl phosphate	triethyl phosphate	C6H15O4P	78-40-0	6535	CCOP(=O)(OCC)OCC	InChI=1S/C6H15O4P/c1-4-8-11(7,9-5-2)10-6-3/h4-6H2,1-3H3	182.155	0.87	7	Positive	M+H	Organic acids and derivatives	15	6	4	0	0	0	1	0	0	0
19	Acephate	N-[methoxy(methylsulfanyl)phosphoryl]acetamide	C4H10NO3PS	30560-19-1	1982	CC(=O)NP(=O)(OC)SC	InChI=1S/C4H10NO3PS/c1-4(6)5-9(7,8-2)10-3/h1-3H3,(H,5,6,7)	183.166	-0.9	3	Positive	M+H	Organophosphorus compounds	10	4	3	0	1	1	1	0	0	0
20	Sulfamylon	4-(aminomethyl)benzenesulfonamide	C7H10N2O2S	138-39-6	3998	C1=CC(=CC=C1CN)S(=O)(=O)N	InChI=1S/C7H10N2O2S/c8-5-6-1-3-7(4-2-6)12(9,10)11/h1-4H,5,8H2,(H2,9,10,11)	186.232	-0.55	2	Positive	M+H	Benzenoids	10	7	2	0	2	1	0	0	0	0
21	Molinate	S-ethyl azepane-1-carbothioate	C9H17NOS	2212-67-1	16653	CCSC(=O)N1CCCCCC1	InChI=1S/C9H17NOS/c1-2-12-9(11)10-7-5-3-4-6-8-10/h2-8H2,1H3	187.302	2.91	11	Positive	M+H	Organoheterocyclic compounds	17	9	1	0	1	1	0	0	0	0
22	Atrazine-desethyl	6-chloro-2-N-propan-2-yl-1,3,5-triazine-2,4-diamine	C6H10ClN5	6190-65-4	22563	CC(C)NC1=NC(=NC(=N1)N)Cl	InChI=1S/C6H10ClN5/c1-3(2)9-6-11-4(7)10-5(8)12-6/h3H,1-2H3,(H3,8,9,10,11,12)	187.63	1.78	7	Positive	M+H	Organoheterocyclic compounds	10	6	0	0	5	0	0	1	0	0
23	Isoprocarb	(2-propan-2-ylphenyl) N-methylcarbamate	C11H15NO2	2631-40-5	17517	CC(C)C1=CC=CC=C1OC(=O)NC	InChI=1S/C11H15NO2/c1-8(2)9-6-4-5-7-10(9)14-11(13)12-3/h4-8H,1-3H3,(H,12,13)	193.242	2.37	11	Positive	M+H	Benzenoids	15	11	2	0	1	0	0	0	0	0
24	Bisphenol F	4-[(4-hydroxyphenyl)methyl]phenol	C13H12O2	620-92-8	12111	C1=CC(=CC=C1CC2=CC=C(C=C2)O)O	InChI=1S/C13H12O2/c14-12-5-1-10(2-6-12)9-11-3-7-13(15)8-4-11/h1-8,14-15H,9H2	200.23	3.06	n.d	Negative	M-H	Benzenoids	12	13	2	0	0	0	0	0	0	0
25	3-Amino-5-morpholinomethyl-2-oxazolidinone	3-amino-5-(morpholin-4-ylmethyl)-1,3-oxazolidin-2-one	C8H15N3O3	43056-63-9	3016406	C1COCCN1CC2CN(C(=O)O2)N	InChI=1S/C8H15N3O3/c9-11-6-7(14-8(11)12)5-10-1-3-13-4-2-10/h7H,1-6,9H2	201.223	-1.74	2	Positive	M+H	Organoheterocyclic compounds	15	8	3	0	3	0	0	0	0	0
26	Thiabendazole	4-(1H-benzimidazol-2-yl)-1,3-thiazole	C10H7N3S	148-79-8	5430	C1=CC=C2C(=C1)NC(=N2)C3=CSC=N3	InChI=1S/C10H7N3S/c1-2-4-8-7(3-1)12-10(13-8)9-5-14-6-11-9/h1-6H,(H,12,13)	201.248	2	11	Positive	M+H	Organoheterocyclic compounds	7	10	0	0	3	1	0	0	0	0
27	4-Octylphenol	4-octylphenol	C14H22O	1806-26-4	15730	CCCCCCCCC1=CC=C(C=C1)O	InChI=1S/C14H22O/c1-2-3-4-5-6-7-8-13-9-11-14(15)12-10-13/h9-12,15H,2-8H2,1H3	206.32	5.5	n.d	Negative	M-H	Benzenoids	22	14	1	0	0	0	0	0	0	0
28	(2E)-2-(2-Nitrobenzylidene)hydrazinecarboxamide	[(Z)-(2-nitrophenyl)methylideneamino]urea	C8H8N4O3	16004-43-6	5397522	C1=CC=C(C(=C1)/C=N/NC(=O)N)[N+](=O)[O-]	InChI=1S/C8H8N4O3/c9-8(13)11-10-5-6-3-1-2-4-7(6)12(14)15/h1-5H,(H3,9,11,13)/b10-5-	208.174	0.86	7	Positive	M+H	Benzenoids	8	8	3	0	4	0	0	0	0	0
29	Propoxur	(2-propan-2-yloxyphenyl) N-methylcarbamate	C11H15NO3	114-26-1	4944	CC(C)OC1=CC=CC=C1OC(=O)NC	InChI=1S/C11H15NO3/c1-8(2)14-9-6-4-5-7-10(9)15-11(13)12-3/h4-8H,1-3H3,(H,12,13)	209.242	1.9	7	Positive	M+H	Benzenoids	15	11	3	0	1	0	0	0	0	0
30	Ethirimol	5-butyl-2-(ethylamino)-4-methyl-1H-pyrimidin-6-one	C11H19N3O	23947-60-6	135424354	CCCCC1=C(N=C(NC1=O)NCC)C	InChI=1S/C11H19N3O/c1-4-6-7-9-8(3)13-11(12-5-2)14-10(9)15/h4-7H2,1-3H3,(H2,12,13,14,15)	209.288	3	17	Positive	M+H	Organoheterocyclic compounds	19	11	1	0	3	0	0	0	0	0
31	Perfluorobutanoic acid	2,2,3,3,4,4,4-heptafluorobutanoic acid	C4HF7O2	375-22-4	9777	C(=O)(C(C(C(F)(F)F)(F)F)(F)F)O	InChI=1S/C4HF7O2/c5-2(6,1(12)13)3(7,8)4(9,10)11/h(H,12,13)	214.038	2.43	8	Negative	M-H	Organohalogen compounds	1	4	2	7	0	0	0	0	0	0
32	Sulfacetamide	N-(4-aminophenyl)sulfonylacetamide	C8H10N2O3S	144-80-9	5320	CC(=O)NS(=O)(=O)C1=CC=C(C=C1)N	InChI=1S/C8H10N2O3S/c1-6(11)10-14(12,13)8-4-2-7(9)3-5-8/h2-5H,9H2,1H3,(H,10,11)	214.242	-0.6	4	Positive	M+H	Benzenoids	10	8	3	0	2	1	0	0	0	0
33	Sulfaguanidine	2-(4-aminophenyl)sulfonylguanidine	C7H10N4O2S	57-67-0	5324	C1=CC(=CC=C1N)S(=O)(=O)N=C(N)N	InChI=1S/C7H10N4O2S/c8-5-1-3-6(4-2-5)14(12,13)11-7(9)10/h1-4H,8H2,(H4,9,10,11)	214.245	-0.99	2	Positive	M+H	Benzenoids	10	7	2	0	4	1	0	0	0	0
34	Metribuzin	4-amino-6-tert-butyl-3-methylsulfanyl-1,2,4-triazin-5-one	C8H14N4OS	21087-64-9	30479	CC(C)(C)C1=NN=C(N(C1=O)N)SC	InChI=1S/C8H14N4OS/c1-8(2,3)5-6(13)12(9)7(14-4)11-10-5/h9H2,1-4H3	214.288	1.49	7	Positive	M+H	Organosulfur compounds	14	8	1	0	4	1	0	0	0	0
35	Cycloate	S-ethyl N-cyclohexyl-N-ethylcarbamothioate	C11H21NOS	1134-23-2	14337	CCN(C1CCCCC1)C(=O)SCC	InChI=1S/C11H21NOS/c1-3-12(11(13)14-4-2)10-8-6-5-7-9-10/h10H,3-9H2,1-2H3	215.356	3.81	14	Positive	M+H	Organosulfur compounds	21	11	1	0	1	1	0	0	0	0
36	Mequindox	1-(3-methyl-4-oxido-1-oxoquinoxalin-1-ium-2-yl)ethanone	C11H10N2O3	13297-17-1	404291	CC1=C([N+](=O)C2=CC=CC=C2N1[O-])C(=O)C	InChI=1S/C11H10N2O3/c1-7-11(8(2)14)13(16)10-6-4-3-5-9(10)12(7)15/h3-6H,1-2H3	218.209	0.63	11	Positive	M+H	Organoheterocyclic compounds	10	11	3	0	2	0	0	0	0	0
37	Pantothenic Acid	3-[[(2R)-2,4-dihydroxy-3,3-dimethylbutanoyl]amino]propanoic acid	C9H17NO5	79-83-4	6613	CC(C)(CO)[C@H](C(=O)NCCC(=O)O)O	InChI=1S/C9H17NO5/c1-9(2,5-11)7(14)8(15)10-4-3-6(12)13/h7,11,14H,3-5H2,1-2H3,(H,10,15)(H,12,13)/t7-/m0/s1	219.23	-1.69	4	Positive	M+H	Organic oxygen compounds	17	9	5	0	1	0	0	0	0	0
38	4-nonylphenol	4-nonylphenol	C15H24O	104-40-5	1752	CCCCCCCCCC1=CC=C(C=C1)O	InChI=1S/C15H24O/c1-2-3-4-5-6-7-8-9-14-10-12-15(16)13-11-14/h10-13,16H,2-9H2,1H3	220.35	5.99	n.d	Negative	M-H	Benzenoids	24	15	1	0	0	0	0	0	0	0
39	Dichlorvos	2,2-dichloroethenyl dimethyl phosphate	C4H7Cl2O4P	62-73-7	3039	COP(=O)(OC)OC=C(Cl)Cl	InChI=1S/C4H7Cl2O4P/c1-8-11(7,9-2)10-3-4(5)6/h3H,1-2H3	220.976	0.6	7	Positive	M+H	Organic acids and derivatives	7	4	4	0	0	0	1	2	0	0
40	Monocrotophos	dimethyl [(E)-4-(methylamino)-4-oxobut-2-en-2-yl] phosphate	C7H14NO5P	6923-22-4	5371562	C/C(=C\C(=O)NC)/OP(=O)(OC)OC	InChI=1S/C7H14NO5P/c1-6(5-7(9)8-2)13-14(10,11-3)12-4/h5H,1-4H3,(H,8,9)/b6-5+	223.163	-0.31	11	Positive	M+H	Organic acids and derivatives	14	7	5	0	1	0	1	0	0	0
41	Mepanipyrim	4-methyl-N-phenyl-6-prop-1-ynylpyrimidin-2-amine	C14H13N3	110235-47-7	86296	CC#CC1=NC(=NC(=C1)C)NC2=CC=CC=C2	InChI=1S/C14H13N3/c1-3-7-13-10-11(2)15-14(17-13)16-12-8-5-4-6-9-12/h4-6,8-10H,1-2H3,(H,15,16,17)	223.273	3.46	14	Positive	M+H	Benzenoids	13	14	0	0	3	0	0	0	0	0
42	Mevinphos	methyl (E)-3-dimethoxyphosphoryloxybut-2-enoate	C7H13O6P	7786-34-7	5355863	C/C(=C\C(=O)OC)/OP(=O)(OC)OC	InChI=1S/C7H13O6P/c1-6(5-7(8)10-2)13-14(9,11-3)12-4/h5H,1-4H3/b6-5+	224.148	0.76	11	Positive	M+H	Lipids and lipid-like molecules	13	7	6	0	0	0	1	0	0	0
43	Tripropyl phosphate	tripropyl phosphate	C9H21O4P	513-08-6	10546	CCCOP(=O)(OCCC)OCCC	InChI=1S/C9H21O4P/c1-4-7-11-14(10,12-8-5-2)13-9-6-3/h4-9H2,1-3H3	224.234	2.35	7	Positive	M+H	Organic acids and derivatives	21	9	4	0	0	0	1	0	0	0
44	Triisopropyl phosphate	tripropan-2-yl phosphate	C9H21O4P	513-02-0	68188	CC(C)OP(=O)(OC(C)C)OC(C)C	InChI=1S/C9H21O4P/c1-7(2)11-14(10,12-8(3)4)13-9(5)6/h7-9H,1-6H3	224.234	2.12	7	Positive	M+H	Organic acids and derivatives	21	9	4	0	0	0	1	0	0	0
45	Bisphenol A	4-[2-(4-hydroxyphenyl)propan-2-yl]phenol	C15H16O2	80-05-7	6623	CC(C)(C1=CC=C(C=C1)O)C2=CC=C(C=C2)O	InChI=1S/C15H16O2/c1-15(2,11-3-7-13(16)8-4-11)12-5-9-14(17)10-6-12/h3-10,16-17H,1-2H3	228.29	3.64	n.d	Negative	M-H	Benzenoids	16	15	2	0	0	0	0	0	0	0
46	Dimethoate	2-dimethoxyphosphinothioylsulfanyl-N-methylacetamide	C5H12NO3PS2	60-51-5	3082	CNC(=O)CSP(=S)(OC)OC	InChI=1S/C5H12NO3PS2/c1-6-5(7)4-12-10(11,8-2)9-3/h4H2,1-3H3,(H,6,7)	229.257	0.72	11	Positive	M+H	Organic acids and derivatives	12	5	3	0	1	2	1	0	0	0
47	Propazine	6-chloro-2-N,4-N-di(propan-2-yl)-1,3,5-triazine-2,4-diamine	C9H16ClN5	139-40-2	4937	CC(C)NC1=NC(=NC(=N1)Cl)NC(C)C	InChI=1S/C9H16ClN5/c1-5(2)11-8-13-7(10)14-9(15-8)12-6(3)4/h5-6H,1-4H3,(H2,11,12,13,14,15)	229.71	3.24	16	Positive	M+H	Organoheterocyclic compounds	16	9	0	0	5	0	0	1	0	0
48	PF4OPeA	2,2,3,3-tetrafluoro-3-(trifluoromethoxy)propanoic acid	C4HF7O3	377-73-1	120228	C(=O)(C(C(OC(F)(F)F)(F)F)(F)F)O	InChI=1S/C4HF7O3/c5-2(6,1(12)13)3(7,8)14-4(9,10)11/h(H,12,13)	230.04	2.28	7	Negative	M-H	Organic acids and derivatives	1	4	3	7	0	0	0	0	0	0
49	Nalidixic acid	1-ethyl-7-methyl-4-oxo-1,8-naphthyridine-3-carboxylic acid	C12H12N2O3	389-08-2	4421	CCN1C=C(C(=O)C2=C1N=C(C=C2)C)C(=O)O	InChI=1S/C12H12N2O3/c1-3-14-6-9(12(16)17)10(15)8-5-4-7(2)13-11(8)14/h4-6H,3H2,1-2H3,(H,16,17)	232.235	1.64	7	Positive	M+H	Organoheterocyclic compounds	12	12	3	0	2	0	0	0	0	0
50	2-NP-AOZ	3-[(Z)-(2-nitrophenyl)methylideneamino]-1,3-oxazolidin-2-one	C10H9N3O4	19687-73-1	6445042	C1COC(=O)N1/N=C/C2=CC=CC=C2[N+](=O)[O-]	InChI=1S/C10H9N3O4/c14-10-12(5-6-17-10)11-7-8-3-1-2-4-9(8)13(15)16/h1-4,7H,5-6H2/b11-7-	235.196	1.65	7	Positive	M+H	Benzenoids	9	10	4	0	3	0	0	0	0	0
51	Carbamazepine	benzo[b][1]benzazepine-11-carboxamide	C15H12N2O	298-46-4	2554	C1=CC=C2C(=C1)C=CC3=CC=CC=C3N2C(=O)N	InChI=1S/C15H12N2O/c16-15(18)17-13-7-3-1-5-11(13)9-10-12-6-2-4-8-14(12)17/h1-10H,(H2,16,18)	236.269	2.25	7	Positive	M+H	Organoheterocyclic compounds	12	15	1	0	2	0	0	0	0	0
52	Pirimicarb	[2-(dimethylamino)-5,6-dimethylpyrimidin-4-yl] N,N-dimethylcarbamate	C11H18N4O2	23103-98-2	31645	CC1=C(N=C(N=C1OC(=O)N(C)C)N(C)C)C	InChI=1S/C11H18N4O2/c1-7-8(2)12-10(14(3)4)13-9(7)17-11(16)15(5)6/h1-6H3	238.286	1.4	17	Positive	M+H	Organic nitrogen compounds	18	11	2	0	4	0	0	0	0	0
53	Salbutamol	4-[2-(tert-butylamino)-1-hydroxyethyl]-2-(hydroxymethyl)phenol	C13H21NO3	18559-94-9	2083	CC(C)(C)NCC(C1=CC(=C(C=C1)O)CO)O	InChI=1S/C13H21NO3/c1-13(2,3)14-7-12(17)9-4-5-11(16)10(6-9)8-15/h4-6,12,14-17H,7-8H2,1-3H3	239.311	0.64	5	Positive	M+H	Benzenoids	21	13	3	0	1	0	0	0	0	0
54	Methacrifos	methyl (E)-3-dimethoxyphosphinothioyloxy-2-methylprop-2-enoate	C7H13O5PS	62610-77-9	3034435	C/C(=C\OP(=S)(OC)OC)/C(=O)OC	InChI=1S/C7H13O5PS/c1-6(7(8)9-2)5-12-13(14,10-3)11-4/h5H,1-4H3/b6-5+	240.214	2.53	14	Positive	M+H	Organic acids and derivatives	13	7	5	0	0	1	1	0	0	0
55	Bentazone	2,2-dioxo-3-propan-2-yl-1H-2lambda6,1,3-benzothiadiazin-4-one	C10H12N2O3S	25057-89-0	2328	CC(C)N1C(=O)C2=CC=CC=C2NS1(=O)=O	InChI=1S/C10H12N2O3S/c1-7(2)12-10(13)8-5-3-4-6-9(8)11-16(12,14)15/h3-7,11H,1-2H3	240.279	1.67	6	Negative	M-H	Benzenoids	12	10	3	0	2	1	0	0	0	0
56	Bisphenol B	4-[2-(4-hydroxyphenyl)butan-2-yl]phenol	C16H18O2	77-40-7	66166	CCC(C)(C1=CC=C(C=C1)O)C2=CC=C(C=C2)O	InChI=1S/C16H18O2/c1-3-16(2,12-4-8-14(17)9-5-12)13-6-10-15(18)11-7-13/h4-11,17-18H,3H2,1-2H3	242.31	4.13	n.d	Negative	M-H	Benzenoids	18	16	2	0	0	0	0	0	0	0
57	Ethoprophos	1-[ethoxy(propylsulfanyl)phosphoryl]sulfanylpropane	C8H19O2PS2	13194-48-4	3289	CCCSP(=O)(OCC)SCCC	InChI=1S/C8H19O2PS2/c1-4-7-12-11(9,10-6-3)13-8-5-2/h4-8H2,1-3H3	242.339	3.14	14	Positive	M+H	Organophosphorus compounds	19	8	2	0	0	2	1	0	0	0
58	Biotin	5-[(3aS,4S,6aR)-2-oxo-1,3,3a,4,6,6a-hexahydrothieno[3,4-d]imidazol-4-yl]pentanoic acid	C10H16N2O3S	58-85-5	171548	C1[C@H]2[C@@H]([C@@H](S1)CCCCC(=O)O)NC(=O)N2	InChI=1S/C10H16N2O3S/c13-8(14)4-2-1-3-7-9-6(5-16-7)11-10(15)12-9/h6-7,9H,1-5H2,(H,13,14)(H2,11,12,15)/t6-,7-,9-/m0/s1	244.31	0.39	6	Positive	M+H	Organoheterocyclic compounds	16	10	3	0	2	1	0	0	0	0
59	Fonofos	ethoxy-ethyl-phenylsulfanyl-sulfanylidene-lambda5-phosphane	C10H15OPS2	944-22-9	13676	CCOP(=S)(CC)SC1=CC=CC=C1	InChI=1S/C10H15OPS2/c1-3-11-12(13,4-2)14-10-8-6-5-7-9-10/h5-9H,3-4H2,1-2H3	246.329	4.02	12	Positive	M+H	Benzenoids	15	10	1	0	0	2	1	0	0	0
60	Paraoxon-methyl	dimethyl (4-nitrophenyl) phosphate	C8H10NO6P	950-35-6	13708	COP(=O)(OC)OC1=CC=C(C=C1)[N+](=O)[O-]	InChI=1S/C8H10NO6P/c1-13-16(12,14-2)15-8-5-3-7(4-6-8)9(10)11/h3-6H,1-2H3	247.142	0.98	7	Positive	M+H	Benzenoids	10	8	6	0	1	0	1	0	0	0
61	2-NP-AHD	1-[(Z)-(2-nitrophenyl)methylideneamino]imidazolidine-2,4-dione	C10H8N4O4	623145-57-3	7018038	C1C(=O)NC(=O)N1/N=C/C2=CC=CC=C2[N+](=O)[O-]	InChI=1S/C10H8N4O4/c15-9-6-13(10(16)12-9)11-5-7-3-1-2-4-8(7)14(17)18/h1-5H,6H2,(H,12,15,16)/b11-5-	248.195	0.46	11	Positive	M+H	Organoheterocyclic compounds	8	10	4	0	4	0	0	0	0	0
62	Sulfapyridine	4-amino-N-pyridin-2-ylbenzenesulfonamide	C11H11N3O2S	144-83-2	5336	C1=CC=NC(=C1)NS(=O)(=O)C2=CC=C(C=C2)N	InChI=1S/C11H11N3O2S/c12-9-4-6-10(7-5-9)17(15,16)14-11-3-1-2-8-13-11/h1-8H,12H2,(H,13,14)	249.289	0.53	5	Positive	M+H	Benzenoids	11	11	2	0	3	1	0	0	0	0
63	PFPrS	1,1,2,2,3,3,3-heptafluoropropane-1-sulfonic acid	C3HF7O3S	423-41-6	9859771	C(C(F)(F)F)(C(F)(F)S(=O)(=O)O)(F)F	InChI=1S/C3HF7O3S/c4-1(5,2(6,7)8)3(9,10)14(11,12)13/h(H,11,12,13)	250.09	1.15	7	Negative	M-H	Organohalogen compounds	1	3	3	7	0	1	0	0	0	0
64	(-)-Citrinin	(3R,4S)-6-hydroxy-3,4,5-trimethyl-8-oxo-3,4-dihydroisochromene-7-carboxylic acid	C13H14O5	518-75-2	54680783	C[C@@H]1[C@H](OC=C2C1=C(C(=C(C2=O)C(=O)O)O)C)C	InChI=1S/C13H14O5/c1-5-7(3)18-4-8-9(5)6(2)11(14)10(12(8)15)13(16)17/h4-5,7,14H,1-3H3,(H,16,17)/t5-,7-/m1/s1	250.25	0.45	7	Positive	M+H	Organoheterocyclic compounds	14	13	5	0	0	0	0	0	0	0
65	Bisphenol S	4-(4-hydroxyphenyl)sulfonylphenol	C12H10O4S	80-09-1	6626	C1=CC(=CC=C1O)S(=O)(=O)C2=CC=C(C=C2)O	InChI=1S/C12H10O4S/c13-9-1-5-11(6-2-9)17(15,16)12-7-3-10(14)4-8-12/h1-8,13-14H	250.27	1.65	7	Negative	M-H	Benzenoids	10	12	4	0	0	1	0	0	0	0
66	Sulfadiazine	4-amino-N-pyrimidin-2-ylbenzenesulfonamide	C10H10N4O2S	68-35-9	5215	C1=CN=C(N=C1)NS(=O)(=O)C2=CC=C(C=C2)N	InChI=1S/C10H10N4O2S/c11-8-2-4-9(5-3-8)17(15,16)14-10-12-6-1-7-13-10/h1-7H,11H2,(H,12,13,14)	250.277	-0.34	4	Positive	M+H	Benzenoids	10	10	2	0	4	1	0	0	0	0
67	Hexazinone	3-cyclohexyl-6-(dimethylamino)-1-methyl-1,3,5-triazine-2,4-dione	C12H20N4O2	51235-04-2	39965	CN1C(=NC(=O)N(C1=O)C2CCCCC2)N(C)C	InChI=1S/C12H20N4O2/c1-14(2)10-13-11(17)16(12(18)15(10)3)9-7-5-4-6-8-9/h9H,4-8H2,1-3H3	252.313	2.15	7	Positive	M+H	Organic nitrogen compounds	20	12	2	0	4	0	0	0	0	0
68	Sulfamethoxazole	4-amino-N-(5-methyl-1,2-oxazol-3-yl)benzenesulfonamide	C10H11N3O3S	723-46-6	5329	CC1=CC(=NO1)NS(=O)(=O)C2=CC=C(C=C2)N	InChI=1S/C10H11N3O3S/c1-7-6-10(12-16-7)13-17(14,15)9-4-2-8(11)3-5-9/h2-6H,11H2,1H3,(H,12,13)	253.278	0.48	6	Positive	M+H	Benzenoids	11	10	3	0	3	1	0	0	0	0
69	Fenothiocarb	S-(4-phenoxybutyl) N,N-dimethylcarbamothioate	C13H19NO2S	62850-32-2	44178	CN(C)C(=O)SCCCCOC1=CC=CC=C1	InChI=1S/C13H19NO2S/c1-14(2)13(15)17-11-7-6-10-16-12-8-4-3-5-9-12/h3-5,8-9H,6-7,10-11H2,1-2H3	253.361	3.28	14	Positive	M+H	Benzenoids	19	13	2	0	1	1	0	0	0	0
70	Sulfathiazole	4-amino-N-(1,3-thiazol-2-yl)benzenesulfonamide	C9H9N3O2S2	72-14-0	5340	C1=CC(=CC=C1N)S(=O)(=O)NC2=NC=CS2	InChI=1S/C9H9N3O2S2/c10-7-1-3-8(4-2-7)16(13,14)12-9-11-5-6-15-9/h1-6H,10H2,(H,11,12)	255.317	0.72	5	Positive	M+H	Benzenoids	9	9	2	0	3	2	0	0	0	0
71	Formothion	2-dimethoxyphosphinothioylsulfanyl-N-formyl-N-methylacetamide	C6H12NO4PS2	2540-82-1	17345	CN(C=O)C(=O)CSP(=S)(OC)OC	InChI=1S/C6H12NO4PS2/c1-7(5-8)6(9)4-14-12(13,10-2)11-3/h5H,4H2,1-3H3	257.267	1.26	7	Positive	M+H	Organic acids and derivatives	12	6	4	0	1	2	1	0	0	0
72	Thiobencarb	S-[(4-chlorophenyl)methyl] N,N-diethylcarbamothioate	C12H16ClNOS	28249-77-6	34192	CCN(CC)C(=O)SCC1=CC=C(C=C1)Cl	InChI=1S/C12H16ClNOS/c1-3-14(4-2)12(15)16-9-10-5-7-11(13)8-6-10/h5-8H,3-4,9H2,1-2H3	257.779	3.41	12	Positive	M+H	Benzenoids	16	12	1	0	1	1	0	1	0	0
73	Alternariol	3,7,9-trihydroxy-1-methylbenzo[c]chromen-6-one	C14H10O5	641-38-3	5359485	CC1=CC(=CC2=C1C3=C(C(=CC(=C3)O)O)C(=O)O2)O	InChI=1S/C14H10O5/c1-6-2-7(15)5-11-12(6)9-3-8(16)4-10(17)13(9)14(18)19-11/h2-5,15-17H,1H3	258.226	2.35	7	Negative	M-H	Phenylpropanoids and polyketides	10	14	5	0	0	0	0	0	0	0
74	Metobromuron	3-(4-bromophenyl)-1-methoxy-1-methylurea	C9H11BrN2O2	3060-89-7	18290	CN(C(=O)NC1=CC=C(C=C1)Br)OC	InChI=1S/C9H11BrN2O2/c1-12(14-2)9(13)11-8-5-3-7(10)4-6-8/h3-6H,1-2H3,(H,11,13)	259.1	2.51	11	Positive	M+H	Benzenoids	11	9	2	0	2	0	0	0	1	0
75	Bromacil	5-bromo-3-butan-2-yl-6-methyl-1H-pyrimidine-2,4-dione	C9H13BrN2O2	314-40-9	9411	CCC(C)N1C(=O)C(=C(NC1=O)C)Br	InChI=1S/C9H13BrN2O2/c1-4-5(2)12-8(13)7(10)6(3)11-9(12)14/h5H,4H2,1-3H3,(H,11,14)	261.116	1.68	9	Positive	M+H	Organoheterocyclic compounds	13	9	2	0	2	0	0	0	1	0
76	Oxolinic acid	5-ethyl-8-oxo-[1,3]dioxolo[4,5-g]quinoline-7-carboxylic acid	C13H11NO5	14698-29-4	4628	CCN1C=C(C(=O)C2=CC3=C(C=C21)OCO3)C(=O)O	InChI=1S/C13H11NO5/c1-2-14-5-8(13(16)17)12(15)7-3-10-11(4-9(7)14)19-6-18-10/h3-5H,2,6H2,1H3,(H,16,17)	261.23	1.7	7	Positive	M+H	Organoheterocyclic compounds	11	13	5	0	1	0	0	0	0	0
77	Flumequine	7-fluoro-12-methyl-4-oxo-1-azatricyclo[7.3.1.05,13]trideca-2,5,7,9(13)-tetraene-3-carboxylic acid	C14H12FNO3	42835-25-6	3374	CC1CCC2=C3N1C=C(C(=O)C3=CC(=C2)F)C(=O)O	InChI=1S/C14H12FNO3/c1-7-2-3-8-4-9(15)5-10-12(8)16(7)6-11(13(10)17)14(18)19/h4-7H,2-3H2,1H3,(H,18,19)	261.248	2.7	7	Positive	M+H	Organoheterocyclic compounds	12	14	3	1	1	0	0	0	0	0
78	Cinoxacin	1-ethyl-4-oxo-[1,3]dioxolo[4,5-g]cinnoline-3-carboxylic acid	C12H10N2O5	28657-80-9	2762	CCN1C2=CC3=C(C=C2C(=O)C(=N1)C(=O)O)OCO3	InChI=1S/C12H10N2O5/c1-2-14-7-4-9-8(18-5-19-9)3-6(7)11(15)10(13-14)12(16)17/h3-4H,2,5H2,1H3,(H,16,17)	262.218	1.59	6	Positive	M+H	Organoheterocyclic compounds	10	12	5	0	2	0	0	0	0	0
79	Carbadox	methyl N-[(Z)-(1,4-dioxidoquinoxaline-1,4-diium-2-yl)methylideneamino]carbamate	C11H10N4O4	6804-07-5	136662877	COC(=O)N/N=C/C1=[N+](C2=CC=CC=C2[N+](=C1)[O-])[O-]	InChI=1S/C11H10N4O4/c1-19-11(16)13-12-6-8-7-14(17)9-4-2-3-5-10(9)15(8)18/h2-7H,1H3,(H,13,16)/b12-6-	262.221	-1.37	11	Positive	M+H	Organoheterocyclic compounds	10	11	4	0	4	0	0	0	0	0
80	Perfluoropentanoic acid	2,2,3,3,4,4,5,5,5-nonafluoropentanoic acid	C5HF9O2	2706-90-3	75921	C(=O)(C(C(C(C(F)(F)F)(F)F)(F)F)(F)F)O	InChI=1S/C5HF9O2/c6-2(7,1(15)16)3(8,9)4(10,11)5(12,13)14/h(H,15,16)	264.046	2.81	7	Negative	M-H	Organohalogen compounds	1	5	2	9	0	0	0	0	0	0
81	Sulfamerazine	4-amino-N-(4-methylpyrimidin-2-yl)benzenesulfonamide	C11H12N4O2S	127-79-7	5325	CC1=NC(=NC=C1)NS(=O)(=O)C2=CC=C(C=C2)N	InChI=1S/C11H12N4O2S/c1-8-6-7-13-11(14-8)15-18(16,17)10-4-2-9(12)3-5-10/h2-7H,12H2,1H3,(H,13,14,15)	264.304	0.21	5	Positive	M+H	Benzenoids	12	11	2	0	4	1	0	0	0	0
82	Aclonifen	2-chloro-6-nitro-3-phenoxyaniline	C12H9ClN2O3	74070-46-5	92389	C1=CC=C(C=C1)OC2=C(C(=C(C=C2)[N+](=O)[O-])N)Cl	InChI=1S/C12H9ClN2O3/c13-11-10(18-8-4-2-1-3-5-8)7-6-9(12(11)14)15(16)17/h1-7H,14H2	264.66	3.88	14	Positive	M+H	Benzenoids	9	12	3	0	2	0	0	1	0	0
83	Dienestrol	4-[(2E,4E)-4-(4-hydroxyphenyl)hexa-2,4-dien-3-yl]phenol	C18H18O2	84-17-3	667476	C/C=C(/C(=C/C)/C1=CC=C(C=C1)O)\C2=CC=C(C=C2)O	InChI=1S/C18H18O2/c1-3-17(13-5-9-15(19)10-6-13)18(4-2)14-7-11-16(20)12-8-14/h3-12,19-20H,1-2H3/b17-3+,18-4+	266.3	5.43	n.d	Negative	M-H	Phenylpropanoids and polyketides	18	18	2	0	0	0	0	0	0	0
84	Tributyl phosphate	tributyl phosphate	C12H27O4P	126-73-8	31357	CCCCOP(=O)(OCCCC)OCCCC	InChI=1S/C12H27O4P/c1-4-7-10-14-17(13,15-11-8-5-2)16-12-9-6-3/h4-12H2,1-3H3	266.314	3.82	14	Positive	M+H	Organic acids and derivatives	27	12	4	0	0	0	1	0	0	0
85	Triisobutyl phosphate	tris(2-methylpropyl) phosphate	C12H27O4P	126-71-6	31355	CC(C)COP(=O)(OCC(C)C)OCC(C)C	InChI=1S/C12H27O4P/c1-10(2)7-14-17(13,15-8-11(3)4)16-9-12(5)6/h10-12H,7-9H2,1-6H3	266.314	3.6	14	Positive	M+H	Organic acids and derivatives	27	12	4	0	0	0	1	0	0	0
86	Sulfisoxazole	4-amino-N-(3,4-dimethyl-1,2-oxazol-5-yl)benzenesulfonamide	C11H13N3O3S	127-69-5	5344	CC1=C(ON=C1C)NS(=O)(=O)C2=CC=C(C=C2)N	InChI=1S/C11H13N3O3S/c1-7-8(2)13-17-11(7)14-18(15,16)10-5-3-9(12)4-6-10/h3-6,14H,12H2,1-2H3	267.304	1.03	6	Positive	M+H	Benzenoids	13	11	3	0	3	1	0	0	0	0
87	Diethylstilbestrol	4-[(E)-4-(4-hydroxyphenyl)hex-3-en-3-yl]phenol	C18H20O2	56-53-1	448537	CC/C(=C(/CC)\C1=CC=C(C=C1)O)/C2=CC=C(C=C2)O	InChI=1S/C18H20O2/c1-3-17(13-5-9-15(19)10-6-13)18(4-2)14-7-11-16(20)12-8-14/h5-12,19-20H,3-4H2,1-2H3/b18-17+	268.3	5.64	n.d	Negative	M-H	Phenylpropanoids and polyketides	20	18	2	0	0	0	0	0	0	0
88	Mephosfolan	N-diethoxyphosphoryl-4-methyl-1,3-dithiolan-2-imine	C8H16NO3PS2	950-10-7	13707	CCOP(=O)(N=C1SCC(S1)C)OCC	InChI=1S/C8H16NO3PS2/c1-4-11-13(10,12-5-2)9-8-14-6-7(3)15-8/h7H,4-6H2,1-3H3	269.321	1.58	7	Positive	M+H	Organic acids and derivatives	16	8	3	0	1	2	1	0	0	0
89	Acetochlor	2-chloro-N-(ethoxymethyl)-N-(2-ethyl-6-methylphenyl)acetamide	C14H20ClNO2	34256-82-1	1988	CCC1=CC=CC(=C1N(COCC)C(=O)CCl)C	InChI=1S/C14H20ClNO2/c1-4-12-8-6-7-11(3)14(12)16(10-18-5-2)13(17)9-15/h6-8H,4-5,9-10H2,1-3H3	269.767	3.37	14	Positive	M+H	Benzenoids	20	14	2	0	1	0	0	1	0	0
90	Sulfamethizol	4-amino-N-(5-methyl-1,3,4-thiadiazol-2-yl)benzenesulfonamide	C9H10N4O2S2	144-82-1	5328	CC1=NN=C(S1)NS(=O)(=O)C2=CC=C(C=C2)N	InChI=1S/C9H10N4O2S2/c1-6-11-12-9(16-6)13-17(14,15)8-4-2-7(10)3-5-8/h2-5H,10H2,1H3,(H,12,13)	270.331	0.41	6	Positive	M+H	Benzenoids	10	9	2	0	4	2	0	0	0	0
91	Hexestrol	4-[(3S,4R)-4-(4-hydroxyphenyl)hexan-3-yl]phenol	C18H22O2	84-16-2	192197	CC[C@H](C1=CC=C(C=C1)O)[C@@H](CC)C2=CC=C(C=C2)O	InChI=1S/C18H22O2/c1-3-17(13-5-9-15(19)10-6-13)18(4-2)14-7-11-16(20)12-8-14/h5-12,17-20H,3-4H2,1-2H3/t17-,18+	270.4	5.6	n.d	Negative	M-H	Phenylpropanoids and polyketides	22	18	2	0	0	0	0	0	0	0
92	Paraoxon	diethyl (4-nitrophenyl) phosphate	C10H14NO6P	311-45-5	9395	CCOP(=O)(OCC)OC1=CC=C(C=C1)[N+](=O)[O-]	InChI=1S/C10H14NO6P/c1-3-15-18(14,16-4-2)17-10-7-5-9(6-8-10)11(12)13/h5-8H,3-4H2,1-2H3	275.195	1.97	7	Positive	M+H	Benzenoids	14	10	6	0	1	0	1	0	0	0
93	Nifuroxazide	4-hydroxy-N-[(Z)-(5-nitrofuran-2-yl)methylideneamino]benzamide	C12H9N3O5	965-52-6	5390108	C1=CC(=CC=C1C(=O)N/N=C/C2=CC=C(O2)[N+](=O)[O-])O	InChI=1S/C12H9N3O5/c16-9-3-1-8(2-4-9)12(17)14-13-7-10-5-6-11(20-10)15(18)19/h1-7,16H,(H,14,17)/b13-7-	275.217	1.49	7	Positive	M+H	Benzenoids	9	12	5	0	3	0	0	0	0	0
94	Sudan II	1-[(2,4-dimethylphenyl)diazenyl]naphthalen-2-ol	C18H16N2O	3118-97-6	18386	CC1=CC(=C(C=C1)N=NC2=C(C=CC3=CC=CC=C32)O)C	InChI=1S/C18H16N2O/c1-12-7-9-16(13(2)11-12)19-20-18-15-6-4-3-5-14(15)8-10-17(18)21/h3-11,21H,1-2H3	276.332	6.6	20	Positive	M+H	Benzenoids	16	18	1	0	2	0	0	0	0	0
95	Phorate sulfoxide	diethoxy-(ethylsulfinylmethylsulfanyl)-sulfanylidene-lambda5-phosphane	C7H17O3PS3	2588-03-6	17424	CCOP(=S)(OCC)SCS(=O)CC	InChI=1S/C7H17O3PS3/c1-4-9-11(12,10-5-2)13-7-14(8)6-3/h4-7H2,1-3H3	276.377	1.83	7	Positive	M+H	Organic acids and derivatives	17	7	3	0	0	3	1	0	0	0
96	Clenbuterol	1-(4-amino-3,5-dichlorophenyl)-2-(tert-butylamino)ethanol	C12H18Cl2N2O	37148-27-9	2783	CC(C)(C)NCC(C1=CC(=C(C(=C1)Cl)N)Cl)O	InChI=1S/C12H18Cl2N2O/c1-12(2,3)16-6-10(17)7-4-8(13)11(15)9(14)5-7/h4-5,10,16-17H,6,15H2,1-3H3	277.19	2	10	Positive	M+H	Benzenoids	18	12	1	0	2	0	0	2	0	0
97	Fenthion	dimethoxy-(3-methyl-4-methylsulfanylphenoxy)-sulfanylidene-lambda5-phosphane	C10H15O3PS2	55-38-9	3346	CC1=C(C=CC(=C1)OP(=S)(OC)OC)SC	InChI=1S/C10H15O3PS2/c1-8-7-9(5-6-10(8)16-4)13-14(15,11-2)12-3/h5-7H,1-4H3	278.328	4.08	7	Positive	M+H	Organic acids and derivatives	15	10	3	0	0	2	1	0	0	0
98	Sulfisomidin	4-amino-N-(2,6-dimethylpyrimidin-4-yl)benzenesulfonamide	C12H14N4O2S	515-64-0	5343	CC1=CC(=NC(=N1)C)NS(=O)(=O)C2=CC=C(C=C2)N	InChI=1S/C12H14N4O2S/c1-8-7-12(15-9(2)14-8)16-19(17,18)11-5-3-10(13)4-6-11/h3-7H,13H2,1-2H3,(H,14,15,16)	278.33	0.76	5	Positive	M+H	Benzenoids	14	12	2	0	4	1	0	0	0	0
99	Metalaxyl	methyl 2-(N-(2-methoxyacetyl)-2,6-dimethylanilino)propanoate	C15H21NO4	57837-19-1	42586	CC1=C(C(=CC=C1)C)N(C(C)C(=O)OC)C(=O)COC	InChI=1S/C15H21NO4/c1-10-7-6-8-11(2)14(10)16(13(17)9-19-4)12(3)15(18)20-5/h6-8,12H,9H2,1-5H3	279.332	1.7	7	Positive	M+H	Organic acids and derivatives	21	15	4	0	1	0	0	0	0	0
100	PF5OHxA	2,2,3,3,4,4-hexafluoro-4-(trifluoromethoxy)butanoic acid	C5HF9O3	863090-89-5	12498036	C(=O)(C(C(C(OC(F)(F)F)(F)F)(F)F)(F)F)O	InChI=1S/C5HF9O3/c6-2(7,1(15)16)3(8,9)4(10,11)17-5(12,13)14/h(H,15,16)	280.04	2.95	9	Negative	M-H	Lipids and lipid-like molecules	1	5	3	9	0	0	0	0	0	0
101	Sulfamethoxydiazine	4-amino-N-(5-methoxypyrimidin-2-yl)benzenesulfonamide	C11H12N4O3S	651-06-9	5326	COC1=CN=C(N=C1)NS(=O)(=O)C2=CC=C(C=C2)N	InChI=1S/C11H12N4O3S/c1-18-9-6-13-11(14-7-9)15-19(16,17)10-4-2-8(12)3-5-10/h2-7H,12H2,1H3,(H,13,14,15)	280.303	-0.26	6	Positive	M+H	Benzenoids	12	11	3	0	4	1	0	0	0	0
102	Sulfamonomethoxine	4-amino-N-(6-methoxypyrimidin-4-yl)benzenesulfonamide	C11H12N4O3S	1220-83-3	5332	COC1=NC=NC(=C1)NS(=O)(=O)C2=CC=C(C=C2)N	InChI=1S/C11H12N4O3S/c1-18-11-6-10(13-7-14-11)15-19(16,17)9-4-2-8(12)3-5-9/h2-7H,12H2,1H3,(H,13,14,15)	280.303	0.2	6	Positive	M+H	Benzenoids	12	11	3	0	4	1	0	0	0	0
103	Sulfamethoxypyridazine	4-amino-N-(6-methoxypyridazin-3-yl)benzenesulfonamide	C11H12N4O3S	80-35-3	5330	COC1=NN=C(C=C1)NS(=O)(=O)C2=CC=C(C=C2)N	InChI=1S/C11H12N4O3S/c1-18-11-7-6-10(13-14-11)15-19(16,17)9-4-2-8(12)3-5-9/h2-7H,12H2,1H3,(H,13,15)	280.303	0.2	11	Positive	M+H	Benzenoids	12	11	3	0	4	1	0	0	0	0
104	Propetamphos	propan-2-yl (E)-3-[ethylamino(methoxy)phosphinothioyl]oxybut-2-enoate	C10H20NO4PS	31218-83-4	5372405	CCNP(=S)(OC)O/C(=C/C(=O)OC(C)C)/C	InChI=1S/C10H20NO4PS/c1-6-11-16(17,13-5)15-9(4)7-10(12)14-8(2)3/h7-8H,6H2,1-5H3,(H,11,17)/b9-7+	281.309	3.51	14	Positive	M+H	Lipids and lipid-like molecules	20	10	4	0	1	1	1	0	0	0
105	Brevianamide F	(3S,8aS)-3-(1H-indol-3-ylmethyl)-2,3,6,7,8,8a-hexahydropyrrolo[1,2-a]pyrazine-1,4-dione	C16H17N3O2	38136-70-8	181567	C1C[C@H]2C(=O)N[C@H](C(=O)N2C1)CC3=CNC4=CC=CC=C43	InChI=1S/C16H17N3O2/c20-15-14-6-3-7-19(14)16(21)13(18-15)8-10-9-17-12-5-2-1-4-11(10)12/h1-2,4-5,9,13-14,17H,3,6-8H2,(H,18,20)/t13-,14-/m0/s1	283.325	0.37	11	Positive	M+H	Organic acids and derivatives	17	16	2	0	3	0	0	0	0	0
106	Fosthiazate	3-[butan-2-ylsulfanyl(ethoxy)phosphoryl]-1,3-thiazolidin-2-one	C9H18NO3PS2	98886-44-3	91758	CCC(C)SP(=O)(N1CCSC1=O)OCC	InChI=1S/C9H18NO3PS2/c1-4-8(3)16-14(12,13-5-2)10-6-7-15-9(10)11/h8H,4-7H2,1-3H3	283.348	2.47	7	Positive	M+H	Organoheterocyclic compounds	18	9	3	0	1	2	1	0	0	0
107	Metolachlor	2-chloro-N-(2-ethyl-6-methylphenyl)-N-(1-methoxypropan-2-yl)acetamide	C15H22ClNO2	51218-45-2	4169	CCC1=CC=CC(=C1N(C(C)COC)C(=O)CCl)C	InChI=1S/C15H22ClNO2/c1-5-13-8-6-7-11(2)15(13)17(14(18)9-16)12(3)10-19-4/h6-8,12H,5,9-10H2,1-4H3	283.794	3.24	14	Positive	M+H	Benzenoids	22	15	2	0	1	0	0	1	0	0
108	Penconazole	1-[2-(2,4-dichlorophenyl)pentyl]-1,2,4-triazole	C13H15Cl2N3	66246-88-6	91693	CCCC(CN1C=NC=N1)C2=C(C=C(C=C2)Cl)Cl	InChI=1S/C13H15Cl2N3/c1-2-3-10(7-18-9-16-8-17-18)12-5-4-11(14)6-13(12)15/h4-6,8-10H,2-3,7H2,1H3	284.184	4.67	11	Positive	M+H	Benzenoids	15	13	0	0	3	0	0	2	0	0
109	Sulfachloropyridazine	4-amino-N-(6-chloropyridazin-3-yl)benzenesulfonamide	C10H9ClN4O2S	80-32-0	6634	C1=CC(=CC=C1N)S(=O)(=O)NC2=NN=C(C=C2)Cl	InChI=1S/C10H9ClN4O2S/c11-9-5-6-10(14-13-9)15-18(16,17)8-3-1-7(12)2-4-8/h1-6H,12H2,(H,14,15)	284.722	0.31	6	Positive	M+H	Benzenoids	9	10	2	0	4	1	0	1	0	0
110	Tris(2-chloroethyl) phosphate	tris(2-chloroethyl) phosphate	C6H12Cl3O4P	115-96-8	8295	C(CCl)OP(=O)(OCCCl)OCCCl	InChI=1S/C6H12Cl3O4P/c7-1-4-11-14(10,12-5-2-8)13-6-3-9/h1-6H2	285.49	1.63	7	Positive	M+H	Organic acids and derivatives	12	6	4	0	0	0	1	3	0	0
111	Dibutyl phenyl phosphate	dibutyl phenyl phosphate	C14H23O4P	2528-36-1	17312	CCCCOP(=O)(OCCCC)OC1=CC=CC=C1	InChI=1S/C14H23O4P/c1-3-5-12-16-19(15,17-13-6-4-2)18-14-10-8-7-9-11-14/h7-11H,3-6,12-13H2,1-2H3	286.304	4.11	14	Positive	M+H	Benzenoids	23	14	4	0	0	0	1	0	0	0
112	4-Androsten-3,17-dione	(8R,9S,10R,13S,14S)-10,13-dimethyl-2,6,7,8,9,11,12,14,15,16-decahydro-1H-cyclopenta[a]phenanthrene-3,17-dione	C19H26O2	63-05-8	6128	C[C@]12CCC(=O)C=C1CC[C@@H]3[C@@H]2CC[C@]4([C@H]3CCC4=O)C	InChI=1S/C19H26O2/c1-18-9-7-13(20)11-12(18)3-4-14-15-5-6-17(21)19(15,2)10-8-16(14)18/h11,14-16H,3-10H2,1-2H3/t14-,15-,16-,18-,19-/m0/s1	286.409	2.76	7	Positive	M+H	Lipids and lipid-like molecules	26	19	2	0	0	0	0	0	0	0
113	Iprobenfos	di(propan-2-yloxy)phosphorylsulfanylmethylbenzene	C13H21O3PS	26087-47-8	33294	CC(C)OP(=O)(OC(C)C)SCC1=CC=CC=C1	InChI=1S/C13H21O3PS/c1-11(2)15-17(14,16-12(3)4)18-10-13-8-6-5-7-9-13/h5-9,11-12H,10H2,1-4H3	288.343	3.57	11	Positive	M+H	Benzenoids	21	13	3	0	0	1	1	0	0	0
114	Estriol	(8R,9S,13S,14S,16R,17R)-13-methyl-6,7,8,9,11,12,14,15,16,17-decahydrocyclopenta[a]phenanthrene-3,16,17-triol	C18H24O3	50-27-1	5756	C[C@]12CC[C@H]3[C@H]([C@@H]1C[C@H]([C@@H]2O)O)CCC4=C3C=CC(=C4)O	InChI=1S/C18H24O3/c1-18-7-6-13-12-5-3-11(19)8-10(12)2-4-14(13)15(18)9-16(20)17(18)21/h3,5,8,13-17,19-21H,2,4,6-7,9H2,1H3/t13-,14-,15+,16-,17+,18+/m1/s1	288.4	2.81	n.d	Negative	M-H	Lipids and lipid-like molecules	24	18	3	0	0	0	0	0	0	0
115	Terbufos	tert-butylsulfanylmethylsulfanyl-diethoxy-sulfanylidene-lambda5-phosphane	C9H21O2PS3	13071-79-9	25670	CCOP(=S)(OCC)SCSC(C)(C)C	InChI=1S/C9H21O2PS3/c1-6-10-12(13,11-7-2)15-8-14-9(3,4)5/h6-8H2,1-5H3	288.431	4.49	21	Positive	M+H	Organic acids and derivatives	21	9	2	0	0	3	1	0	0	0
116	Trimethoprim	5-[(3,4,5-trimethoxyphenyl)methyl]pyrimidine-2,4-diamine	C14H18N4O3	738-70-5	5578	COC1=CC(=CC(=C1OC)OC)CC2=CN=C(N=C2N)N	InChI=1S/C14H18N4O3/c1-19-10-5-8(6-11(20-2)12(10)21-3)4-9-7-17-14(16)18-13(9)15/h5-7H,4H2,1-3H3,(H4,15,16,17,18)	290.318	0.73	10	Positive	M+H	Benzenoids	18	14	3	0	4	0	0	0	0	0
117	Phorate sulfone	diethoxy-(ethylsulfonylmethylsulfanyl)-sulfanylidene-lambda5-phosphane	C7H17O4PS3	2588-04-7	17425	CCOP(=S)(OCC)SCS(=O)(=O)CC	InChI=1S/C7H17O4PS3/c1-4-10-12(13,11-5-2)14-7-15(8,9)6-3/h4-7H2,1-3H3	292.376	1.94	14	Positive	M+H	Organic acids and derivatives	17	7	4	0	0	3	1	0	0	0
118	Triadimefon	1-(4-chlorophenoxy)-3,3-dimethyl-1-(1,2,4-triazol-1-yl)butan-2-one	C14H16ClN3O2	43121-43-3	39385	CC(C)(C)C(=O)C(N1C=NC=N1)OC2=CC=C(C=C2)Cl	InChI=1S/C14H16ClN3O2/c1-14(2,3)12(19)13(18-9-16-8-17-18)20-11-6-4-10(15)5-7-11/h4-9,13H,1-3H3	293.749	2.94	14	Positive	M+H	Benzenoids	16	14	2	0	3	0	0	1	0	0
119	Triadimenol	1-(4-chlorophenoxy)-3,3-dimethyl-1-(1,2,4-triazol-1-yl)butan-2-ol	C14H18ClN3O2	55219-65-3	41368	CC(C)(C)C(C(N1C=NC=N1)OC2=CC=C(C=C2)Cl)O	InChI=1S/C14H18ClN3O2/c1-14(2,3)12(19)13(18-9-16-8-17-18)20-11-6-4-10(15)5-7-11/h4-9,12-13,19H,1-3H3	295.765	2.95	7	Positive	M+H	Benzenoids	18	14	2	0	3	0	0	1	0	0
120	36OPFHpA	2,2-difluoro-2-[1,1,2,2-tetrafluoro-2-(trifluoromethoxy)ethoxy]acetic acid	C5HF9O4	151772-58-6	2782393	C(=O)(C(OC(C(OC(F)(F)F)(F)F)(F)F)(F)F)O	InChI=1S/C5HF9O4/c6-2(7,1(15)16)17-3(8,9)4(10,11)18-5(12,13)14/h(H,15,16)	296.04	3.09	9	Negative	M-H	Organic acids and derivatives	1	5	4	9	0	0	0	0	0	0
121	Deoxynivalenol	(1R,2R,3S,7R,9R,10R,12S)-3,10-dihydroxy-2-(hydroxymethyl)-1,5-dimethylspiro[8-oxatricyclo[7.2.1.02,7]dodec-5-ene-12,2'-oxirane]-4-one	C15H20O6	51481-10-8	40024	CC1=C[C@@H]2[C@]([C@@H](C1=O)O)([C@]3(C[C@H]([C@H]([C@@]34CO4)O2)O)C)CO	InChI=1S/C15H20O6/c1-7-3-9-14(5-16,11(19)10(7)18)13(2)4-8(17)12(21-9)15(13)6-20-15/h3,8-9,11-12,16-17,19H,4-6H2,1-2H3/t8-,9-,11-,12-,13-,14-,15+/m1/s1	296.316	-0.71	5	Positive	M+H	Lipids and lipid-like molecules	20	15	6	0	0	0	0	0	0	0
122	Imazalil	1-[2-(2,4-dichlorophenyl)-2-prop-2-enoxyethyl]imidazole	C14H14Cl2N2O	35554-44-0	37175	C=CCOC(CN1C=CN=C1)C2=C(C=C(C=C2)Cl)Cl	InChI=1S/C14H14Cl2N2O/c1-2-7-19-14(9-18-6-5-17-10-18)12-4-3-11(15)8-13(12)16/h2-6,8,10,14H,1,7,9H2	297.18	4.1	7	Positive	M+H	Benzenoids	14	14	1	0	2	0	0	2	0	0
123	Quinalphos	diethoxy-quinoxalin-2-yloxy-sulfanylidene-lambda5-phosphane	C12H15N2O3PS	13593-03-8	26124	CCOP(=S)(OCC)OC1=NC2=CC=CC=C2N=C1	InChI=1S/C12H15N2O3PS/c1-3-15-18(19,16-4-2)17-12-9-13-10-7-5-6-8-11(10)14-12/h5-9H,3-4H2,1-2H3	298.298	3.04	14	Positive	M+H	Organoheterocyclic compounds	15	12	3	0	2	1	1	0	0	0
124	FBSA	1,1,2,2,3,3,4,4,4-nonafluorobutane-1-sulfonamide	C4H2F9NO2S	30334-69-1	10958205	C(C(C(F)(F)S(=O)(=O)N)(F)F)(C(F)(F)F)(F)F	InChI=1S/C4H2F9NO2S/c5-1(6,3(9,10)11)2(7,8)4(12,13)17(14,15)16/h(H2,14,15,16)	299.12	3.13	7	Negative	M-H	Organohalogen compounds	2	4	2	9	1	1	0	0	0	0
125	Ditalimfos	2-diethoxyphosphinothioylisoindole-1,3-dione	C12H14NO4PS	5131-24-8	21207	CCOP(=S)(N1C(=O)C2=CC=CC=C2C1=O)OCC	InChI=1S/C12H14NO4PS/c1-3-16-18(19,17-4-2)13-11(14)9-7-5-6-8-10(9)12(13)15/h5-8H,3-4H2,1-2H3	299.283	6.61	14	Positive	M+H	Organoheterocyclic compounds	14	12	4	0	1	1	1	0	0	0
126	Codeine	(4R,4aR,7S,7aR,12bS)-9-methoxy-3-methyl-2,4,4a,7,7a,13-hexahydro-1H-4,12-methanobenzofuro[3,2-e]isoquinolin-7-ol	C18H21NO3	76-57-3	5284371	CN1CC[C@]23[C@@H]4[C@H]1CC5=C2C(=C(C=C5)OC)O[C@H]3[C@H](C=C4)O	InChI=1S/C18H21NO3/c1-19-8-7-18-11-4-5-13(20)17(18)22-16-14(21-2)6-3-10(15(16)18)9-12(11)19/h3-6,11-13,17,20H,7-9H2,1-2H3/t11-,12+,13-,17-,18-/m0/s1	299.364	1.28	10	Positive	M+H	Alkaloids and derivatives	21	18	3	0	1	0	0	0	0	0
127	Hydrocodone	(4R,4aR,7aR,12bS)-9-methoxy-3-methyl-1,2,4,4a,5,6,7a,13-octahydro-4,12-methanobenzofuro[3,2-e]isoquinolin-7-one	C18H21NO3	125-29-1	5284569	CN1CC[C@]23[C@@H]4[C@H]1CC5=C2C(=C(C=C5)OC)O[C@H]3C(=O)CC4	InChI=1S/C18H21NO3/c1-19-8-7-18-11-4-5-13(20)17(18)22-16-14(21-2)6-3-10(15(16)18)9-12(11)19/h3,6,11-12,17H,4-5,7-9H2,1-2H3/t11-,12+,17-,18-/m0/s1	299.364	2.16	10	Positive	M+H	Alkaloids and derivatives	21	18	3	0	1	0	0	0	0	0
128	Perfluorobutanesulfonic acid	1,1,2,2,3,3,4,4,4-nonafluorobutane-1-sulfonic acid	C4HF9O3S	375-73-5	67815	C(C(C(F)(F)S(=O)(=O)O)(F)F)(C(F)(F)F)(F)F	InChI=1S/C4HF9O3S/c5-1(6,3(9,10)11)2(7,8)4(12,13)17(14,15)16/h(H,14,15,16)	300.1	1.82	15	Negative	M-H	Organohalogen compounds	1	4	3	9	0	1	0	0	0	0
129	Sulfaquinoxaline	4-amino-N-quinoxalin-2-ylbenzenesulfonamide	C14H12N4O2S	59-40-5	5338	C1=CC=C2C(=C1)N=CC(=N2)NS(=O)(=O)C3=CC=C(C=C3)N	InChI=1S/C14H12N4O2S/c15-10-5-7-11(8-6-10)21(19,20)18-14-9-16-12-3-1-2-4-13(12)17-14/h1-9H,15H2,(H,17,18)	300.336	0.84	7	Positive	M+H	Organoheterocyclic compounds	12	14	2	0	4	1	0	0	0	0
130	Allethrin	(2-methyl-4-oxo-3-prop-2-enylcyclopent-2-en-1-yl) 2,2-dimethyl-3-(2-methylprop-1-enyl)cyclopropane-1-carboxylate	C19H26O3	584-79-2	11442	CC1=C(C(=O)CC1OC(=O)C2C(C2(C)C)C=C(C)C)CC=C	InChI=1S/C19H26O3/c1-7-8-13-12(4)16(10-15(13)20)22-18(21)17-14(9-11(2)3)19(17,5)6/h7,9,14,16-17H,1,8,10H2,2-6H3	302.408	5.52	21	Positive	M+H	Lipids and lipid-like molecules	26	19	3	0	0	0	0	0	0	0
131	Pipemidic acid	8-ethyl-5-oxo-2-piperazin-1-ylpyrido[2,3-d]pyrimidine-6-carboxylic acid	C14H17N5O3	51940-44-4	4831	CCN1C=C(C(=O)C2=CN=C(N=C21)N3CCNCC3)C(=O)O	InChI=1S/C14H17N5O3/c1-2-18-8-10(13(21)22)11(20)9-7-16-14(17-12(9)18)19-5-3-15-4-6-19/h7-8,15H,2-6H2,1H3,(H,21,22)	303.317	-1.7	6	Positive	M+H	Organoheterocyclic compounds	17	14	3	0	5	0	0	0	0	0
132	Triallate	S-(2,3,3-trichloroprop-2-enyl) N,N-di(propan-2-yl)carbamothioate	C10H16Cl3NOS	2303-17-5	5543	CC(C)N(C(C)C)C(=O)SCC(=C(Cl)Cl)Cl	InChI=1S/C10H16Cl3NOS/c1-6(2)14(7(3)4)10(15)16-5-8(11)9(12)13/h6-7H,5H2,1-4H3	304.664	4.57	21	Positive	M+H	Organosulfur compounds	16	10	1	0	1	1	0	3	0	0
133	Pirimiphos-methyl	4-dimethoxyphosphinothioyloxy-N,N-diethyl-6-methylpyrimidin-2-amine	C11H20N3O3PS	29232-93-7	34526	CCN(CC)C1=NC(=CC(=N1)OP(=S)(OC)OC)C	InChI=1S/C11H20N3O3PS/c1-6-14(7-2)11-12-9(3)8-10(13-11)17-18(19,15-4)16-5/h8H,6-7H2,1-5H3	305.334	4	14	Positive	M+H	Organic acids and derivatives	20	11	3	0	3	1	1	0	0	0
134	Butyl diphenyl phosphate	butyl diphenyl phosphate	C16H19O4P	2752-95-6	17682	CCCCOP(=O)(OC1=CC=CC=C1)OC2=CC=CC=C2	InChI=1S/C16H19O4P/c1-2-3-14-18-21(17,19-15-10-6-4-7-11-15)20-16-12-8-5-9-13-16/h4-13H,2-3,14H2,1H3	306.293	4.41	14	Positive	M+H	Organic acids and derivatives	19	16	4	0	0	0	1	0	0	0
135	Tebuconazole	1-(4-chlorophenyl)-4,4-dimethyl-3-(1,2,4-triazol-1-ylmethyl)pentan-3-ol	C16H22ClN3O	107534-96-3	86102	CC(C)(C)C(CCC1=CC=C(C=C1)Cl)(CN2C=NC=N2)O	InChI=1S/C16H22ClN3O/c1-15(2,3)16(21,10-20-12-18-11-19-20)9-8-13-4-6-14(17)7-5-13/h4-7,11-12,21H,8-10H2,1-3H3	307.818	3.89	7	Positive	M+H	Benzenoids	22	16	1	0	3	0	0	1	0	0
136	Quinoxyfen	5,7-dichloro-4-(4-fluorophenoxy)quinoline	C15H8Cl2FNO	124495-18-7	3391107	C1=CC(=CC=C1OC2=C3C(=CC(=CC3=NC=C2)Cl)Cl)F	InChI=1S/C15H8Cl2FNO/c16-9-7-12(17)15-13(8-9)19-6-5-14(15)20-11-3-1-10(18)2-4-11/h1-8H	308.135	5.69	14	Positive	M+H	Organic oxygen compounds	8	15	1	1	1	0	0	2	0	0
137	Fensulfothion	diethoxy-(4-methylsulfinylphenoxy)-sulfanylidene-lambda5-phosphane	C11H17O4PS2	115-90-2	8292	CCOP(=S)(OCC)OC1=CC=C(C=C1)S(=O)C	InChI=1S/C11H17O4PS2/c1-4-13-16(17,14-5-2)15-10-6-8-11(9-7-10)18(3)12/h6-9H,4-5H2,1-3H3	308.354	2.35	9	Positive	M+H	Organic acids and derivatives	17	11	4	0	0	2	1	0	0	0
138	Tripentyl phosphate	tripentyl phosphate	C15H33O4P	2528-38-3	75665	CCCCCOP(=O)(OCCCCC)OCCCCC	InChI=1S/C15H33O4P/c1-4-7-10-13-17-20(16,18-14-11-8-5-2)19-15-12-9-6-3/h4-15H2,1-3H3	308.394	5.29	21	Positive	M+H	Organic acids and derivatives	33	15	4	0	0	0	1	0	0	0
139	Sulfadoxine	4-amino-N-(5,6-dimethoxypyrimidin-4-yl)benzenesulfonamide	C12H14N4O4S	2447-57-6	17134	COC1=C(N=CN=C1OC)NS(=O)(=O)C2=CC=C(C=C2)N	InChI=1S/C12H14N4O4S/c1-19-10-11(14-7-15-12(10)20-2)16-21(17,18)9-5-3-8(13)4-6-9/h3-7H,13H2,1-2H3,(H,14,15,16)	310.329	-0.24	6	Positive	M+H	Benzenoids	14	12	4	0	4	1	0	0	0	0
140	Sulfadimethoxine	4-amino-N-(2,6-dimethoxypyrimidin-4-yl)benzenesulfonamide	C12H14N4O4S	122-11-2	5323	COC1=NC(=NC(=C1)NS(=O)(=O)C2=CC=C(C=C2)N)OC	InChI=1S/C12H14N4O4S/c1-19-11-7-10(14-12(15-11)20-2)16-21(17,18)9-5-3-8(13)4-6-9/h3-7H,13H2,1-2H3,(H,14,15,16)	310.329	1.17	7	Positive	M+H	Benzenoids	14	12	4	0	4	1	0	0	0	0
141	Edifenphos	[ethoxy(phenylsulfanyl)phosphoryl]sulfanylbenzene	C14H15O2PS2	17109-49-8	28292	CCOP(=O)(SC1=CC=CC=C1)SC2=CC=CC=C2	InChI=1S/C14H15O2PS2/c1-2-16-17(15,18-13-9-5-3-6-10-13)19-14-11-7-4-8-12-14/h3-12H,2H2,1H3	310.372	3.61	14	Positive	M+H	Benzenoids	15	14	2	0	0	2	1	0	0	0
142	Fenamidone	(5S)-3-anilino-5-methyl-2-methylsulfanyl-5-phenylimidazol-4-one	C17H17N3OS	161326-34-7	10403199	C[C@@]1(C(=O)N(C(=N1)SC)NC2=CC=CC=C2)C3=CC=CC=C3	InChI=1S/C17H17N3OS/c1-17(13-9-5-3-6-10-13)15(21)20(16(18-17)22-2)19-14-11-7-4-8-12-14/h3-12,19H,1-2H3/t17-/m0/s1	311.401	3.45	14	Positive	M+H	Organic acids and derivatives	17	17	1	0	3	1	0	0	0	0
143	Butachlor	N-(butoxymethyl)-2-chloro-N-(2,6-diethylphenyl)acetamide	C17H26ClNO2	23184-66-9	31677	CCCCOCN(C1=C(C=CC=C1CC)CC)C(=O)CCl	InChI=1S/C17H26ClNO2/c1-4-7-11-21-13-19(16(20)12-18)17-14(5-2)9-8-10-15(17)6-3/h8-10H,4-7,11-13H2,1-3H3	311.8	4.84	21	Positive	M+H	Benzenoids	26	17	2	0	1	0	0	1	0	0
144	Pretilachlor	2-chloro-N-(2,6-diethylphenyl)-N-(2-propoxyethyl)acetamide	C17H26ClNO2	51218-49-6	91644	CCCOCCN(C1=C(C=CC=C1CC)CC)C(=O)CCl	InChI=1S/C17H26ClNO2/c1-4-11-21-12-10-19(16(20)13-18)17-14(5-2)8-7-9-15(17)6-3/h7-9H,4-6,10-13H2,1-3H3	311.847	4.29	12	Positive	M+H	Benzenoids	26	17	2	0	1	0	0	1	0	0
145	Aflatoxin B1	(3S,7R)-11-methoxy-6,8,19-trioxapentacyclo[10.7.0.02,9.03,7.013,17]nonadeca-1,4,9,11,13(17)-pentaene-16,18-dione	C17H12O6	1162-65-8	186907	COC1=C2C3=C(C(=O)CC3)C(=O)OC2=C4[C@@H]5C=CO[C@@H]5OC4=C1	InChI=1S/C17H12O6/c1-20-10-6-11-14(8-4-5-21-17(8)22-11)15-13(10)7-2-3-9(18)12(7)16(19)23-15/h4-6,8,17H,2-3H2,1H3/t8-,17+/m0/s1	312.274	1.23	7	Positive	M+H	Phenylpropanoids and polyketides	12	17	6	0	0	0	0	0	0	0
146	Nivalenol	(1S,2R,3S,7R,9R,10R,11S,12S)-3,10,11-trihydroxy-2-(hydroxymethyl)-1,5-dimethylspiro[8-oxatricyclo[7.2.1.02,7]dodec-5-ene-12,2'-oxirane]-4-one	C15H20O7	23282-20-4	5284433	CC1=C[C@@H]2[C@]([C@@H](C1=O)O)([C@]3([C@@H]([C@H]([C@H]([C@@]34CO4)O2)O)O)C)CO	InChI=1S/C15H20O7/c1-6-3-7-14(4-16,11(20)8(6)17)13(2)10(19)9(18)12(22-7)15(13)5-21-15/h3,7,9-12,16,18-20H,4-5H2,1-2H3/t7-,9-,10-,11-,12-,13-,14-,15+/m1/s1	312.315	-2.24	3	Positive	M+H	Lipids and lipid-like molecules	20	15	7	0	0	0	0	0	0	0
147	Isoxathion	diethoxy-[(5-phenyl-1,2-oxazol-3-yl)oxy]-sulfanylidene-lambda5-phosphane	C13H16NO4PS	18854-01-8	29307	CCOP(=S)(OCC)OC1=NOC(=C1)C2=CC=CC=C2	InChI=1S/C13H16NO4PS/c1-3-15-19(20,16-4-2)18-13-10-12(17-14-13)11-8-6-5-7-9-11/h5-10H,3-4H2,1-2H3	313.309	3.9	12	Positive	M+H	Organic acids and derivatives	16	13	4	0	1	1	1	0	0	0
148	Triazophos	diethoxy-[(1-phenyl-1,2,4-triazol-3-yl)oxy]-sulfanylidene-lambda5-phosphane	C12H16N3O3PS	24017-47-8	32184	CCOP(=S)(OCC)OC1=NN(C=N1)C2=CC=CC=C2	InChI=1S/C12H16N3O3PS/c1-3-16-19(20,17-4-2)18-12-13-10-15(14-12)11-8-6-5-7-9-11/h5-10H,3-4H2,1-2H3	313.312	3.37	14	Positive	M+H	Organoheterocyclic compounds	16	12	3	0	3	1	1	0	0	0
149	Kresoxim-methyl	methyl (2Z)-2-methoxyimino-2-[2-[(2-methylphenoxy)methyl]phenyl]acetate	C18H19NO4	143390-89-0	5483874	CC1=CC=CC=C1OCC2=CC=CC=C2/C(=N\OC)/C(=O)OC	InChI=1S/C18H19NO4/c1-13-8-4-7-11-16(13)23-12-14-9-5-6-10-15(14)17(19-22-3)18(20)21-2/h4-11H,12H2,1-3H3/b19-17-	313.348	5.88	14	Positive	M+H	Benzenoids	19	18	4	0	1	0	0	0	0	0
150	Perfluorohexanoic acid	2,2,3,3,4,4,5,5,6,6,6-undecafluorohexanoic acid	C6HF11O2	307-24-4	67542	C(=O)(C(C(C(C(C(F)(F)F)(F)F)(F)F)(F)F)(F)F)O	InChI=1S/C6HF11O2/c7-2(8,1(18)19)3(9,10)4(11,12)5(13,14)6(15,16)17/h(H,18,19)	314.053	3.48	9	Negative	M-H	Organohalogen compounds	1	6	2	11	0	0	0	0	0	0
151	Aflatoxin B2	(3S,7R)-11-methoxy-6,8,19-trioxapentacyclo[10.7.0.02,9.03,7.013,17]nonadeca-1,9,11,13(17)-tetraene-16,18-dione	C17H14O6	7220-81-7	2724360	COC1=C2C3=C(C(=O)CC3)C(=O)OC2=C4[C@@H]5CCO[C@@H]5OC4=C1	InChI=1S/C17H14O6/c1-20-10-6-11-14(8-4-5-21-17(8)22-11)15-13(10)7-2-3-9(18)12(7)16(19)23-15/h6,8,17H,2-5H2,1H3/t8-,17+/m0/s1	314.289	1.45	7	Positive	M+H	Phenylpropanoids and polyketides	14	17	6	0	0	0	0	0	0	0
152	Sulfaphenazole	4-amino-N-(2-phenylpyrazol-3-yl)benzenesulfonamide	C15H14N4O2S	526-08-9	5335	C1=CC=C(C=C1)N2C(=CC=N2)NS(=O)(=O)C3=CC=C(C=C3)N	InChI=1S/C15H14N4O2S/c16-12-6-8-14(9-7-12)22(20,21)18-15-10-11-17-19(15)13-4-2-1-3-5-13/h1-11,18H,16H2	314.362	1.54	6	Positive	M+H	Organoheterocyclic compounds	14	15	2	0	4	1	0	0	0	0
153	Butifos	1-bis(butylsulfanyl)phosphorylsulfanylbutane	C12H27OPS3	78-48-8	5125	CCCCSP(=O)(SCCCC)SCCCC	InChI=1S/C12H27OPS3/c1-4-7-10-15-14(13,16-11-8-5-2)17-12-9-6-3/h4-12H2,1-3H3	314.511	5.75	24	Positive	M+H	Organophosphorus compounds	27	12	1	0	0	3	1	0	0	0
154	Dichlofenthion	(2,4-dichlorophenoxy)-diethoxy-sulfanylidene-lambda5-phosphane	C10H13Cl2O3PS	97-17-6	7328	CCOP(=S)(OCC)OC1=C(C=C(C=C1)Cl)Cl	InChI=1S/C10H13Cl2O3PS/c1-3-13-16(17,14-4-2)15-10-6-5-8(11)7-9(10)12/h5-7H,3-4H2,1-2H3	315.153	5.2	21	Positive	M+H	Organic acids and derivatives	13	10	3	0	0	1	1	2	0	0
155	PFEESA	1,1,2,2-tetrafluoro-2-(1,1,2,2,2-pentafluoroethoxy)ethanesulfonic acid	C4HF9O4S	113507-82-7	2776108	C(C(F)(F)F)(OC(C(F)(F)S(=O)(=O)O)(F)F)(F)F	InChI=1S/C4HF9O4S/c5-1(6,7)2(8,9)17-3(10,11)4(12,13)18(14,15)16/h(H,14,15,16)	316.1	2.25	15	Negative	M-H	Organic acids and derivatives	1	4	4	9	0	1	0	0	0	0
156	Bupirimate	[5-butyl-2-(ethylamino)-6-methylpyrimidin-4-yl] N,N-dimethylsulfamate	C13H24N4O3S	41483-43-6	38884	CCCCC1=C(N=C(N=C1OS(=O)(=O)N(C)C)NCC)C	InChI=1S/C13H24N4O3S/c1-6-8-9-11-10(3)15-13(14-7-2)16-12(11)20-21(18,19)17(4)5/h6-9H2,1-5H3,(H,14,15,16)	316.42	2.68	17	Positive	M+H	Organoheterocyclic compounds	24	13	3	0	4	1	0	0	0	0
157	Zearalenone	(4S,12E)-16,18-dihydroxy-4-methyl-3-oxabicyclo[12.4.0]octadeca-1(14),12,15,17-tetraene-2,8-dione	C18H22O5	17924-92-4	5281576	C[C@H]1CCCC(=O)CCC/C=C/C2=C(C(=CC(=C2)O)O)C(=O)O1	InChI=1S/C18H22O5/c1-12-6-5-9-14(19)8-4-2-3-7-13-10-15(20)11-16(21)17(13)18(22)23-12/h3,7,10-12,20-21H,2,4-6,8-9H2,1H3/b7-3+/t12-/m0/s1	318.364	3.58	7	Negative	M-H	Phenylpropanoids and polyketides	23	13	3	0	2	1	1	0	0	0
158	Tebupirimfos	(2-tert-butylpyrimidin-5-yl)oxy-ethoxy-propan-2-yloxy-sulfanylidene-lambda5-phosphane	C13H23N2O3PS	96182-53-5	93516	CCOP(=S)(OC1=CN=C(N=C1)C(C)(C)C)OC(C)C	InChI=1S/C13H23N2O3PS/c1-7-16-19(20,17-10(2)3)18-11-8-14-12(15-9-11)13(4,5)6/h8-10H,7H2,1-6H3	318.372	4.19	21	Positive	M+H	Organic acids and derivatives	22	18	5	0	0	0	0	0	0	0
159	Norfloxacin	1-ethyl-6-fluoro-4-oxo-7-piperazin-1-ylquinoline-3-carboxylic acid	C16H18FN3O3	70458-96-7	4539	CCN1C=C(C(=O)C2=CC(=C(C=C21)N3CCNCC3)F)C(=O)O	InChI=1S/C16H18FN3O3/c1-2-19-9-11(16(22)23)15(21)10-7-12(17)14(8-13(10)19)20-5-3-18-4-6-20/h7-9,18H,2-6H2,1H3,(H,22,23)	319.331	-0.31	19	Positive	M+H	Organoheterocyclic compounds	18	16	3	1	3	0	0	0	0	0
160	Enoxacin	1-ethyl-6-fluoro-4-oxo-7-piperazin-1-yl-1,8-naphthyridine-3-carboxylic acid	C15H17FN4O3	74011-58-8	3229	CCN1C=C(C(=O)C2=CC(=C(N=C21)N3CCNCC3)F)C(=O)O	InChI=1S/C15H17FN4O3/c1-2-19-8-10(15(22)23)12(21)9-7-11(16)14(18-13(9)19)20-5-3-17-4-6-20/h7-8,17H,2-6H2,1H3,(H,22,23)	320.319	-0.21	8	Positive	M+H	Organoheterocyclic compounds	17	15	3	1	4	0	0	0	0	0
161	Zearalanone	(4S)-16,18-dihydroxy-4-methyl-3-oxabicyclo[12.4.0]octadeca-1(14),15,17-triene-2,8-dione	C18H24O5	5975-78-0	108003	C[C@H]1CCCC(=O)CCCCCC2=C(C(=CC(=C2)O)O)C(=O)O1	InChI=1S/C18H24O5/c1-12-6-5-9-14(19)8-4-2-3-7-13-10-15(20)11-16(21)17(13)18(22)23-12/h10-12,20-21H,2-9H2,1H3/t12-/m0/s1	320.38	4.86	7	Negative	M-H	Phenylpropanoids and polyketides	24	18	5	0	0	0	0	0	0	0
162	α-Zearalenol	(4R,8R,12E)-8,16,18-trihydroxy-4-methyl-3-oxabicyclo[12.4.0]octadeca-1(14),12,15,17-tetraen-2-one	C18H24O5	36455-72-8	13932155	C[C@@H]1CCC[C@@H](CCC/C=C\c2cc(cc(c2C(=O)O1)O)O)O	InChI=1S/C18H24O5/c1-12-6-5-9-14(19)8-4-2-3-7-13-10-15(20)11-16(21)17(13)18(22)23-12/h3,7,10-12,14,19-21H,2,4-6,8-9H2,1H3/b7-3+/t12-,14-/m1/s1	320.38	4.09	7	Negative	M-H	Phenylpropanoids and polyketides	24	18	5	0	0	0	0	0	0	0
163	β-Zearalenol	(4R,8R,12E)-8,16,18-trihydroxy-4-methyl-3-oxabicyclo[12.4.0]octadeca-1(14),12,15,17-tetraen-2-one	C18H24O5	71030-11-0	13932155	O=C1O[C@@H](CCC[C@H](O)CCC\C=C\c2cc(O)cc(O)c12)C	InChI=1S/C18H24O5/c1-12-6-5-9-14(19)8-4-2-3-7-13-10-15(20)11-16(21)17(13)18(22)23-12/h3,7,10-12,14,19-21H,2,4-6,8-9H2,1H3/b7-3+/t12-,14-/m1/s1	320.38	4.09	7	Negative	M-H	Phenylpropanoids and polyketides	24	18	5	0	0	0	0	0	0	0
164	Terbufos sulfone	tert-butylsulfonylmethylsulfanyl-diethoxy-sulfanylidene-lambda5-phosphane	C9H21O4PS3	56070-16-7	41718	CCOP(=S)(OCC)SCS(=O)(=O)C(C)(C)C	InChI=1S/C9H21O4PS3/c1-6-12-14(15,13-7-2)16-8-17(10,11)9(3,4)5/h6-8H2,1-5H3	320.429	2.46	14	Positive	M+H	Organic acids and derivatives	21	9	4	0	0	3	1	0	0	0
165	Pyriproxyfen	2-[1-(4-phenoxyphenoxy)propan-2-yloxy]pyridine	C20H19NO3	95737-68-1	91753	CC(COC1=CC=C(C=C1)OC2=CC=CC=C2)OC3=CC=CC=N3	InChI=1S/C20H19NO3/c1-16(23-20-9-5-6-14-21-20)15-22-17-10-12-19(13-11-17)24-18-7-3-2-4-8-18/h2-14,16H,15H2,1H3	321.37	5.55	21	Positive	M+H	Benzenoids	19	20	3	0	1	0	0	0	0	0
166	Sulfotep	diethoxyphosphinothioyloxy-diethoxy-sulfanylidene-lambda5-phosphane	C8H20O5P2S2	3689-24-5	19395	CCOP(=S)(OCC)OP(=S)(OCC)OCC	InChI=1S/C8H20O5P2S2/c1-5-9-14(16,10-6-2)13-15(17,11-7-3)12-8-4/h5-8H2,1-4H3	322.319	3.98	20	Positive	M+H	Organic acids and derivatives	20	8	5	0	0	2	2	0	0	0
167	α-Zearalanol	(4S,8R)-8,16,18-trihydroxy-4-methyl-3-oxabicyclo[12.4.0]octadeca-1(14),15,17-trien-2-one	C18H26O5	26538-44-3	2999413	C[C@H]1CCC[C@@H](CCCCCC2=C(C(=CC(=C2)O)O)C(=O)O1)O	InChI=1S/C18H26O5/c1-12-6-5-9-14(19)8-4-2-3-7-13-10-15(20)11-16(21)17(13)18(22)23-12/h10-12,14,19-21H,2-9H2,1H3/t12-,14+/m0/s1	322.396	5.37	7	Negative	M-H	Phenylpropanoids and polyketides	26	18	5	0	0	0	0	0	0	0
168	β-Zearalanol	(4S,8S)-8,16,18-trihydroxy-4-methyl-3-oxabicyclo[12.4.0]octadeca-1(14),15,17-trien-2-one	C18H26O5	42422-68-4	65434	C[C@H]1CCC[C@H](CCCCCC2=C(C(=CC(=C2)O)O)C(=O)O1)O	InChI=1S/C18H26O5/c1-12-6-5-9-14(19)8-4-2-3-7-13-10-15(20)11-16(21)17(13)18(22)23-12/h10-12,14,19-21H,2-9H2,1H3/t12-,14-/m0/s1	322.396	5.37	7	Negative	M-H	Phenylpropanoids and polyketides	26	18	5	0	0	0	0	0	0	0
169	Chloramphenicol	2,2-dichloro-N-[(1R,2R)-1,3-dihydroxy-1-(4-nitrophenyl)propan-2-yl]acetamide	C11H12Cl2N2O5	56-75-7	5959	C1=CC(=CC=C1[C@H]([C@@H](CO)NC(=O)C(Cl)Cl)O)[N+](=O)[O-]	InChI=1S/C11H12Cl2N2O5/c12-10(13)11(18)14-8(5-16)9(17)6-1-3-7(4-2-6)15(19)20/h1-4,8-10,16-17H,5H2,(H,14,18)/t8-,9-/m1/s1	323.129	0.92	11	Negative	M-H	Benzenoids	12	11	5	0	2	0	0	2	0	0
170	Flutolanil	N-(3-propan-2-yloxyphenyl)-2-(trifluoromethyl)benzamide	C17H16F3NO2	66332-96-5	47898	CC(C)OC1=CC=CC(=C1)NC(=O)C2=CC=CC=C2C(F)(F)F	InChI=1S/C17H16F3NO2/c1-11(2)23-13-7-5-6-12(10-13)21-16(22)14-8-3-4-9-15(14)17(18,19)20/h3-11H,1-2H3,(H,21,22)	323.31	4.65	14	Positive	M+H	Benzenoids	16	17	2	3	1	0	0	0	0	0
171	Sterigmatocystin	(3S,7R)-15-hydroxy-11-methoxy-6,8,20-trioxapentacyclo[10.8.0.02,9.03,7.014,19]icosa-1,4,9,11,14,16,18-heptaen-13-one	C18H12O6	10048-13-2	5280389	COC1=C2C(=C3[C@@H]4C=CO[C@@H]4OC3=C1)OC5=CC=CC(=C5C2=O)O	InChI=1S/C18H12O6/c1-21-11-7-12-13(8-5-6-22-18(8)24-12)17-15(11)16(20)14-9(19)3-2-4-10(14)23-17/h2-8,18-19H,1H3/t8-,18+/m0/s1	324.284	4.15	11	Positive	M+H	Phenylpropanoids and polyketides	12	18	6	0	0	0	0	0	0	0
172	Triphenyl phosphate	triphenyl phosphate	C18H15O4P	115-86-6	8289	C1=CC=C(C=C1)OP(=O)(OC2=CC=CC=C2)OC3=CC=CC=C3	InChI=1S/C18H15O4P/c19-23(20-16-10-4-1-5-11-16,21-17-12-6-2-7-13-17)22-18-14-8-3-9-15-18/h1-15H	326.283	4.7	14	Positive	M+H	Organic acids and derivatives	15	18	4	0	0	0	1	0	0	0
173	Gliotoxin	(1R,7S,8S,11R)-7-hydroxy-11-(hydroxymethyl)-15-methyl-12,13-dithia-9,15-diazatetracyclo[9.2.2.01,9.03,8]pentadeca-3,5-diene-10,14-dione	C13H14N2O4S2	67-99-2	6223	CN1C(=O)[C@]23CC4=CC=C[C@@H]([C@H]4N2C(=O)[C@]1(SS3)CO)O	InChI=1S/C13H14N2O4S2/c1-14-10(18)12-5-7-3-2-4-8(17)9(7)15(12)11(19)13(14,6-16)21-20-12/h2-4,8-9,16-17H,5-6H2,1H3/t8-,9-,12+,13+/m0/s1	326.391	2.9	7	Positive	M+H	Organoheterocyclic compounds	14	13	4	0	2	2	0	0	0	0
174	Tris(1-chloropropyl) phosphate	tris(1-chloropropyl) phosphate	C9H18Cl3O4P	13674-84-5	21989372	CCC(OP(=O)(OC(CC)Cl)OC(CC)Cl)Cl	InChI=1S/C9H18Cl3O4P/c1-4-7(10)14-17(13,15-8(11)5-2)16-9(12)6-3/h7-9H,4-6H2,1-3H3	327.57	2.89	11	Positive	M+H	Organic acids and derivatives	18	9	4	0	0	0	1	3	0	0
175	Tris(3-chloropropyl) phosphate	tris(3-chloropropyl) phosphate	C9H18Cl3O4P	1067-98-7	14034	C(COP(=O)(OCCCCl)OCCCCl)CCl	InChI=1S/C9H18Cl3O4P/c10-4-1-7-14-17(13,15-8-2-5-11)16-9-3-6-12/h1-9H2	327.57	3.11	11	Positive	M+H	Organic acids and derivatives	18	9	4	0	0	0	1	3	0	0
176	4:2FTS	3,3,4,4,5,5,6,6,6-nonafluorohexane-1-sulfonic acid	C6H5F9O3S	757124-72-4	20734543	C(CS(=O)(=O)O)C(C(C(C(F)(F)F)(F)F)(F)F)(F)F	InChI=1S/C6H5F9O3S/c7-3(8,1-2-19(16,17)18)4(9,10)5(11,12)6(13,14)15/h1-2H2,(H,16,17,18)	328.15	1.32	9	Negative	M-H	Organic acids and derivatives	5	6	3	9	0	1	0	0	0	0
177	Aflatoxin G1	11-methoxy-6,8,16,20-tetraoxapentacyclo[10.8.0.02,9.03,7.013,18]icosa-1,4,9,11,13(18)-pentaene-17,19-dione	C17H12O7	1165-39-5	14421	COC1=C2C3=C(C(=O)OCC3)C(=O)OC2=C4C5C=COC5OC4=C1	InChI=1S/C17H12O7/c1-20-9-6-10-12(8-3-5-22-17(8)23-10)14-11(9)7-2-4-21-15(18)13(7)16(19)24-14/h3,5-6,8,17H,2,4H2,1H3	328.273	0.5	11	Positive	M+H	Phenylpropanoids and polyketides	12	17	7	0	0	0	0	0	0	0
178	HFPO-DA	2,3,3,3-tetrafluoro-2-(1,1,2,2,3,3,3-heptafluoropropoxy)propanoic acid	C6HF11O3	13252-13-6	114481	C(=O)(C(C(F)(F)F)(OC(C(C(F)(F)F)(F)F)(F)F)F)O	InChI=1S/C6HF11O3/c7-2(1(18)19,4(10,11)12)20-6(16,17)3(8,9)5(13,14)15/h(H,18,19)	330.05	3.36	9	Negative	M-H	Organic acids and derivatives	1	6	3	11	0	0	0	0	0	0
179	Aflatoxin G2	(3S,7R)-11-methoxy-6,8,16,20-tetraoxapentacyclo[10.8.0.02,9.03,7.013,18]icosa-1,9,11,13(18)-tetraene-17,19-dione	C17H14O7	7241-98-7	2724362	COC1=C2C3=C(C(=O)OCC3)C(=O)OC2=C4[C@@H]5CCO[C@@H]5OC4=C1	InChI=1S/C17H14O7/c1-20-9-6-10-12(8-3-5-22-17(8)23-10)14-11(9)7-2-4-21-15(18)13(7)16(19)24-14/h6,8,17H,2-5H2,1H3/t8-,17+/m0/s1	330.289	0.71	11	Positive	M+H	Phenylpropanoids and polyketides	14	17	7	0	0	0	0	0	0	0
180	Fenarimol	(2-chlorophenyl)-(4-chlorophenyl)-pyrimidin-5-ylmethanol	C17H12Cl2N2O	60168-88-9	43226	C1=CC=C(C(=C1)C(C2=CC=C(C=C2)Cl)(C3=CN=CN=C3)O)Cl	InChI=1S/C17H12Cl2N2O/c18-14-7-5-12(6-8-14)17(22,13-9-20-11-21-10-13)15-3-1-2-4-16(15)19/h1-11,22H	331.196	3.62	11	Positive	M+H	Benzenoids	12	17	1	0	2	0	0	2	0	0
181	Ciprofloxacin	1-cyclopropyl-6-fluoro-4-oxo-7-piperazin-1-ylquinoline-3-carboxylic acid	C17H18FN3O3	85721-33-1	2764	C1CC1N2C=C(C(=O)C3=CC(=C(C=C32)N4CCNCC4)F)C(=O)O	InChI=1S/C17H18FN3O3/c18-13-7-11-14(8-15(13)20-5-3-19-4-6-20)21(10-1-2-10)9-12(16(11)22)17(23)24/h7-10,19H,1-6H2,(H,23,24)	331.341	0	7	Positive	M+H	Organoheterocyclic compounds	18	17	3	1	3	0	0	0	0	0
182	Isofenphos-methyl	propan-2-yl 2-[methoxy-(propan-2-ylamino)phosphinothioyl]oxybenzoate	C14H22NO4PS	99675-03-3	127394	CC(C)NP(=S)(OC)OC1=CC=CC=C1C(=O)OC(C)C	InChI=1S/C14H22NO4PS/c1-10(2)15-20(21,17-5)19-13-9-7-6-8-12(13)14(16)18-11(3)4/h6-11H,1-5H3,(H,15,21)	331.368	3.5	21	Positive	M+H	Benzenoids	22	14	4	0	1	1	1	0	0	0
183	Tetramethrin	(1,3-dioxo-4,5,6,7-tetrahydroisoindol-2-yl)methyl 2,2-dimethyl-3-(2-methylprop-1-enyl)cyclopropane-1-carboxylate	C19H25NO4	7696-12-0	83975	CC(=CC1C(C1(C)C)C(=O)OCN2C(=O)C3=C(C2=O)CCCC3)C	InChI=1S/C19H25NO4/c1-11(2)9-14-15(19(14,3)4)18(23)24-10-20-16(21)12-7-5-6-8-13(12)17(20)22/h9,14-15H,5-8,10H2,1-4H3	331.406	5.54	21	Positive	M+H	Organoheterocyclic compounds	25	19	4	0	1	0	0	0	0	0
184	Spectinomycin	(1R,3S,5R,8R,10R,11S,12S,13R,14S)-8,12,14-trihydroxy-5-methyl-11,13-bis(methylamino)-2,4,9-trioxatricyclo[8.4.0.03,8]tetradecan-7-one	C14H24N2O7	1695-77-8	15541	C[C@@H]1CC(=O)[C@]2([C@@H](O1)O[C@@H]3[C@H]([C@@H]([C@@H]([C@@H]([C@H]3O2)NC)O)NC)O)O	InChI=1S/C14H24N2O7/c1-5-4-6(17)14(20)13(21-5)22-12-10(19)7(15-2)9(18)8(16-3)11(12)23-14/h5,7-13,15-16,18-20H,4H2,1-3H3/t5-,7-,8+,9+,10+,11-,12-,13+,14+/m1/s1	332.35	-0.82	2	Positive	M+H	Organoheterocyclic compounds	24	14	7	0	2	0	0	0	0	0
185	Tebufenpyrad	N-[(4-tert-butylphenyl)methyl]-4-chloro-5-ethyl-2-methylpyrazole-3-carboxamide	C18H24ClN3O	119168-77-3	86354	CCC1=NN(C(=C1Cl)C(=O)NCC2=CC=C(C=C2)C(C)(C)C)C	InChI=1S/C18H24ClN3O/c1-6-14-15(19)16(22(5)21-14)17(23)20-11-12-7-9-13(10-8-12)18(2,3)4/h7-10H,6,11H2,1-5H3,(H,20,23)	333.856	5.76	21	Positive	M+H	Benzenoids	24	18	1	0	3	0	0	1	0	0
186	2-NP-AMOZ	5-(morpholin-4-ylmethyl)-3-[(E)-(2-nitrophenyl)methylideneamino]-1,3-oxazolidin-2-one	C15H18N4O5	183193-59-1	53393538	C1COCCN1CC2CN(C(=O)O2)/N=C/C3=CC=CC=C3[N+](=O)[O-]	InChI=1S/C15H18N4O5/c20-15-18(11-13(24-15)10-17-5-7-23-8-6-17)16-9-12-3-1-2-4-14(12)19(21)22/h1-4,9,13H,5-8,10-11H2/b16-9+	334.327	0.88	11	Positive	M+H	Benzenoids	18	15	5	0	4	0	0	0	0	0
187	Fenbuconazole	4-(4-chlorophenyl)-2-phenyl-2-(1,2,4-triazol-1-ylmethyl)butanenitrile	C19H17ClN4	114369-43-6	86138	C1=CC=C(C=C1)C(CCC2=CC=C(C=C2)Cl)(CN3C=NC=N3)C#N	InChI=1S/C19H17ClN4/c20-18-8-6-16(7-9-18)10-11-19(12-21,13-24-15-22-14-23-24)17-4-2-1-3-5-17/h1-9,14-15H,10-11,13H2	336.818	4.23	14	Positive	M+H	Phenylpropanoids and polyketides	17	19	0	0	4	0	0	1	0	0
188	Erucamide	(Z)-docos-13-enamide	C22H43NO	112-84-5	5365371	CCCCCCCC/C=C\CCCCCCCCCCCC(=O)N	InChI=1S/C22H43NO/c1-2-3-4-5-6-7-8-9-10-11-12-13-14-15-16-17-18-19-20-21-22(23)24/h9-10H,2-8,11-21H2,1H3,(H2,23,24)/b10-9-	337.583	8.44	22	Positive	M+H	Lipids and lipid-like molecules	43	22	1	0	1	0	0	0	0	0
189	15-AcDON	[(1R,2R,3S,7R,9R,10R,12S)-3,10-dihydroxy-1,5-dimethyl-4-oxospiro[8-oxatricyclo[7.2.1.02,7]dodec-5-ene-12,2'-oxirane]-2-yl]methyl acetate	C17H22O7	88337-96-6	10382483	CC1=C[C@@H]2[C@]([C@@H](C1=O)O)([C@]3(C[C@H]([C@H]([C@@]34CO4)O2)O)C)COC(=O)C	InChI=1S/C17H22O7/c1-8-4-11-16(6-22-9(2)18,13(21)12(8)20)15(3)5-10(19)14(24-11)17(15)7-23-17/h4,10-11,13-14,19,21H,5-7H2,1-3H3/t10-,11-,13-,14-,15-,16-,17+/m1/s1	338.352	0.3	7	Positive	M+H	Lipids and lipid-like molecules	22	17	7	0	0	0	0	0	0	0
190	Piperonyl butoxide	5-[2-(2-butoxyethoxy)ethoxymethyl]-6-propyl-1,3-benzodioxole	C19H30O5	51-03-6	5794	CCCCOCCOCCOCC1=CC2=C(C=C1CCC)OCO2	InChI=1S/C19H30O5/c1-3-5-7-20-8-9-21-10-11-22-14-17-13-19-18(23-15-24-19)12-16(17)6-4-2/h12-13H,3-11,14-15H2,1-2H3	338.438	4.29	21	Positive	M+NH4	Organoheterocyclic compounds	30	19	5	0	0	0	0	0	0	0
191	3-Methylphenyl diphenyl phosphate	(3-methylphenyl) diphenyl phosphate	C19H17O4P	69500-28-3	155309	CC1=CC(=CC=C1)OP(=O)(OC2=CC=CC=C2)OC3=CC=CC=C3	InChI=1S/C19H17O4P/c1-16-9-8-14-19(15-16)23-24(20,21-17-10-4-2-5-11-17)22-18-12-6-3-7-13-18/h2-15H,1H3	340.31	5.25	12	Positive	M+H	Organic acids and derivatives	17	19	4	0	0	0	1	0	0	0
192	Thiophanate-methyl	methyl N-[[2-(methoxycarbonylcarbamothioylamino)phenyl]carbamothioyl]carbamate	C12H14N4O4S2	23564-05-8	3032791	COC(=O)NC(=S)NC1=CC=CC=C1NC(=S)NC(=O)OC	InChI=1S/C12H14N4O4S2/c1-19-11(17)15-9(21)13-7-5-3-4-6-8(7)14-10(22)16-12(18)20-2/h3-6H,1-2H3,(H2,13,15,17,21)(H2,14,16,18,22)	342.394	1.1	21	Positive	M+H	Benzenoids	14	12	4	0	4	2	0	0	0	0
193	Carbophenothion (peak2)	(4-chlorophenyl)sulfanylmethylsulfanyl-diethoxy-sulfanylidene-lambda5-phosphane	C11H16ClO2PS3	786-19-6	13081	CCOP(=S)(OCC)SCSC1=CC=C(C=C1)Cl	InChI=1S/C11H16ClO2PS3/c1-3-13-15(16,14-4-2)18-9-17-11-7-5-10(12)6-8-11/h5-8H,3-4,9H2,1-2H3	342.865	5.44	21	Positive	M+H	Organosulfur compounds	16	11	2	0	0	3	1	1	0	0
194	Boscalid	2-chloro-N-[2-(4-chlorophenyl)phenyl]pyridine-3-carboxamide	C18H12Cl2N2O	188425-85-6	213013	C1=CC=C(C(=C1)C2=CC=C(C=C2)Cl)NC(=O)C3=C(N=CC=C3)Cl	InChI=1S/C18H12Cl2N2O/c19-13-9-7-12(8-10-13)14-4-1-2-6-16(14)22-18(23)15-5-3-11-21-17(15)20/h1-11H,(H,22,23)	343.207	4	14	Positive	M+H	Benzenoids	12	18	1	0	2	0	0	2	0	0
195	Oxadiazon	5-tert-butyl-3-(2,4-dichloro-5-propan-2-yloxyphenyl)-1,3,4-oxadiazol-2-one	C15H18Cl2N2O3	19666-30-9	29732	CC(C)OC1=C(C=C(C(=C1)N2C(=O)OC(=N2)C(C)(C)C)Cl)Cl	InChI=1S/C15H18Cl2N2O3/c1-8(2)21-12-7-11(9(16)6-10(12)17)19-14(20)22-13(18-19)15(3,4)5/h6-8H,1-5H3	345.221	4.81	21	Positive	M+H	Benzenoids	18	15	3	0	2	0	0	2	0	0
196	Isofenphos	propan-2-yl 2-[ethoxy-(propan-2-ylamino)phosphinothioyl]oxybenzoate	C15H24NO4PS	25311-71-1	32872	CCOP(=S)(NC(C)C)OC1=CC=CC=C1C(=O)OC(C)C	InChI=1S/C15H24NO4PS/c1-6-18-21(22,16-11(2)3)20-14-10-8-7-9-13(14)15(17)19-12(4)5/h7-12H,6H2,1-5H3,(H,16,22)	345.394	4.4	12	Positive	M+H	Benzenoids	24	15	4	0	1	1	1	0	0	0
197	Cefalexin	(6R,7R)-7-[[(2R)-2-amino-2-phenylacetyl]amino]-3-methyl-8-oxo-5-thia-1-azabicyclo[4.2.0]oct-2-ene-2-carboxylic acid	C16H17N3O4S	15686-71-2	27447	CC1=C(N2[C@@H]([C@@H](C2=O)NC(=O)[C@@H](C3=CC=CC=C3)N)SC1)C(=O)O	InChI=1S/C16H17N3O4S/c1-8-7-24-15-11(14(21)19(15)12(8)16(22)23)18-13(20)10(17)9-5-3-2-4-6-9/h2-6,10-11,15H,7,17H2,1H3,(H,18,20)(H,22,23)/t10-,11-,15-/m1/s1	347.389	0.4	13	Positive	M+H	Organoheterocyclic compounds	17	16	4	0	3	1	0	0	0	0
198	Cefradine	(6R,7R)-7-[[(2R)-2-amino-2-cyclohexa-1,4-dien-1-ylacetyl]amino]-3-methyl-8-oxo-5-thia-1-azabicyclo[4.2.0]oct-2-ene-2-carboxylic acid	C16H19N3O4S	38821-53-3	38103	CC1=C(N2[C@@H]([C@@H](C2=O)NC(=O)[C@@H](C3=CCC=CC3)N)SC1)C(=O)O	InChI=1S/C16H19N3O4S/c1-8-7-24-15-11(14(21)19(15)12(8)16(22)23)18-13(20)10(17)9-5-3-2-4-6-9/h2-3,6,10-11,15H,4-5,7,17H2,1H3,(H,18,20)(H,22,23)/t10-,11-,15-/m1/s1	349.405	0.41	11	Positive	M+H	Organic acids and derivatives	19	16	4	0	3	1	0	0	0	0
199	PFPeS	1,1,2,2,3,3,4,4,5,5,5-undecafluoropentane-1-sulfonic acid	C5HF11O3S	2706-91-4	75922	C(C(C(F)(F)F)(F)F)(C(C(F)(F)S(=O)(=O)O)(F)F)(F)F	InChI=1S/C5HF11O3S/c6-1(7,2(8,9)4(12,13)14)3(10,11)5(15,16)20(17,18)19/h(H,17,18,19)	350.11	2.49	15	Negative	M-H	Organohalogen compounds	1	5	3	11	0	1	0	0	0	0
200	Lomefloxacin	1-ethyl-6,8-difluoro-7-(3-methylpiperazin-1-yl)-4-oxoquinoline-3-carboxylic acid	C17H19F2N3O3	98079-51-7	3948	CCN1C=C(C(=O)C2=CC(=C(C(=C21)F)N3CCNC(C3)C)F)C(=O)O	InChI=1S/C17H19F2N3O3/c1-3-21-8-11(17(24)25)16(23)10-6-12(18)15(13(19)14(10)21)22-5-4-20-9(2)7-22/h6,8-9,20H,3-5,7H2,1-2H3,(H,24,25)	351.348	0.31	7	Positive	M+H	Organoheterocyclic compounds	19	17	3	2	3	0	0	0	0	0
201	AltertoxinⅠ	(12S,12aS,12bR)-4,9,12,12b-tetrahydroxy-2,11,12,12a-tetrahydro-1H-perylene-3,10-dione	C20H16O6	56258-32-3	104860	C1C[C@]2([C@@H]3[C@H](CC(=O)C4=C(C=CC(=C34)C5=C2C(=C(C=C5)O)C1=O)O)O)O	InChI=1S/C20H16O6/c21-10-3-1-8-9-2-4-11(22)17-12(23)5-6-20(26,18(9)17)19-14(25)7-13(24)16(10)15(8)19/h1-4,14,19,21-22,25-26H,5-7H2/t14-,19+,20-/m0/s1	352.337	1.64	7	Negative	M-H	Benzenoids	16	20	6	0	0	0	0	0	0	0
202	Piperophos	2-dipropoxyphosphinothioylsulfanyl-1-(2-methylpiperidin-1-yl)ethanone	C14H28NO3PS2	24151-93-7	32230	CCCOP(=S)(OCCC)SCC(=O)N1CCCCC1C	InChI=1S/C14H28NO3PS2/c1-4-10-17-19(20,18-11-5-2)21-12-14(16)15-9-7-6-8-13(15)3/h13H,4-12H2,1-3H3	353.481	4.23	12	Positive	M+H	Organoheterocyclic compounds	28	14	3	0	1	2	1	0	0	0
203	Fusarenon-X	[(1S,2R,3S,7R,9R,10R,11S,12S)-3,10-dihydroxy-2-(hydroxymethyl)-1,5-dimethyl-4-oxospiro[8-oxatricyclo[7.2.1.02,7]dodec-5-ene-12,2'-oxirane]-11-yl] acetate	C17H22O8	23255-69-8	304599	CC1=C[C@@H]2[C@]([C@@H](C1=O)O)([C@]3([C@@H]([C@H]([C@H]([C@@]34CO4)O2)O)OC(=O)C)C)CO	InChI=1S/C17H22O8/c1-7-4-9-16(5-18,12(22)10(7)20)15(3)13(24-8(2)19)11(21)14(25-9)17(15)6-23-17/h4,9,11-14,18,21-22H,5-6H2,1-3H3/t9-,11-,12-,13-,14-,15-,16-,17+/m1/s1	354.4	-1.24	11	Positive	M+Na	Lipids and lipid-like molecules	22	17	8	0	0	0	0	0	0	0
204	Thiamphenicol	2,2-dichloro-N-[(1R,2R)-1,3-dihydroxy-1-(4-methylsulfonylphenyl)propan-2-yl]acetamide	C12H15Cl2NO5S	15318-45-3	27200	CS(=O)(=O)C1=CC=C(C=C1)[C@H]([C@@H](CO)NC(=O)C(Cl)Cl)O	InChI=1S/C12H15Cl2NO5S/c1-21(19,20)8-4-2-7(3-5-8)10(17)9(6-16)15-12(18)11(13)14/h2-5,9-11,16-17H,6H2,1H3,(H,15,18)/t9-,10-/m1/s1	356.222	-0.33	5	Negative	M-H	Benzenoids	15	12	5	0	1	1	0	2	0	0
205	Danofloxacin	1-cyclopropyl-6-fluoro-7-[(1S,4S)-5-methyl-2,5-diazabicyclo[2.2.1]heptan-2-yl]-4-oxoquinoline-3-carboxylic acid	C19H20FN3O3	112398-08-0	71335	CN1C[C@@H]2C[C@H]1CN2C3=C(C=C4C(=C3)N(C=C(C4=O)C(=O)O)C5CC5)F	InChI=1S/C19H20FN3O3/c1-21-7-12-4-11(21)8-22(12)17-6-16-13(5-15(17)20)18(24)14(19(25)26)9-23(16)10-2-3-10/h5-6,9-12H,2-4,7-8H2,1H3,(H,25,26)/t11-,12-/m0/s1	357.379	0.44	19	Positive	M+H	Organoheterocyclic compounds	20	19	3	1	3	0	0	0	0	0
206	Florfenicol	2,2-dichloro-N-[(1R,2S)-3-fluoro-1-hydroxy-1-(4-methylsulfonylphenyl)propan-2-yl]acetamide	C12H14Cl2FNO4S	73231-34-2	114811	CS(=O)(=O)C1=CC=C(C=C1)[C@H]([C@@H](CF)NC(=O)C(Cl)Cl)O	InChI=1S/C12H14Cl2FNO4S/c1-21(19,20)8-4-2-7(3-5-8)10(17)9(6-15)16-12(18)11(13)14/h2-5,9-11,17H,6H2,1H3,(H,16,18)/t9-,10-/m1/s1	358.213	-0.04	13	Negative	M-H	Benzenoids	14	12	4	1	1	1	0	2	0	0
207	Enrofloxacin	1-cyclopropyl-7-(4-ethylpiperazin-1-yl)-6-fluoro-4-oxoquinoline-3-carboxylic acid	C19H22FN3O3	93106-60-6	71188	CCN1CCN(CC1)C2=C(C=C3C(=C2)N(C=C(C3=O)C(=O)O)C4CC4)F	InChI=1S/C19H22FN3O3/c1-2-21-5-7-22(8-6-21)17-10-16-13(9-15(17)20)18(24)14(19(25)26)11-23(16)12-3-4-12/h9-12H,2-8H2,1H3,(H,25,26)	359.395	0.7	19	Positive	M+H	Organoheterocyclic compounds	22	19	3	1	3	0	0	0	0	0
208	Chlorthiophos	(2,5-dichloro-4-methylsulfanylphenoxy)-diethoxy-sulfanylidene-lambda5-phosphane	C11H15Cl2O3PS2	60238-56-4	30859	CCOP(=S)(OCC)OC1=CC(=C(C=C1Cl)SC)Cl	InChI=1S/C11H15Cl2O3PS2/c1-4-14-17(18,15-5-2)16-10-6-9(13)11(19-3)7-8(10)12/h6-7H,4-5H2,1-3H3	361.245	5.8	21	Positive	M+H	Organic acids and derivatives	15	11	3	0	0	2	1	2	0	0
209	Ofloxacin	7-fluoro-2-methyl-6-(4-methylpiperazin-1-yl)-10-oxo-4-oxa-1-azatricyclo[7.3.1.05,13]trideca-5(13),6,8,11-tetraene-11-carboxylic acid	C18H20FN3O4	82419-36-1;	4583	CC1COC2=C3N1C=C(C(=O)C3=CC(=C2N4CCN(CC4)C)F)C(=O)O	InChI=1S/C18H20FN3O4/c1-10-9-26-17-14-11(16(23)12(18(24)25)8-22(10)14)7-13(19)15(17)21-5-3-20(2)4-6-21/h7-8,10H,3-6,9H2,1-2H3,(H,24,25)	361.368	-0.2	19	Positive	M+H	Organoheterocyclic compounds	20	18	4	1	3	0	0	0	0	0
210	Oxyfluorfen	2-chloro-1-(3-ethoxy-4-nitrophenoxy)-4-(trifluoromethyl)benzene	C15H11ClF3NO4	42874-03-3	39327	CCOC1=C(C=CC(=C1)OC2=C(C=C(C=C2)C(F)(F)F)Cl)[N+](=O)[O-]	InChI=1S/C15H11ClF3NO4/c1-2-23-14-8-10(4-5-12(14)20(21)22)24-13-6-3-9(7-11(13)16)15(17,18)19/h3-8H,2H2,1H3	361.7	5.21	21	Positive	M+H	Benzenoids	11	15	4	3	1	0	0	1	0	0
211	Bezafibrate	2-[4-[2-[(4-chlorobenzoyl)amino]ethyl]phenoxy]-2-methylpropanoic acid	C19H20ClNO4	41859-67-0	39042	CC(C)(C(=O)O)OC1=CC=C(C=C1)CCNC(=O)C2=CC=C(C=C2)Cl	InChI=1S/C19H20ClNO4/c1-19(2,18(23)24)25-16-9-3-13(4-10-16)11-12-21-17(22)14-5-7-15(20)8-6-14/h3-10H,11-12H2,1-2H3,(H,21,22)(H,23,24)	361.819	4.25	11	Positive	M+H	Benzenoids	20	19	4	0	1	0	0	1	0	0
212	2-Ethylhexyl diphenyl phosphate	2-ethylhexyl diphenyl phosphate	C20H27O4P	1241-94-7	14716	CCCCC(CC)COP(=O)(OC1=CC=CC=C1)OC2=CC=CC=C2	InChI=1S/C20H27O4P/c1-3-5-12-18(4-2)17-22-25(21,23-19-13-8-6-9-14-19)24-20-15-10-7-11-16-20/h6-11,13-16,18H,3-5,12,17H2,1-2H3	362.4	6.3	21	Positive	M+H	Organic acids and derivatives	27	20	4	0	0	0	1	0	0	0
213	Hydrocorticosterone	(8S,9S,10R,11S,13S,14S,17R)-11,17-dihydroxy-17-(2-hydroxyacetyl)-10,13-dimethyl-2,6,7,8,9,11,12,14,15,16-decahydro-1H-cyclopenta[a]phenanthren-3-one	C21H30O5	50-23-7	5754	C[C@]12CCC(=O)C=C1CC[C@@H]3[C@@H]2[C@H](C[C@]4([C@H]3CC[C@@]4(C(=O)CO)O)C)O	InChI=1S/C21H30O5/c1-19-7-5-13(23)9-12(19)3-4-14-15-6-8-21(26,17(25)11-22)20(15,2)10-16(24)18(14)19/h9,14-16,18,22,24,26H,3-8,10-11H2,1-2H3/t14-,15-,16-,18+,19-,20-,21-/m0/s1	362.46	1.62	17	Positive	M+H	Lipids and lipid-like molecules	30	21	5	0	0	0	0	0	0	0
214	Perfluoroheptanoic acid	2,2,3,3,4,4,5,5,6,6,7,7,7-tridecafluoroheptanoic acid	C7HF13O2	375-85-9	67818	C(=O)(C(C(C(C(C(C(F)(F)F)(F)F)(F)F)(F)F)(F)F)(F)F)O	InChI=1S/C7HF13O2/c8-2(9,1(21)22)3(10,11)4(12,13)5(14,15)6(16,17)7(18,19)20/h(H,21,22)	364.061	4.15	15	Negative	M-H	Organohalogen compounds	1	7	2	13	0	0	0	0	0	0
215	Pyridaben	2-tert-butyl-5-[(4-tert-butylphenyl)methylsulfanyl]-4-chloropyridazin-3-one	C19H25ClN2OS	96489-71-3	91754	CC(C)(C)C1=CC=C(C=C1)CSC2=C(C(=O)N(N=C2)C(C)(C)C)Cl	InChI=1S/C19H25ClN2OS/c1-18(2,3)14-9-7-13(8-10-14)12-24-15-11-21-22(19(4,5)6)17(23)16(15)20/h7-11H,12H2,1-6H3	364.933	5.47	21	Positive	M+H	Benzenoids	25	19	1	0	2	1	0	1	0	0
216	Diacetoxyscirpenol	[(1S,2R,7R,9R,10R,11S,12R)-11-acetyloxy-10-hydroxy-1,5-dimethylspiro[8-oxatricyclo[7.2.1.02,7]dodec-5-ene-12,2'-oxirane]-2-yl]methyl acetate	C19H26O7	2270-40-8	91518	CC1=C[C@@H]2[C@](CC1)([C@]3([C@@H]([C@H]([C@H]([C@]34CO4)O2)O)OC(=O)C)C)COC(=O)C	InChI=1S/C19H26O7/c1-10-5-6-18(8-23-11(2)20)13(7-10)26-16-14(22)15(25-12(3)21)17(18,4)19(16)9-24-19/h7,13-16,22H,5-6,8-9H2,1-4H3/t13-,14-,15-,16-,17-,18-,19-/m1/s1	366.406	1.4	7	Positive	M+NH4	Lipids and lipid-like molecules	26	19	7	0	0	0	0	0	0	0
217	Anilofos	N-(4-chlorophenyl)-2-dimethoxyphosphinothioylsulfanyl-N-propan-2-ylacetamide	C13H19ClNO3PS2	64249-01-0	91687	CC(C)N(C1=CC=C(C=C1)Cl)C(=O)CSP(=S)(OC)OC	InChI=1S/C13H19ClNO3PS2/c1-10(2)15(12-7-5-11(14)6-8-12)13(16)9-21-19(20,17-3)18-4/h5-8,10H,9H2,1-4H3	367.852	3.89	14	Positive	M+H	Benzenoids	19	13	3	0	1	2	1	1	0	0
218	Tris(4-methylphenyl) phosphate	tris(4-methylphenyl) phosphate	C21H21O4P	78-32-0	6529	CC1=CC=C(C=C1)OP(=O)(OC2=CC=C(C=C2)C)OC3=CC=C(C=C3)C	InChI=1S/C21H21O4P/c1-16-4-10-19(11-5-16)23-26(22,24-20-12-6-17(2)7-13-20)25-21-14-8-18(3)9-15-21/h4-15H,1-3H3	368.363	6.34	21	Positive	M+H	Organic acids and derivatives	21	21	4	0	0	0	1	0	0	0
219	Fleroxacin	6,8-difluoro-1-(2-fluoroethyl)-7-(4-methylpiperazin-1-yl)-4-oxoquinoline-3-carboxylic acid	C17H18F3N3O3	79660-72-3	3357	CN1CCN(CC1)C2=C(C=C3C(=C2F)N(C=C(C3=O)C(=O)O)CCF)F	InChI=1S/C17H18F3N3O3/c1-21-4-6-22(7-5-21)15-12(19)8-10-14(13(15)20)23(3-2-18)9-11(16(10)24)17(25)26/h8-9H,2-7H2,1H3,(H,25,26)	369.338	0.05	6	Positive	M+H	Organoheterocyclic compounds	18	17	3	3	3	0	0	0	0	0
220	Ochratoxin B	(2S)-2-[[(3R)-8-hydroxy-3-methyl-1-oxo-3,4-dihydroisochromene-7-carbonyl]amino]-3-phenylpropanoic acid	C20H19NO6	4825-86-9	20966	C[C@@H]1CC2=C(C(=C(C=C2)C(=O)N[C@@H](CC3=CC=CC=C3)C(=O)O)O)C(=O)O1	InChI=1S/C20H19NO6/c1-11-9-13-7-8-14(17(22)16(13)20(26)27-11)18(23)21-15(19(24)25)10-12-5-3-2-4-6-12/h2-8,11,15,22H,9-10H2,1H3,(H,21,23)(H,24,25)/t11-,15+/m1/s1	369.368	3.77	11	Positive	M+H	Phenylpropanoids and polyketides	19	20	6	0	1	0	0	0	0	0
221	Bis(2-ethylhexyl) adipate	bis(2-ethylhexyl) hexanedioate	C22H42O4	103-23-1	7641	CCCCC(CC)COC(=O)CCCCC(=O)OCC(CC)CCCC	InChI=1S/C22H42O4/c1-5-9-13-19(7-3)17-25-21(23)15-11-12-16-22(24)26-18-20(8-4)14-10-6-2/h19-20H,5-18H2,1-4H3	370.567	8.12	22	Positive	M+H	Lipids and lipid-like molecules	42	22	4	0	0	0	0	0	0	0
222	Pyrazophos	ethyl 2-diethoxyphosphinothioyloxy-5-methylpyrazolo[1,5-a]pyrimidine-6-carboxylate	C14H20N3O5PS	13457-18-6	26033	CCOC(=O)C1=CN2C(=CC(=N2)OP(=S)(OCC)OCC)N=C1C	InChI=1S/C14H20N3O5PS/c1-5-19-14(18)11-9-17-12(15-10(11)4)8-13(16-17)22-23(24,20-6-2)21-7-3/h8-9H,5-7H2,1-4H3	373.365	3.8	14	Positive	M+H	Organic acids and derivatives	20	14	5	0	3	1	1	0	0	0
223	Etofenprox	1-ethoxy-4-[2-methyl-1-[(3-phenoxyphenyl)methoxy]propan-2-yl]benzene	C25H28O3	80844-07-1	71245	CCOC1=CC=C(C=C1)C(C)(C)COCC2=CC(=CC=C2)OC3=CC=CC=C3	InChI=1S/C25H28O3/c1-4-27-22-15-13-21(14-16-22)25(2,3)19-26-18-20-9-8-12-24(17-20)28-23-10-6-5-7-11-23/h5-17H,4,18-19H2,1-3H3	376.488	7.47	24	Positive	M+NH4	Benzenoids	28	25	3	0	0	0	0	0	0	0
224	NaDONA	2,2,3-trifluoro-3-[1,1,2,2,3,3-hexafluoro-3-(trifluoromethoxy)propoxy]propanoic acid	C7H2F12O4	919005-14-4	52915299	C(C(C(=O)O)(F)F)(OC(C(C(OC(F)(F)F)(F)F)(F)F)(F)F)F	InChI=1S/C7H2F12O4/c8-1(3(9,10)2(20)21)22-5(13,14)4(11,12)6(15,16)23-7(17,18)19/h1H,(H,20,21)	378.07	3.56	15	Negative	M-H	Organic acids and derivatives	2	7	4	12	0	0	0	0	0	0
225	Neosolaniol	[(1S,2R,4S,7R,9R,10R,11S,12S)-11-acetyloxy-4,10-dihydroxy-1,5-dimethylspiro[8-oxatricyclo[7.2.1.02,7]dodec-5-ene-12,2'-oxirane]-2-yl]methyl acetate	C19H26O8	36519-25-2	13818797	CC1=C[C@@H]2[C@](C[C@@H]1O)([C@]3([C@@H]([C@H]([C@H]([C@@]34CO4)O2)O)OC(=O)C)C)COC(=O)C	InChI=1S/C19H26O8/c1-9-5-13-18(6-12(9)22,7-24-10(2)20)17(4)15(26-11(3)21)14(23)16(27-13)19(17)8-25-19/h5,12-16,22-23H,6-8H2,1-4H3/t12-,13+,14+,15+,16+,17+,18+,19-/m0/s1	382.405	0.27	13	Positive	M+Na	Lipids and lipid-like molecules	26	19	8	0	0	0	0	0	0	0
226	Furathiocarb	(2,2-dimethyl-3H-1-benzofuran-7-yl) N-[butoxycarbonyl(methyl)amino]sulfanyl-N-methylcarbamate	C18H26N2O5S	65907-30-4	47759	CCCCOC(=O)N(C)SN(C)C(=O)OC1=CC=CC2=C1OC(C2)(C)C	InChI=1S/C18H26N2O5S/c1-6-7-11-23-16(21)19(4)26-20(5)17(22)24-14-10-8-9-13-12-18(2,3)25-15(13)14/h8-10H,6-7,11-12H2,1-5H3	382.5	4.43	6	Positive	M+H	Organoheterocyclic compounds	26	18	5	0	2	1	0	0	0	0
227	Sarafloxacin	6-fluoro-1-(4-fluorophenyl)-4-oxo-7-piperazin-1-ylquinoline-3-carboxylic acid	C20H17F2N3O3	98105-99-8	56208	C1CN(CCN1)C2=C(C=C3C(=C2)N(C=C(C3=O)C(=O)O)C4=CC=C(C=C4)F)F	InChI=1S/C20H17F2N3O3/c21-12-1-3-13(4-2-12)25-11-15(20(27)28)19(26)14-9-16(22)18(10-17(14)25)24-7-5-23-6-8-24/h1-4,9-11,23H,5-8H2,(H,27,28)	385.364	1.07	11	Positive	M+H	Organoheterocyclic compounds	17	20	3	2	3	0	0	0	0	0
228	Roquefortine C	(1S,4E,7S,9R)-4-(1H-imidazol-5-ylmethylidene)-9-(2-methylbut-3-en-2-yl)-2,5,16-triazatetracyclo[7.7.0.02,7.010,15]hexadeca-10,12,14-triene-3,6-dione	C22H23N5O2	58735-64-1	21608802	CC(C)(C=C)[C@@]12C[C@H]3C(=O)N/C(=C/C4=CN=CN4)/C(=O)N3[C@@H]1NC5=CC=CC=C25	InChI=1S/C22H23N5O2/c1-4-21(2,3)22-10-17-18(28)25-16(9-13-11-23-12-24-13)19(29)27(17)20(22)26-15-8-6-5-7-14(15)22/h4-9,11-12,17,20,26H,1,10H2,2-3H3,(H,23,24)(H,25,28)/b16-9+/t17-,20-,22+/m0/s1	389.45	1.45	17	Positive	M+H	Organoheterocyclic compounds	23	22	2	0	5	0	0	0	0	0
229	8-Methylnonyl diphenyl phosphate	8-methylnonyl diphenyl phosphate	C22H31O4P	29761-21-5	34697	CC(C)CCCCCCCOP(=O)(OC1=CC=CC=C1)OC2=CC=CC=C2	InChI=1S/C22H31O4P/c1-20(2)14-8-4-3-5-13-19-24-27(23,25-21-15-9-6-10-16-21)26-22-17-11-7-12-18-22/h6-7,9-12,15-18,20H,3-5,8,13-14,19H2,1-2H3	390.453	7.28	24	Positive	M+H	Organic acids and derivatives	31	22	4	0	0	0	1	0	0	0
230	DNOP	dioctyl benzene-1,2-dicarboxylate	C24H38O4	117-84-0	8346	CCCCCCCCOC(=O)C1=CC=CC=C1C(=O)OCCCCCCCC	InChI=1S/C24H38O4/c1-3-5-7-9-11-15-19-27-23(25)21-17-13-14-18-22(21)24(26)28-20-16-12-10-8-6-4-2/h13-14,17-18H,3-12,15-16,19-20H2,1-2H3	390.556	8.54	22	Positive	M+H	Benzenoids	38	24	4	0	0	0	0	0	0	0
231	Permethrin (peak2)	(3-phenoxyphenyl)methyl 3-(2,2-dichloroethenyl)-2,2-dimethylcyclopropane-1-carboxylate	C21H20Cl2O3	52645-53-1	40326	CC1(C(C1C(=O)OCC2=CC(=CC=C2)OC3=CC=CC=C3)C=C(Cl)Cl)C	InChI=1S/C21H20Cl2O3/c1-21(2)17(12-18(22)23)19(21)20(24)25-13-14-7-6-10-16(11-14)26-15-8-4-3-5-9-15/h3-12,17,19H,13H2,1-2H3	391.288	7.43	n.d	Positive	M+NH4	Lipids and lipid-like molecules	20	21	3	0	0	0	0	2	0	0
232	Sparfloxacin	5-amino-1-cyclopropyl-7-[(3R,5S)-3,5-dimethylpiperazin-1-yl]-6,8-difluoro-4-oxoquinoline-3-carboxylic acid	C19H22F2N4O3	110871-86-8	60464	C[C@@H]1CN(C[C@@H](N1)C)C2=C(C(=C3C(=C2F)N(C=C(C3=O)C(=O)O)C4CC4)N)F	InChI=1S/C19H22F2N4O3/c1-8-5-24(6-9(2)23-8)17-13(20)15(22)12-16(14(17)21)25(10-3-4-10)7-11(18(12)26)19(27)28/h7-10,23H,3-6,22H2,1-2H3,(H,27,28)/t8-,9+	392.4	0.12	7	Positive	M+H	Organoheterocyclic compounds	22	19	3	2	4	0	0	0	0	0
233	Dexamethasone	(8S,9R,10S,11S,13S,14S,16R,17R)-9-fluoro-11,17-dihydroxy-17-(2-hydroxyacetyl)-10,13,16-trimethyl-6,7,8,11,12,14,15,16-octahydrocyclopenta[a]phenanthren-3-one	C22H29FO5	50-02-2	5743	C[C@@H]1C[C@H]2[C@@H]3CCC4=CC(=O)C=C[C@@]4([C@]3([C@H](C[C@@]2([C@]1(C(=O)CO)O)C)O)F)C	InChI=1S/C22H29FO5/c1-12-8-16-15-5-4-13-9-14(25)6-7-19(13,2)21(15,23)17(26)10-20(16,3)22(12,28)18(27)11-24/h6-7,9,12,15-17,24,26,28H,4-5,8,10-11H2,1-3H3/t12-,15+,16+,17+,19+,20+,21+,22+/m1/s1	392.461	1.72	7	Positive	M+H	Lipids and lipid-like molecules	29	22	5	1	0	0	0	0	0	0
234	Ergocalciferol	3-[2-[1-(5,6-dimethylhept-3-en-2-yl)-7a-methyl-2,3,3a,5,6,7-hexahydro-1H-inden-4-ylidene]ethylidene]-4-methylidenecyclohexan-1-ol	C28H44O	50-14-6	3249	CC(C)C(C)C=CC(C)C1CCC2C1(CCCC2=CC=C3CC(CCC3=C)O)C	InChI=1S/C28H44O/c1-19(2)20(3)9-10-22(5)26-15-16-27-23(8-7-17-28(26,27)6)12-13-24-18-25(29)14-11-21(24)4/h9-10,12-13,19-20,22,25-27,29H,4,7-8,11,14-18H2,1-3,5-6H3	396.6	10.44	23	Positive	M+H	Lipids and lipid-like molecules	44	28	1	0	0	0	0	0	0	0
235	Sucralose	(2R,3R,4R,5R,6R)-2-[(2R,3S,4S,5S)-2,5-bis(chloromethyl)-3,4-dihydroxyoxolan-2-yl]oxy-5-chloro-6-(hydroxymethyl)oxane-3,4-diol	C12H19Cl3O8	56038-13-2	71485	C([C@@H]1[C@@H]([C@@H]([C@H]([C@H](O1)O[C@]2([C@H]([C@@H]([C@H](O2)CCl)O)O)CCl)O)O)Cl)O	InChI=1S/C12H19Cl3O8/c13-1-4-7(17)10(20)12(3-14,22-4)23-11-9(19)8(18)6(15)5(2-16)21-11/h4-11,16-20H,1-3H2/t4-,5-,6+,7-,8+,9-,10+,11-,12+/m1/s1	397.634	-1	11	Negative	M+HCO2	Organic oxygen compounds	19	12	8	0	0	0	0	3	0	0
236	Tris(2-butoxyethyl) phosphate	tris(2-butoxyethyl) phosphate	C18H39O7P	78-51-3	6540	CCCCOCCOP(=O)(OCCOCCCC)OCCOCCCC	InChI=1S/C18H39O7P/c1-4-7-10-20-13-16-23-26(19,24-17-14-21-11-8-5-2)25-18-15-22-12-9-6-3/h4-18H2,1-3H3	398.472	3	14	Positive	M+H	Organic acids and derivatives	39	18	7	0	0	0	1	0	0	0
237	FHxSA	1,1,2,2,3,3,4,4,5,5,6,6,6-tridecafluorohexane-1-sulfonamide	C6H2F13NO2S	41997-13-1	11603678	C(C(C(C(F)(F)S(=O)(=O)N)(F)F)(F)F)(C(C(F)(F)F)(F)F)(F)F	InChI=1S/C6H2F13NO2S/c7-1(8,3(11,12)5(15,16)17)2(9,10)4(13,14)6(18,19)23(20,21)22/h(H2,20,21,22)	399.13	4.46	14	Negative	M-H	Organohalogen compounds	2	6	2	13	1	1	0	0	0	0
238	Difloxacin	6-fluoro-1-(4-fluorophenyl)-7-(4-methylpiperazin-1-yl)-4-oxoquinoline-3-carboxylic acid	C21H19F2N3O3	98106-17-3	56206	CN1CCN(CC1)C2=C(C=C3C(=C2)N(C=C(C3=O)C(=O)O)C4=CC=C(C=C4)F)F	InChI=1S/C21H19F2N3O3/c1-24-6-8-25(9-7-24)19-11-18-15(10-17(19)23)20(27)16(21(28)29)12-26(18)14-4-2-13(22)3-5-14/h2-5,10-12H,6-9H2,1H3,(H,28,29)	399.391	1.28	19	Positive	M+H	Organoheterocyclic compounds	19	21	3	2	3	0	0	0	0	0
239	Perfluorohexanesulfonic acid	1,1,2,2,3,3,4,4,5,5,6,6,6-tridecafluorohexane-1-sulfonic acid	C6HF13O3S	355-46-4	67734	C(C(C(C(F)(F)S(=O)(=O)O)(F)F)(F)F)(C(C(F)(F)F)(F)F)(F)F	InChI=1S/C6HF13O3S/c7-1(8,3(11,12)5(15,16)17)2(9,10)4(13,14)6(18,19)23(20,21)22/h(H,20,21,22)	400.115	3.16	15	Negative	M-H	Organohalogen compounds	1	6	3	13	0	1	0	0	0	0
240	Moxifloxacin	7-[(4aS,7aS)-1,2,3,4,4a,5,7,7a-octahydropyrrolo[3,4-b]pyridin-6-yl]-1-cyclopropyl-6-fluoro-8-methoxy-4-oxoquinoline-3-carboxylic acid	C21H24FN3O4	151096-09-2	152946	COC1=C2C(=CC(=C1N3C[C@@H]4CCCN[C@@H]4C3)F)C(=O)C(=CN2C5CC5)C(=O)O	InChI=1S/C21H24FN3O4/c1-29-20-17-13(19(26)14(21(27)28)9-25(17)12-4-5-12)7-15(22)18(20)24-8-11-3-2-6-23-16(11)10-24/h7,9,11-12,16,23H,2-6,8,10H2,1H3,(H,27,28)/t11-,16+/m0/s1	401.431	0.95	7	Positive	M+H	Organoheterocyclic compounds	24	21	4	1	3	0	0	0	0	0
241	Oxacillin	(2S,5R,6R)-3,3-dimethyl-6-[(5-methyl-3-phenyl-1,2-oxazole-4-carbonyl)amino]-7-oxo-4-thia-1-azabicyclo[3.2.0]heptane-2-carboxylic acid	C19H19N3O5S	66-79-5	6196	CC1=C(C(=NO1)C2=CC=CC=C2)C(=O)N[C@H]3[C@@H]4N(C3=O)[C@H](C(S4)(C)C)C(=O)O	InChI=1S/C19H19N3O5S/c1-9-11(12(21-27-9)10-7-5-4-6-8-10)15(23)20-13-16(24)22-14(18(25)26)19(2,3)28-17(13)22/h4-8,13-14,17H,1-3H3,(H,20,23)(H,25,26)/t13-,14+,17-/m1/s1	401.436	2.57	7	Positive	M+H	Organic acids and derivatives	19	19	5	0	3	1	0	0	0	0
242	(-)-Citreoviridin	6-[(1E,3E,5E,7E)-8-[(2S,3R,4R,5R)-3,4-dihydroxy-2,4,5-trimethyloxolan-2-yl]-7-methylocta-1,3,5,7-tetraenyl]-4-methoxy-5-methylpyran-2-one	C23H30O6	74145-79-2	6436023	C[C@@H]1[C@]([C@H]([C@](O1)(C)/C=C(\C)/C=C/C=C/C=C/C2=C(C(=CC(=O)O2)OC)C)O)(C)O	InChI=1S/C23H30O6/c1-15(14-22(4)21(25)23(5,26)17(3)29-22)11-9-7-8-10-12-18-16(2)19(27-6)13-20(24)28-18/h7-14,17,21,25-26H,1-6H3/b8-7+,11-9+,12-10+,15-14+/t17-,21+,22+,23+/m1/s1	402.481	2.99	7	Positive	M+H	Organoheterocyclic compounds	30	23	6	0	0	0	0	0	0	0
243	Ochratoxin A	(2S)-2-[[(3R)-5-chloro-8-hydroxy-3-methyl-1-oxo-3,4-dihydroisochromene-7-carbonyl]amino]-3-phenylpropanoic acid	C20H18ClNO6	303-47-9	442530	C[C@@H]1CC2=C(C=C(C(=C2C(=O)O1)O)C(=O)N[C@@H](CC3=CC=CC=C3)C(=O)O)Cl	InChI=1S/C20H18ClNO6/c1-10-7-12-14(21)9-13(17(23)16(12)20(27)28-10)18(24)22-15(19(25)26)8-11-5-3-2-4-6-11/h2-6,9-10,15,23H,7-8H2,1H3,(H,22,24)(H,25,26)/t10-,15+/m1/s1	403.813	4.41	11	Positive	M+H	Phenylpropanoids and polyketides	18	20	6	0	1	0	0	1	0	0
244	Bromfenvinfos	[(E)-2-bromo-1-(2,4-dichlorophenyl)ethenyl] diethyl phosphate	C12H14BrCl2O4P	118413-12-0	6108489	CCOP(=O)(OCC)O/C(=C/Br)/C1=C(C=C(C=C1)Cl)Cl	InChI=1S/C12H14BrCl2O4P/c1-3-17-20(16,18-4-2)19-12(8-13)10-6-5-9(14)7-11(10)15/h5-8H,3-4H2,1-2H3/b12-8+	404.021	4.05	14	Positive	M+H	Benzenoids	14	12	4	0	0	0	1	2	1	0
245	Toremifene	2-[4-[(Z)-4-chloro-1,2-diphenylbut-1-enyl]phenoxy]-N,N-dimethylethanamine	C26H28ClNO	89778-26-7	3005573	CN(C)CCOC1=CC=C(C=C1)/C(=C(/CCCl)\C2=CC=CC=C2)/C3=CC=CC=C3	InChI=1S/C26H28ClNO/c1-28(2)19-20-29-24-15-13-23(14-16-24)26(22-11-7-4-8-12-22)25(17-18-27)21-9-5-3-6-10-21/h3-16H,17-20H2,1-2H3/b26-25-	405.96	6.56	17	Positive	M+H	Phenylpropanoids and polyketides	28	26	1	0	1	0	0	1	0	0
246	Difenoconazole	1-[[2-[2-chloro-4-(4-chlorophenoxy)phenyl]-4-methyl-1,3-dioxolan-2-yl]methyl]-1,2,4-triazole	C19H17Cl2N3O3	119446-68-3	86173	CC1COC(O1)(CN2C=NC=N2)C3=C(C=C(C=C3)OC4=CC=C(C=C4)Cl)Cl	InChI=1S/C19H17Cl2N3O3/c1-13-9-25-19(27-13,10-24-12-22-11-23-24)17-7-6-16(8-18(17)21)26-15-4-2-14(20)3-5-15/h2-8,11-13H,9-10H2,1H3	406.263	5.2	14	Positive	M+H	Benzenoids	17	19	3	0	3	0	0	2	0	0
247	Lincomycin	(2S,4R)-N-[(1R,2R)-2-hydroxy-1-[(2R,3R,4S,5R,6R)-3,4,5-trihydroxy-6-methylsulfanyloxan-2-yl]propyl]-1-methyl-4-propylpyrrolidine-2-carboxamide	C18H34N2O6S	154-21-2	3000540	CCC[C@@H]1C[C@H](N(C1)C)C(=O)N[C@@H]([C@@H]2[C@@H]([C@@H]([C@H]([C@H](O2)SC)O)O)O)[C@@H](C)O	InChI=1S/C18H34N2O6S/c1-5-6-10-7-11(20(3)8-10)17(25)19-12(9(2)21)16-14(23)13(22)15(24)18(26-16)27-4/h9-16,18,21-24H,5-8H2,1-4H3,(H,19,25)/t9-,10-,11+,12-,13+,14-,15-,16-,18-/m1/s1	406.537	0.29	10	Positive	M+H	Organic acids and derivatives	34	18	6	0	2	1	0	0	0	0
248	Trifloxystrobin	methyl (2Z)-2-methoxyimino-2-[2-[[(Z)-1-[3-(trifluoromethyl)phenyl]ethylideneamino]oxymethyl]phenyl]acetate	C20H19F3N2O4	141517-21-7	53627428	C/C(=N\OCC1=CC=CC=C1/C(=N\OC)/C(=O)OC)/C2=CC(=CC=C2)C(F)(F)F	InChI=1S/C20H19F3N2O4/c1-13(14-8-6-9-16(11-14)20(21,22)23)24-29-12-15-7-4-5-10-17(15)18(25-28-3)19(26)27-2/h4-11H,12H2,1-3H3/b24-13-,25-18-	408.371	6.62	21	Positive	M+H	Benzenoids	19	20	4	3	2	0	0	0	0	0
249	Nicosulfuron	2-[(4,6-dimethoxypyrimidin-2-yl)carbamoylsulfamoyl]-N,N-dimethylpyridine-3-carboxamide	C15H18N6O6S	111991-09-4	73281	CN(C)C(=O)C1=C(N=CC=C1)S(=O)(=O)NC(=O)NC2=NC(=CC(=N2)OC)OC	InChI=1S/C15H18N6O6S/c1-21(2)13(22)9-6-5-7-16-12(9)28(24,25)20-15(23)19-14-17-10(26-3)8-11(18-14)27-4/h5-8H,1-4H3,(H2,17,18,19,20,23)	410.405	-1.15	25	Positive	M+H	Organoheterocyclic compounds	18	15	6	0	6	1	0	0	0	0
250	Tris(3,5-dimethylphenyl) phosphate	tris(3,5-dimethylphenyl) phosphate	C24H27O4P	25653-16-1	33133	CC1=CC(=CC(=C1)OP(=O)(OC2=CC(=CC(=C2)C)C)OC3=CC(=CC(=C3)C)C)C	InChI=1S/C24H27O4P/c1-16-7-17(2)11-22(10-16)26-29(25,27-23-12-18(3)8-19(4)13-23)28-24-14-20(5)9-21(6)15-24/h7-15H,1-6H3	410.442	7.98	24	Positive	M+H	Organic acids and derivatives	27	24	4	0	0	0	1	0	0	0
251	Cyflufenamid	N-[(E)-N-(cyclopropylmethoxy)-C-[2,3-difluoro-6-(trifluoromethyl)phenyl]carbonimidoyl]-2-phenylacetamide	C20H17F5N2O2	180409-60-3	136257767	C1CC1CO/N=C(/C2=C(C=CC(=C2F)F)C(F)(F)F)\NC(=O)CC3=CC=CC=C3	InChI=1S/C20H17F5N2O2/c21-15-9-8-14(20(23,24)25)17(18(15)22)19(27-29-11-13-6-7-13)26-16(28)10-12-4-2-1-3-5-12/h1-5,8-9,13H,6-7,10-11H2,(H,26,27,28)	412.353	5.78	21	Positive	M+H	Benzenoids	17	20	2	5	2	0	0	0	0	0
252	Perfluorooctanoic acid	2,2,3,3,4,4,5,5,6,6,7,7,8,8,8-pentadecafluorooctanoic acid	C8HF15O2	335-67-1	9554	C(=O)(C(C(C(C(C(C(C(F)(F)F)(F)F)(F)F)(F)F)(F)F)(F)F)(F)F)O	InChI=1S/C8HF15O2/c9-2(10,1(24)25)3(11,12)4(13,14)5(15,16)6(17,18)7(19,20)8(21,22)23/h(H,24,25)	414.068	4.81	15	Negative	M-H	Organohalogen compounds	1	8	2	15	0	0	0	0	0	0
253	Miconazole	1-[2-(2,4-dichlorophenyl)-2-[(2,4-dichlorophenyl)methoxy]ethyl]imidazole	C18H14Cl4N2O	22916-47-8	4189	C1=CC(=C(C=C1Cl)Cl)COC(CN2C=CN=C2)C3=C(C=C(C=C3)Cl)Cl	InChI=1S/C18H14Cl4N2O/c19-13-2-1-12(16(21)7-13)10-25-18(9-24-6-5-23-11-24)15-4-3-14(20)8-17(15)22/h1-8,11,18H,9-10H2	416.129	6.25	16	Positive	M+H	Benzenoids	14	18	1	0	2	0	0	4	0	0
254	Cypermethrin (peak2)	[cyano-(3-phenoxyphenyl)methyl] 3-(2,2-dichloroethenyl)-2,2-dimethylcyclopropane-1-carboxylate	C22H19Cl2NO3	52315-07-8	2912	CC1(C(C1C(=O)OC(C#N)C2=CC(=CC=C2)OC3=CC=CC=C3)C=C(Cl)Cl)C	InChI=1S/C22H19Cl2NO3/c1-22(2)17(12-19(23)24)20(22)21(26)28-18(13-25)14-7-6-10-16(11-14)27-15-8-4-3-5-9-15/h3-12,17-18,20H,1-2H3	416.297	6.38	21	Positive	M+NH4	Lipids and lipid-like molecules	19	22	3	0	1	0	0	2	0	0
255	D-y-Tochopherol	(2R)-2,7,8-trimethyl-2-[(4R,8R)-4,8,12-trimethyltridecyl]-3,4-dihydrochromen-6-ol	C28H48O2	54-28-4	92729	CC1=C(C=C2CC[C@@](OC2=C1C)(C)CCC[C@H](C)CCC[C@H](C)CCCC(C)C)O	InChI=1S/C28H48O2/c1-20(2)11-8-12-21(3)13-9-14-22(4)15-10-17-28(7)18-16-25-19-26(29)23(5)24(6)27(25)30-28/h19-22,29H,8-18H2,1-7H3/t21-,22-,28-/m1/s1	416.7	11.63	11	Positive	[M+H]/2	Lipids and lipid-like molecules	48	28	2	0	0	0	0	0	0	0
256	Fenvalerate	[cyano-(3-phenoxyphenyl)methyl] 2-(4-chlorophenyl)-3-methylbutanoate	C25H22ClNO3	51630-58-1	3347	CC(C)C(C1=CC=C(C=C1)Cl)C(=O)OC(C#N)C2=CC(=CC=C2)OC3=CC=CC=C3	InChI=1S/C25H22ClNO3/c1-17(2)24(18-11-13-20(26)14-12-18)25(28)30-23(16-27)19-7-6-10-22(15-19)29-21-8-4-3-5-9-21/h3-15,17,23-24H,1-2H3	419.9	6.76	21	Positive	M+NH4	Lipids and lipid-like molecules	22	25	3	0	1	0	0	1	0	0
257	Bifenthrin	(2-methyl-3-phenylphenyl)methyl (1S,3S)-3-[(E)-2-chloro-3,3,3-trifluoroprop-1-enyl]-2,2-dimethylcyclopropane-1-carboxylate	C23H22ClF3O2	82657-04-3	59718428	CC1=C(C=CC=C1C2=CC=CC=C2)COC(=O)[C@H]3[C@H](C3(C)C)/C=C(\C(F)(F)F)/Cl	InChI=1S/C23H22ClF3O2/c1-14-16(10-7-11-17(14)15-8-5-4-6-9-15)13-29-21(28)20-18(22(20,2)3)12-19(24)23(25,26)27/h4-12,18,20H,13H2,1-3H3/b19-12+/t18-,20-/m1/s1	422.868	8.15	n.d	Positive	M+NH4	Benzenoids	22	23	2	3	0	0	0	1	0	0
258	HT-2 Toxin	[(1S,2R,4S,7R,9R,10R,11S,12S)-2-(acetyloxymethyl)-10,11-dihydroxy-1,5-dimethylspiro[8-oxatricyclo[7.2.1.02,7]dodec-5-ene-12,2'-oxirane]-4-yl] 3-methylbutanoate	C22H32O8	26934-87-2	10093830	CC1=C[C@@H]2[C@](C[C@@H]1OC(=O)CC(C)C)([C@]3([C@@H]([C@H]([C@H]([C@@]34CO4)O2)O)O)C)COC(=O)C	InChI=1S/C22H32O8/c1-11(2)6-16(24)29-14-8-21(9-27-13(4)23)15(7-12(14)3)30-19-17(25)18(26)20(21,5)22(19)10-28-22/h7,11,14-15,17-19,25-26H,6,8-10H2,1-5H3/t14-,15+,17+,18+,19+,20+,21+,22-/m0/s1	424.485	1.67	7	Positive	M+NH4	Lipids and lipid-like molecules	32	22	8	0	0	0	0	0	0	0
259	Bromopropylate	propan-2-yl 2,2-bis(4-bromophenyl)-2-hydroxyacetate	C17H16Br2O3	18181-80-1	28936	CC(C)OC(=O)C(C1=CC=C(C=C1)Br)(C2=CC=C(C=C2)Br)O	InChI=1S/C17H16Br2O3/c1-11(2)22-16(20)17(21,12-3-7-14(18)8-4-12)13-5-9-15(19)10-6-13/h3-11,21H,1-2H3	428.115	4.9	n.d	Positive	M+Na	Benzenoids	16	17	3	0	0	0	0	0	2	0
260	6:2FTS	3,3,4,4,5,5,6,6,7,7,8,8,8-tridecafluorooctane-1-sulfonic acid	C8H5F13O3S	27619-97-2	119688	C(CS(=O)(=O)O)C(C(C(C(C(C(F)(F)F)(F)F)(F)F)(F)F)(F)F)(F)F	InChI=1S/C8H5F13O3S/c9-3(10,1-2-25(22,23)24)4(11,12)5(13,14)6(15,16)7(17,18)8(19,20)21/h1-2H2,(H,22,23,24)	428.17	2.66	15	Negative	M-H	Organic acids and derivatives	5	8	3	13	0	1	0	0	0	0
261	Bicalutamide	N-[4-cyano-3-(trifluoromethyl)phenyl]-3-(4-fluorophenyl)sulfonyl-2-hydroxy-2-methylpropanamide	C18H14F4N2O4S	90357-06-5	2375	CC(CS(=O)(=O)C1=CC=C(C=C1)F)(C(=O)NC2=CC(=C(C=C2)C#N)C(F)(F)F)O	InChI=1S/C18H14F4N2O4S/c1-17(26,10-29(27,28)14-6-3-12(19)4-7-14)16(25)24-13-5-2-11(9-23)15(8-13)18(20,21)22/h2-8,26H,10H2,1H3,(H,24,25)	430.373	2.3	14	Positive	M+H	Benzenoids	14	18	4	4	2	1	0	0	0	0
262	Tris(2,3-dichloro-2-propyl)phosphate	bis[(2R)-2,3-dichloropropyl] [(2S)-2,3-dichloropropyl] phosphate	C9H15Cl6O4P	78-43-3	97301232	C([C@H](CCl)Cl)OP(=O)(OC[C@H](CCl)Cl)OC[C@@H](CCl)Cl	InChI=1S/C9H15Cl6O4P/c10-1-7(13)4-17-20(16,18-5-8(14)2-11)19-6-9(15)3-12/h7-9H,1-6H2/t7-,8-,9+/m0/s1	430.905	3.65	14	Positive	M+H	Organic acids and derivatives	15	9	4	0	0	0	1	6	0	0
263	Ochratoxin C	ethyl (2S)-2-[[(3R)-5-chloro-8-hydroxy-3-methyl-1-oxo-3,4-dihydroisochromene-7-carbonyl]amino]-3-phenylpropanoate	C22H22ClNO6	4865-85-4	20997	CCOC(=O)[C@H](CC1=CC=CC=C1)NC(=O)C2=CC(=C3C[C@H](OC(=O)C3=C2O)C)Cl	InChI=1S/C22H22ClNO6/c1-3-29-21(27)17(10-13-7-5-4-6-8-13)24-20(26)15-11-16(23)14-9-12(2)30-22(28)18(14)19(15)25/h4-8,11-12,17,25H,3,9-10H2,1-2H3,(H,24,26)/t12-,17+/m1/s1	431.866	5.19	12	Positive	M+H	Phenylpropanoids and polyketides	22	22	6	0	1	0	0	1	0	0
264	Tris(2-ethylhexyl) phosphate	tris(2-ethylhexyl) phosphate	C24H51O4P	78-42-2	6537	CCCCC(CC)COP(=O)(OCC(CC)CCCC)OCC(CC)CCCC	InChI=1S/C24H51O4P/c1-7-13-16-22(10-4)19-26-29(25,27-20-23(11-5)17-14-8-2)28-21-24(12-6)18-15-9-3/h22-24H,7-21H2,1-6H3	434.633	9.49	23	Positive	M+H	Organic acids and derivatives	51	24	4	0	0	0	1	0	0	0
265	Paxilline	(1S,2R,5S,7R,11S,14S)-11-hydroxy-7-(2-hydroxypropan-2-yl)-1,2-dimethyl-6-oxa-23-azahexacyclo[12.10.0.02,11.05,10.016,24.017,22]tetracosa-9,16(24),17,19,21-pentaen-8-one	C27H33NO4	57186-25-1	105008	C[C@]12CC[C@H]3C(=CC(=O)[C@H](O3)C(C)(C)O)[C@@]1(CC[C@@H]4[C@@]2(C5=C(C4)C6=CC=CC=C6N5)C)O	InChI=1S/C27H33NO4/c1-24(2,30)23-20(29)14-18-21(32-23)10-11-25(3)26(4)15(9-12-27(18,25)31)13-17-16-7-5-6-8-19(16)28-22(17)26/h5-8,14-15,21,23,28,30-31H,9-13H2,1-4H3/t15-,21-,23-,25+,26+,27+/m0/s1	435.555	4.13	14	Positive	M+H	Organoheterocyclic compounds	33	27	4	0	1	0	0	0	0	0
266	Deflazacort	[2-[(1S,2S,4R,8S,9S,11S,12S,13R)-11-hydroxy-6,9,13-trimethyl-16-oxo-5-oxa-7-azapentacyclo[10.8.0.02,9.04,8.013,18]icosa-6,14,17-trien-8-yl]-2-oxoethyl] acetate	C25H31NO6	14484-47-0	189821	CC1=N[C@@]2([C@H](O1)C[C@@H]3[C@@]2(C[C@@H]([C@H]4[C@H]3CCC5=CC(=O)C=C[C@]45C)O)C)C(=O)COC(=O)C	InChI=1S/C25H31NO6/c1-13-26-25(20(30)12-31-14(2)27)21(32-13)10-18-17-6-5-15-9-16(28)7-8-23(15,3)22(17)19(29)11-24(18,25)4/h7-9,17-19,21-22,29H,5-6,10-12H2,1-4H3/t17-,18-,19-,21+,22+,23-,24-,25+/m0/s1	441.517	1.31	7	Positive	M+H	Lipids and lipid-like molecules	31	25	6	0	1	0	0	0	0	0
267	Tetracycline	(4S,4aS,5aS,6S,12aR)-4-(dimethylamino)-1,6,10,11,12a-pentahydroxy-6-methyl-3,12-dioxo-4,4a,5,5a-tetrahydrotetracene-2-carboxamide	C22H24N2O8	60-54-8	54675776	C[C@@]1([C@H]2C[C@H]3[C@@H](C(=O)C(=C([C@]3(C(=O)C2=C(C4=C1C=CC=C4O)O)O)O)C(=O)N)N(C)C)O	InChI=1S/C22H24N2O8/c1-21(31)8-5-4-6-11(25)12(8)16(26)13-9(21)7-10-15(24(2)3)17(27)14(20(23)30)19(29)22(10,32)18(13)28/h4-6,9-10,15,25-26,29,31-32H,7H2,1-3H3,(H2,23,30)/t9-,10-,15-,21+,22-/m0/s1	444.435	-1.36	8	Positive	M+H	Phenylpropanoids and polyketides	24	22	8	0	2	0	0	0	0	0
268	Doxycycline	(4S,4aR,5S,5aR,6R,12aR)-4-(dimethylamino)-1,5,10,11,12a-pentahydroxy-6-methyl-3,12-dioxo-4a,5,5a,6-tetrahydro-4H-tetracene-2-carboxamide	C22H24N2O8	564-25-0	54671203	C[C@@H]1[C@H]2[C@@H]([C@H]3[C@@H](C(=O)C(=C([C@]3(C(=O)C2=C(C4=C1C=CC=C4O)O)O)O)C(=O)N)N(C)C)O	InChI=1S/C22H24N2O8/c1-7-8-5-4-6-9(25)11(8)16(26)12-10(7)17(27)14-15(24(2)3)18(28)13(21(23)31)20(30)22(14,32)19(12)29/h4-7,10,14-15,17,25-27,30,32H,1-3H3,(H2,23,31)/t7-,10+,14+,15-,17-,22-/m0/s1	444.435	-1.4	8	Positive	M+H	Phenylpropanoids and polyketides	24	22	8	0	2	0	0	0	0	0
269	Difenacoum (peak2)	4-hydroxy-3-[3-(4-phenylphenyl)-1,2,3,4-tetrahydronaphthalen-1-yl]chromen-2-one	C31H24O3	56073-07-5	54676884	C1C(CC2=CC=CC=C2C1C3=C(C4=CC=CC=C4OC3=O)O)C5=CC=C(C=C5)C6=CC=CC=C6	InChI=1S/C31H24O3/c32-30-26-12-6-7-13-28(26)34-31(33)29(30)27-19-24(18-23-10-4-5-11-25(23)27)22-16-14-21(15-17-22)20-8-2-1-3-9-20/h1-17,24,27,32H,18-19H2	444.521	7.62	20	Positive	M+H	Benzenoids	24	31	3	0	0	0	0	0	0	0
270	PFHpS	1,1,2,2,3,3,4,4,5,5,6,6,7,7,7-pentadecafluoroheptane-1-sulfonic acid	C7HF15O3S	375-92-8	67820	C(C(C(C(F)(F)F)(F)F)(F)F)(C(C(C(F)(F)S(=O)(=O)O)(F)F)(F)F)(F)F	InChI=1S/C7HF15O3S/c8-1(9,2(10,11)4(14,15)6(18,19)20)3(12,13)5(16,17)7(21,22)26(23,24)25/h(H,23,24,25)	450.12	3.82	15	Negative	M-H	Organohalogen compounds	1	7	3	15	0	1	0	0	0	0
271	Tris(2-isopropylphenyl) phosphate	tris(2-propan-2-ylphenyl) phosphate	C27H33O4P	64532-95-2	33661	CC(C)C1=CC=CC=C1OP(=O)(OC2=CC=CC=C2C(C)C)OC3=CC=CC=C3C(C)C	InChI=1S/C27H33O4P/c1-19(2)22-13-7-10-16-25(22)29-32(28,30-26-17-11-8-14-23(26)20(3)4)31-27-18-12-9-15-24(27)21(5)6/h7-21H,1-6H3	452.522	9.07	22	Positive	M+H	Organic acids and derivatives	33	27	4	0	0	0	1	0	0	0
272	Dioxathion	(3-diethoxyphosphinothioylsulfanyl-1,4-dioxan-2-yl)sulfanyl-diethoxy-sulfanylidene-lambda5-phosphane	C12H26O6P2S4	78-34-2	6531	CCOP(=S)(OCC)SC1C(OCCO1)SP(=S)(OCC)OCC	InChI=1S/C12H26O6P2S4/c1-5-15-19(21,16-6-2)23-11-12(14-10-9-13-11)24-20(22,17-7-3)18-8-4/h11-12H,5-10H2,1-4H3	456.539	3.45	21	Positive	M+Na	Organoheterocyclic compounds	26	12	6	0	0	4	2	0	0	0
273	Fumagillin	(2E,4E,6E,8E)-10-[[(3R,4S,5S,6R)-5-methoxy-4-[(2R,3R)-2-methyl-3-(3-methylbut-2-enyl)oxiran-2-yl]-1-oxaspiro[2.5]octan-6-yl]oxy]-10-oxodeca-2,4,6,8-tetraenoic acid	C26H34O7	23110-15-8	6917655	CC(=CC[C@@H]1[C@@](O1)(C)[C@H]2[C@@H]([C@@H](CC[C@]23CO3)OC(=O)/C=C/C=C/C=C/C=C/C(=O)O)OC)C	InChI=1S/C26H34O7/c1-18(2)13-14-20-25(3,33-20)24-23(30-4)19(15-16-26(24)17-31-26)32-22(29)12-10-8-6-5-7-9-11-21(27)28/h5-13,19-20,23-24H,14-17H2,1-4H3,(H,27,28)/b7-5+,8-6+,11-9+,12-10+/t19-,20-,23-,24-,25+,26+/m1/s1	458.544	4.79	14	Positive	M+H	Lipids and lipid-like molecules	34	26	7	0	0	0	0	0	0	0
274	Oxytetracycline	(4S,4aR,5S,5aR,6S,12aR)-4-(dimethylamino)-1,5,6,10,11,12a-hexahydroxy-6-methyl-3,12-dioxo-4,4a,5,5a-tetrahydrotetracene-2-carboxamide	C22H24N2O9	79-57-2	54675779	C[C@@]1([C@H]2[C@@H]([C@H]3[C@@H](C(=O)C(=C([C@]3(C(=O)C2=C(C4=C1C=CC=C4O)O)O)O)C(=O)N)N(C)C)O)O	InChI=1S/C22H24N2O9/c1-21(32)7-5-4-6-8(25)9(7)15(26)10-12(21)17(28)13-14(24(2)3)16(27)11(20(23)31)19(30)22(13,33)18(10)29/h4-6,12-14,17,25-26,28,30,32-33H,1-3H3,(H2,23,31)/t12-,13-,14+,17+,21-,22+/m1/s1	460.434	-2.9	13	Positive	M+H	Phenylpropanoids and polyketides	24	22	9	0	2	0	0	0	0	0
275	PFECHS	1,2,2,3,3,4,5,5,6,6-decafluoro-4-(1,1,2,2,2-pentafluoroethyl)cyclohexane-1-sulfonic acid	C8HF15O3S	646-83-3	101650	C1(C(C(C(C(C1(F)F)(F)F)(F)S(=O)(=O)O)(F)F)(F)F)(C(C(F)(F)F)(F)F)F	InChI=1S/C8HF15O3S/c9-1(4(14,15)8(21,22)23)2(10,11)5(16,17)7(20,27(24,25)26)6(18,19)3(1,12)13/h(H,24,25,26)	462.13	4.42	15	Negative	M-H	Organohalogen compounds	1	8	3	15	0	1	0	0	0	0
276	Perfluorononanoic acid	2,2,3,3,4,4,5,5,6,6,7,7,8,8,9,9,9-heptadecafluorononanoic acid	C9HF17O2	375-95-1	67821	C(=O)(C(C(C(C(C(C(C(C(F)(F)F)(F)F)(F)F)(F)F)(F)F)(F)F)(F)F)(F)F)O	InChI=1S/C9HF17O2/c10-2(11,1(27)28)3(12,13)4(14,15)5(16,17)6(18,19)7(20,21)8(22,23)9(24,25)26/h(H,27,28)	464.076	5.48	15	Negative	M-H	Organohalogen compounds	1	9	2	17	0	0	0	0	0	0
277	Fusariotoxin T-2	[(1S,2R,4S,7R,9R,10R,11S,12S)-11-acetyloxy-2-(acetyloxymethyl)-10-hydroxy-1,5-dimethylspiro[8-oxatricyclo[7.2.1.02,7]dodec-5-ene-12,2'-oxirane]-4-yl] 3-methylbutanoate	C24H34O9	21259-20-1	5284461	CC1=C[C@@H]2[C@](C[C@@H]1OC(=O)CC(C)C)([C@]3([C@@H]([C@H]([C@H]([C@@]34CO4)O2)O)OC(=O)C)C)COC(=O)C	InChI=1S/C24H34O9/c1-12(2)7-18(27)32-16-9-23(10-29-14(4)25)17(8-13(16)3)33-21-19(28)20(31-15(5)26)22(23,6)24(21)11-30-24/h8,12,16-17,19-21,28H,7,9-11H2,1-6H3/t16-,17+,19+,20+,21+,22+,23+,24-/m0/s1	466.521	2.77	11	Positive	M+NH4	Lipids and lipid-like molecules	34	24	9	0	0	0	0	0	0	0
278	Halfenprox	1-[bromo(difluoro)methoxy]-4-[2-methyl-1-[(3-phenoxyphenyl)methoxy]propan-2-yl]benzene	C24H23BrF2O3	111872-58-3	10140464	CC(C)(COCC1=CC(=CC=C1)OC2=CC=CC=C2)C3=CC=C(C=C3)OC(F)(F)Br	InChI=1S/C24H23BrF2O3/c1-23(2,19-11-13-21(14-12-19)30-24(25,26)27)17-28-16-18-7-6-10-22(15-18)29-20-8-4-3-5-9-20/h3-15H,16-17H2,1-2H3	477.338	8.35	n.d	Positive	M+NH4	Benzenoids	23	24	3	2	0	0	0	0	1	0
279	Chlorotetracycline	(4S,4aS,5aS,6S,12aR)-7-chloro-4-(dimethylamino)-1,6,10,11,12a-pentahydroxy-6-methyl-3,12-dioxo-4,4a,5,5a-tetrahydrotetracene-2-carboxamide	C22H23ClN2O8	57-62-5	54675777	C[C@@]1([C@H]2C[C@H]3[C@@H](C(=O)C(=C([C@]3(C(=O)C2=C(C4=C(C=CC(=C41)Cl)O)O)O)O)C(=O)N)N(C)C)O	InChI=1S/C22H23ClN2O8/c1-21(32)7-6-8-15(25(2)3)17(28)13(20(24)31)19(30)22(8,33)18(29)11(7)16(27)12-10(26)5-4-9(23)14(12)21/h4-5,7-8,15,26-27,30,32-33H,6H2,1-3H3,(H2,24,31)/t7-,8-,15-,21-,22-/m0/s1	478.88	-0.72	25	Positive	M+H	Phenylpropanoids and polyketides	23	22	8	0	2	0	0	1	0	0
280	N-AP-FHxSA	N-[3-(dimethylamino)propyl]-1,1,2,2,3,3,4,4,5,5,6,6,6-tridecafluorohexane-1-sulfonamide	C11H13F13N2O2S	50598-28-2	111913	CN(C)CCCNS(=O)(=O)C(C(C(C(C(C(F)(F)F)(F)F)(F)F)(F)F)(F)F)(F)F	InChI=1S/C11H13F13N2O2S/c1-26(2)5-3-4-25-29(27,28)11(23,24)9(18,19)7(14,15)6(12,13)8(16,17)10(20,21)22/h25H,3-5H2,1-2H3	484.28	5.12	17	Positive	M+H	Organic acids and derivatives	13	11	2	13	2	1	0	0	0	0
281	Vardenafil	2-[2-ethoxy-5-(4-ethylpiperazin-1-yl)sulfonylphenyl]-5-methyl-7-propyl-3H-imidazo[5,1-f][1,2,4]triazin-4-one	C23H32N6O4S	224785-90-4	135400189	CCCC1=NC(=C2N1N=C(NC2=O)C3=C(C=CC(=C3)S(=O)(=O)N4CCN(CC4)CC)OCC)C	InChI=1S/C23H32N6O4S/c1-5-8-20-24-16(4)21-23(30)25-22(26-29(20)21)18-15-17(9-10-19(18)33-7-3)34(31,32)28-13-11-27(6-2)12-14-28/h9-10,15H,5-8,11-14H2,1-4H3,(H,25,26,30)	488.603	2.96	17	Positive	M+H	Benzenoids	32	23	4	0	6	1	0	0	0	0
282	Flufenoxuron	N-[[4-[2-chloro-4-(trifluoromethyl)phenoxy]-2-fluorophenyl]carbamoyl]-2,6-difluorobenzamide	C21H11ClF6N2O3	101463-69-8	91766	C1=CC(=C(C(=C1)F)C(=O)NC(=O)NC2=C(C=C(C=C2)OC3=C(C=C(C=C3)C(F)(F)F)Cl)F)F	InChI=1S/C21H11ClF6N2O3/c22-12-8-10(21(26,27)28)4-7-17(12)33-11-5-6-16(15(25)9-11)29-20(32)30-19(31)18-13(23)2-1-3-14(18)24/h1-9H,(H2,29,30,31,32)	488.767	5.97	21	Negative	M-H	Benzenoids	11	21	3	6	2	0	0	1	0	0
283	Glibenclamide	5-chloro-N-[2-[4-(cyclohexylcarbamoylsulfamoyl)phenyl]ethyl]-2-methoxybenzamide	C23H28ClN3O5S	10238-21-8	3488	COC1=C(C=C(C=C1)Cl)C(=O)NCCC2=CC=C(C=C2)S(=O)(=O)NC(=O)NC3CCCCC3	InChI=1S/C23H28ClN3O5S/c1-32-21-12-9-17(24)15-20(21)22(28)25-14-13-16-7-10-19(11-8-16)33(30,31)27-23(29)26-18-5-3-2-4-6-18/h7-12,15,18H,2-6,13-14H2,1H3,(H,25,28)(H2,26,27,29)	494.003	4.79	14	Positive	M+H	Benzenoids	28	23	5	0	3	1	0	1	0	0
284	Tris[4-(2-methyl-2-propanyl)phenyl] phosphate	tris(4-tert-butylphenyl) phosphate	C30H39O4P	78-33-1	6530	CC(C)(C)C1=CC=C(C=C1)OP(=O)(OC2=CC=C(C=C2)C(C)(C)C)OC3=CC=C(C=C3)C(C)(C)C	InChI=1S/C30H39O4P/c1-28(2,3)22-10-16-25(17-11-22)32-35(31,33-26-18-12-23(13-19-26)29(4,5)6)34-27-20-14-24(15-21-27)30(7,8)9/h10-21H,1-9H3	494.602	10.43	22	Positive	M+H	Organic acids and derivatives	39	30	4	0	0	0	1	0	0	0
285	Cytochalasin E	(1S,5E,7R,9S,11E,13S,14S,16R,17S,18S,19S)-19-benzyl-7-hydroxy-7,9,16,17-tetramethyl-2,4,15-trioxa-20-azatetracyclo[11.8.0.01,18.014,16]henicosa-5,11-diene-3,8,21-trione	C28H33NO7	36011-19-5	5458385	C[C@H]1C/C=C/[C@H]2[C@H]3[C@](O3)([C@H]([C@@H]4[C@]2(C(=O)N[C@H]4CC5=CC=CC=C5)OC(=O)O/C=C/[C@@](C1=O)(C)O)C)C	InChI=1S/C28H33NO7/c1-16-9-8-12-19-23-27(4,35-23)17(2)21-20(15-18-10-6-5-7-11-18)29-24(31)28(19,21)36-25(32)34-14-13-26(3,33)22(16)30/h5-8,10-14,16-17,19-21,23,33H,9,15H2,1-4H3,(H,29,31)/b12-8+,14-13+/t16-,17-,19-,20-,21-,23-,26+,27+,28+/m0/s1	495.564	2.45	11	Positive	M+NH4	Alkaloids and derivatives	33	28	7	0	1	0	0	0	0	0
286	N-TAmP-FHxSA	N-(3-aminopropyl)-3,3,4,4,5,5,6,6,7,7,8,8,8-tridecafluoro-N-methyloctane-1-sulfonamide	C12H15F13N2O2S		87104599	CN(CCCN)S(=O)(=O)CCC(C(C(C(C(C(F)(F)F)(F)F)(F)F)(F)F)(F)F)(F)F	InChI=1S/C12H15F13N2O2S/c1-27(5-2-4-26)30(28,29)6-3-7(13,14)8(15,16)9(17,18)10(19,20)11(21,22)12(23,24)25/h2-6,26H2,1H3	498.31	4.16	17	Positive	M+H	Organic acids and derivatives	15	12	2	13	2	1	0	0	0	0
287	Perfluorooctanesulphonamide	1,1,2,2,3,3,4,4,5,5,6,6,7,7,8,8,8-heptadecafluorooctane-1-sulfonamide	C8H2F17NO2S	754-91-6	69785	C(C(C(C(C(F)(F)S(=O)(=O)N)(F)F)(F)F)(F)F)(C(C(C(F)(F)F)(F)F)(F)F)(F)F	InChI=1S/C8H2F17NO2S/c9-1(10,3(13,14)5(17,18)7(21,22)23)2(11,12)4(15,16)6(19,20)8(24,25)29(26,27)28/h(H2,26,27,28)	499.145	5.8	18	Negative	M-H	Organohalogen compounds	2	8	2	17	1	1	0	0	0	0
288	Perfluorooctanesulfonic acid	1,1,2,2,3,3,4,4,5,5,6,6,7,7,8,8,8-heptadecafluorooctane-1-sulfonic acid	C8HF17O3S	1763-23-1	74483	C(C(C(C(C(F)(F)S(=O)(=O)O)(F)F)(F)F)(F)F)(C(C(C(F)(F)F)(F)F)(F)F)(F)F	InChI=1S/C8HF17O3S/c9-1(10,3(13,14)5(17,18)7(21,22)23)2(11,12)4(15,16)6(19,20)8(24,25)29(26,27)28/h(H,26,27,28)	500.13	4.49	11	Negative	M-H	Organohalogen compounds	1	8	3	17	0	1	0	0	0	0
289	Deltamethrin	[(S)-cyano-(3-phenoxyphenyl)methyl] (1R,3R)-3-(2,2-dibromoethenyl)-2,2-dimethylcyclopropane-1-carboxylate	C22H19Br2NO3	52918-63-5	40585	CC1([C@H]([C@H]1C(=O)O[C@H](C#N)C2=CC(=CC=C2)OC3=CC=CC=C3)C=C(Br)Br)C	InChI=1S/C22H19Br2NO3/c1-22(2)17(12-19(23)24)20(22)21(26)28-18(13-25)14-7-6-10-16(11-14)27-15-8-4-3-5-9-15/h3-12,17-18,20H,1-2H3/t17-,18+,20-/m0/s1	505.199	6.18	21	Positive	M+NH4	Lipids and lipid-like molecules	19	22	3	0	1	0	0	0	2	0
290	Verruculogen	(9R,14S,17S,23R,24S)-23,24-dihydroxy-5-methoxy-12,12-dimethyl-9-(2-methylprop-1-enyl)-10,11-dioxa-8,15,21-triazahexacyclo[12.10.1.02,7.08,25.015,23.017,21]pentacosa-1(25),2(7),3,5-tetraene-16,22-dione	C27H33N3O7	12771-72-1	13887805	CC(=C[C@@H]1N2C3=C(C=CC(=C3)OC)C4=C2[C@H](CC(OO1)(C)C)N5C(=O)[C@@H]6CCCN6C(=O)[C@@]5([C@H]4O)O)C	InChI=1S/C27H33N3O7/c1-14(2)11-20-29-18-12-15(35-5)8-9-16(18)21-22(29)19(13-26(3,4)37-36-20)30-24(32)17-7-6-10-28(17)25(33)27(30,34)23(21)31/h8-9,11-12,17,19-20,23,31,34H,6-7,10,13H2,1-5H3/t17-,19-,20+,23-,27+/m0/s1	511.567	4.08	11	Positive	M+H	Organoheterocyclic compounds	33	27	7	0	3	0	0	0	0	0
291	Perfluorodecanoic acid	2,2,3,3,4,4,5,5,6,6,7,7,8,8,9,9,10,10,10-nonadecafluorodecanoic acid	C10HF19O2	335-76-2	9555	C(=O)(C(C(C(C(C(C(C(C(C(F)(F)F)(F)F)(F)F)(F)F)(F)F)(F)F)(F)F)(F)F)(F)F)O	InChI=1S/C10HF19O2/c11-2(12,1(30)31)3(13,14)4(15,16)5(17,18)6(19,20)7(21,22)8(23,24)9(25,26)10(27,28)29/h(H,30,31)	514.083	6.15	15	Negative	M-H	Organohalogen compounds	1	10	2	19	0	0	0	0	0	0
292	Brodifacoum (Peak1)	3-[3-[4-(4-bromophenyl)phenyl]-1,2,3,4-tetrahydronaphthalen-1-yl]-4-hydroxychromen-2-one	C31H23BrO3	56073-10-0	54680676	C1C(CC2=CC=CC=C2C1C3=C(C4=CC=CC=C4OC3=O)O)C5=CC=C(C=C5)C6=CC=C(C=C6)Br	InChI=1S/C31H23BrO3/c32-24-15-13-20(14-16-24)19-9-11-21(12-10-19)23-17-22-5-1-2-6-25(22)27(18-23)29-30(33)26-7-3-4-8-28(26)35-31(29)34/h1-16,23,27,33H,17-18H2	523.417	8.51	21	Positive	M+H	Benzenoids	23	31	3	0	0	0	0	0	1	0
293	Ceftiofur	(6R,7R)-7-[[(2E)-2-(2-amino-1,3-thiazol-4-yl)-2-methoxyiminoacetyl]amino]-3-(furan-2-carbonylsulfanylmethyl)-8-oxo-5-thia-1-azabicyclo[4.2.0]oct-2-ene-2-carboxylic acid	C19H17N5O7S3	80370-57-6	5484735	CO/N=C(/C1=CSC(=N1)N)\C(=O)N[C@H]2[C@@H]3N(C2=O)C(=C(CS3)CSC(=O)C4=CC=CO4)C(=O)O	InChI=1S/C19H17N5O7S3/c1-30-23-11(9-7-34-19(20)21-9)14(25)22-12-15(26)24-13(17(27)28)8(5-32-16(12)24)6-33-18(29)10-3-2-4-31-10/h2-4,7,12,16H,5-6H2,1H3,(H2,20,21)(H,22,25)(H,27,28)/b23-11+/t12-,16-/m1/s1	523.563	1.57	7	Positive	M+H	Organoheterocyclic compounds	17	19	7	0	5	3	0	0	0	0
294	Penfluridol	1-[4,4-bis(4-fluorophenyl)butyl]-4-[4-chloro-3-(trifluoromethyl)phenyl]piperidin-4-ol	C28H27ClF5NO	26864-56-2	33630	C1CN(CCC1(C2=CC(=C(C=C2)Cl)C(F)(F)F)O)CCCC(C3=CC=C(C=C3)F)C4=CC=C(C=C4)F	InChI=1S/C28H27ClF5NO/c29-26-12-7-21(18-25(26)28(32,33)34)27(36)13-16-35(17-14-27)15-1-2-24(19-3-8-22(30)9-4-19)20-5-10-23(31)11-6-20/h3-12,18,24,36H,1-2,13-17H2	523.965	7.84	17	Positive	M+H	Benzenoids	27	28	1	5	1	0	0	1	0	0
295	Indoxacarb	methyl (4aS)-7-chloro-2-[methoxycarbonyl-[4-(trifluoromethoxy)phenyl]carbamoyl]-3,5-dihydroindeno[1,2-e][1,3,4]oxadiazine-4a-carboxylate	C22H17ClF3N3O7	173584-44-6	107720	COC(=O)[C@]12CC3=C(C1=NN(CO2)C(=O)N(C4=CC=C(C=C4)OC(F)(F)F)C(=O)OC)C=CC(=C3)Cl	InChI=1S/C22H17ClF3N3O7/c1-33-18(30)21-10-12-9-13(23)3-8-16(12)17(21)27-28(11-35-21)19(31)29(20(32)34-2)14-4-6-15(7-5-14)36-22(24,25)26/h3-9H,10-11H2,1-2H3/t21-/m0/s1	527.835	4.6	12	Positive	M+H	Benzenoids	17	22	7	3	3	0	0	1	0	0
296	8:2FTS	3,3,4,4,5,5,6,6,7,7,8,8,9,9,10,10,10-heptadecafluorodecane-1-sulfonic acid	C10H5F17O3S	39108-34-4	3016044	C(CS(=O)(=O)O)C(C(C(C(C(C(C(C(F)(F)F)(F)F)(F)F)(F)F)(F)F)(F)F)(F)F)(F)F	InChI=1S/C10H5F17O3S/c11-3(12,1-2-31(28,29)30)4(13,14)5(15,16)6(17,18)7(19,20)8(21,22)9(23,24)10(25,26)27/h1-2H2,(H,28,29,30)	528.18	4	15	Negative	M-H	Organic acids and derivatives	5	10	3	17	0	1	0	0	0	0
297	6:2ClPFAES	2-(6-chloro-1,1,2,2,3,3,4,4,5,5,6,6-dodecafluorohexoxy)-1,1,2,2-tetrafluoroethanesulfonic acid	C8HClF16O4S	756426-58-1	22568738	C(C(C(C(F)(F)Cl)(F)F)(F)F)(C(C(OC(C(F)(F)S(=O)(=O)O)(F)F)(F)F)(F)F)(F)F	InChI=1S/C8HClF16O4S/c9-5(18,19)3(14,15)1(10,11)2(12,13)4(16,17)6(20,21)29-7(22,23)8(24,25)30(26,27)28/h(H,26,27,28)	532.58	5.24	18	Negative	M-H	Organic acids and derivatives	1	8	4	16	0	1	0	1	0	0
298	Chlorfluazuron	N-[[3,5-dichloro-4-[3-chloro-5-(trifluoromethyl)pyridin-2-yl]oxyphenyl]carbamoyl]-2,6-difluorobenzamide	C20H9Cl3F5N3O3	71422-67-8	91708	C1=CC(=C(C(=C1)F)C(=O)NC(=O)NC2=CC(=C(C(=C2)Cl)OC3=C(C=C(C=N3)C(F)(F)F)Cl)Cl)F	InChI=1S/C20H9Cl3F5N3O3/c21-10-5-9(30-19(33)31-17(32)15-13(24)2-1-3-14(15)25)6-11(22)16(10)34-18-12(23)4-8(7-29-18)20(26,27)28/h1-7H,(H2,30,31,32,33)	540.655	5.87	21	Negative	M-H	Benzenoids	9	20	3	5	3	0	0	3	0	0
299	Rugulosin	8,10,14,23,25,28-hexahydroxy-6,21-dimethyloctacyclo[14.11.1.02,11.02,15.04,9.013,17.017,26.019,24]octacosa-4(9),5,7,10,19(24),20,22,25-octaene-3,12,18,27-tetrone	C30H22O10	23537-16-8	62769	CC1=CC2=C(C(=C1)O)C(=C3C(=O)C4C(C5C3(C2=O)C6C(C5C47C(=C(C8=C(C7=O)C=C(C=C8O)C)O)C6=O)O)O)O	InChI=1S/C30H22O10/c1-7-3-9-13(11(31)5-7)21(33)17-25(37)20-23(35)15-16-24(36)19(29(15,17)27(9)39)26(38)18-22(34)14-10(28(40)30(16,18)20)4-8(2)6-12(14)32/h3-6,15-16,19-20,23-24,31-36H,1-2H3	542.49	-0.31	11	Negative	M-H	Benzenoids	22	30	10	0	0	0	0	0	0	0
300	Tetrabromobisphenol A	2,6-dibromo-4-[2-(3,5-dibromo-4-hydroxyphenyl)propan-2-yl]phenol	C15H12Br4O2	79-94-7	6618	CC(C)(C1=CC(=C(C(=C1)Br)O)Br)C2=CC(=C(C(=C2)Br)O)Br	InChI=1S/C15H12Br4O2/c1-15(2,7-3-9(16)13(20)10(17)4-7)8-5-11(18)14(21)12(19)6-8/h3-6,20-21H,1-2H3	543.871	7.2	12	Negative	M-H	Benzenoids	12	15	2	0	0	0	0	0	4	0
301	PFNS	1,1,2,2,3,3,4,4,5,5,6,6,7,7,8,8,9,9,9-nonadecafluorononane-1-sulfonic acid	C9HF19O3S	68259-12-1	86998	C(C(C(C(C(F)(F)F)(F)F)(F)F)(F)F)(C(C(C(C(F)(F)S(=O)(=O)O)(F)F)(F)F)(F)F)(F)F	InChI=1S/C9HF19O3S/c10-1(11,2(12,13)4(16,17)6(20,21)8(24,25)26)3(14,15)5(18,19)7(22,23)9(27,28)32(29,30)31/h(H,29,30,31)	550.14	5.16	18	Negative	M-H	Organohalogen compounds	1	9	3	19	0	1	0	0	0	0
302	Aliskiren	(2S,4S,5S,7S)-5-amino-N-(3-amino-2,2-dimethyl-3-oxopropyl)-4-hydroxy-7-[[4-methoxy-3-(3-methoxypropoxy)phenyl]methyl]-8-methyl-2-propan-2-ylnonanamide	C30H53N3O6	173334-57-1	5493444	CC(C)[C@@H](CC1=CC(=C(C=C1)OC)OCCCOC)C[C@@H]([C@H](C[C@@H](C(C)C)C(=O)NCC(C)(C)C(=O)N)O)N	InChI=1S/C30H53N3O6/c1-19(2)22(14-21-10-11-26(38-8)27(15-21)39-13-9-12-37-7)16-24(31)25(34)17-23(20(3)4)28(35)33-18-30(5,6)29(32)36/h10-11,15,19-20,22-25,34H,9,12-14,16-18,31H2,1-8H3,(H2,32,36)(H,33,35)/t22-,23-,24-,25-/m0/s1	551.758	2.76	17	Positive	M+H	Organic acids and derivatives	53	30	6	0	3	0	0	0	0	0
303	Perfluoroundecanoic acid	2,2,3,3,4,4,5,5,6,6,7,7,8,8,9,9,10,10,11,11,11-henicosafluoroundecanoic acid	C11HF21O2	2058-94-8	77222	C(=O)(C(C(C(C(C(C(C(C(C(C(F)(F)F)(F)F)(F)F)(F)F)(F)F)(F)F)(F)F)(F)F)(F)F)(F)F)O	InChI=1S/C11HF21O2/c12-2(13,1(33)34)3(14,15)4(16,17)5(18,19)6(20,21)7(22,23)8(24,25)9(26,27)10(28,29)11(30,31)32/h(H,33,34)	564.091	6.82	18	Negative	M-H	Organohalogen compounds	1	11	2	21	0	0	0	0	0	0
304	Fumigacin	(2Z)-2-[(4S,5S,6S,8S,9S,10R,13R,14S,16S)-6,16-diacetyloxy-4,8,10,14-tetramethyl-3,7-dioxo-5,6,9,11,12,13,15,16-octahydro-4H-cyclopenta[a]phenanthren-17-ylidene]-6-methylhept-5-enoic acid	C33H44O8	29400-42-8	3002143	C[C@H]1[C@@H]2[C@@H](C(=O)[C@]3([C@H]([C@]2(C=CC1=O)C)CC[C@@H]\4[C@@]3(C[C@@H](/C4=C(/CCC=C(C)C)\C(=O)O)OC(=O)C)C)C)OC(=O)C	InChI=1S/C33H44O8/c1-17(2)10-9-11-21(30(38)39)26-22-12-13-25-31(6)15-14-23(36)18(3)27(31)28(41-20(5)35)29(37)33(25,8)32(22,7)16-24(26)40-19(4)34/h10,14-15,18,22,24-25,27-28H,9,11-13,16H2,1-8H3,(H,38,39)/b26-21-/t18-,22+,24+,25+,27-,28+,31-,32+,33-/m1/s1	568.698	6.07	14	Positive	M+NH4	Lipids and lipid-like molecules	44	33	8	0	0	0	0	0	0	0
305	N-CMAmP-6:2FOSA	2-[dimethyl-[3-(3,3,4,4,5,5,6,6,7,7,8,8,8-tridecafluorooctylsulfonylamino)propyl]azaniumyl]acetate	C15H19F13N2O4S	34455-29-3	118691	C[N+](C)(CCCNS(=O)(=O)CCC(C(C(C(C(C(F)(F)F)(F)F)(F)F)(F)F)(F)F)(F)F)CC(=O)[O-]	InChI=1S/C15H19F13N2O4S/c1-30(2,8-9(31)32)6-3-5-29-35(33,34)7-4-10(16,17)11(18,19)12(20,21)13(22,23)14(24,25)15(26,27)28/h29H,3-8H2,1-2H3	570.4	2.9	17	Positive	M+H	Organic acids and derivatives	19	15	4	13	2	1	0	0	0	0
306	N-MeFOSAA	2-[1,1,2,2,3,3,4,4,5,5,6,6,7,7,8,8,8-heptadecafluorooctylsulfonyl(methyl)amino]acetic acid	C11H6F17NO4S	2355-31-9	22286931	CN(CC(=O)O)S(=O)(=O)C(C(C(C(C(C(C(C(F)(F)F)(F)F)(F)F)(F)F)(F)F)(F)F)(F)F)(F)F	InChI=1S/C11H6F17NO4S/c1-29(2-3(30)31)34(32,33)11(27,28)9(22,23)7(18,19)5(14,15)4(12,13)6(16,17)8(20,21)10(24,25)26/h2H2,1H3,(H,30,31)	571.21	5.73	21	Negative	M-H	Organohalogen compounds	6	11	4	17	1	1	0	0	0	0
307	2,2-Bis(chloromethyl)-1,3-propanediyl tetrakis(2-chloroethyl) bis(phosphate)	[2-[bis(2-chloroethoxy)phosphoryloxymethyl]-3-chloro-2-(chloromethyl)propyl] bis(2-chloroethyl) phosphate	C13H24Cl6O8P2	38051-10-4	92310	C(CCl)OP(=O)(OCCCl)OCC(COP(=O)(OCCCl)OCCCl)(CCl)CCl	InChI=1S/C13H24Cl6O8P2/c14-1-5-22-28(20,23-6-2-15)26-11-13(9-18,10-19)12-27-29(21,24-7-3-16)25-8-4-17/h1-12H2	582.99	3.31	14	Positive	M+H	Organic acids and derivatives	24	13	8	0	0	0	2	6	0	0
308	N-EtFOSAA	2-[ethyl(1,1,2,2,3,3,4,4,5,5,6,6,7,7,8,8,8-heptadecafluorooctylsulfonyl)amino]acetic acid	C12H8F17NO4S	2991-50-6	18134	CCN(CC(=O)O)S(=O)(=O)C(C(C(C(C(C(C(C(F)(F)F)(F)F)(F)F)(F)F)(F)F)(F)F)(F)F)(F)F	InChI=1S/C12H8F17NO4S/c1-2-30(3-4(31)32)35(33,34)12(28,29)10(23,24)8(19,20)6(15,16)5(13,14)7(17,18)9(21,22)11(25,26)27/h2-3H2,1H3,(H,31,32)	585.24	6.22	21	Negative	M-H	Organohalogen compounds	8	12	4	17	1	1	0	0	0	0
309	Destruxin B	16-butan-2-yl-10,11,14-trimethyl-3-(2-methylpropyl)-13-propan-2-yl-4-oxa-1,8,11,14,17-pentazabicyclo[17.3.0]docosane-2,5,9,12,15,18-hexone	C30H51N5O7	2503-26-6	428373	CCC(C)C1C(=O)N(C(C(=O)N(C(C(=O)NCCC(=O)OC(C(=O)N2CCCC2C(=O)N1)CC(C)C)C)C)C(C)C)C	InChI=1S/C30H51N5O7/c1-10-19(6)24-29(40)34(9)25(18(4)5)30(41)33(8)20(7)26(37)31-14-13-23(36)42-22(16-17(2)3)28(39)35-15-11-12-21(35)27(38)32-24/h17-22,24-25H,10-16H2,1-9H3,(H,31,37)(H,32,38)	593.755	1.33	7	Positive	M+H	Organic acids and derivatives	51	30	7	0	5	0	0	0	0	0
310	FDSA	1,1,2,2,3,3,4,4,5,5,6,6,7,7,8,8,9,9,10,10,10-henicosafluorodecane-1-sulfonamide	C10H2F21NO2S		21267702	C(C(C(C(C(C(F)(F)S(=O)(=O)N)(F)F)(F)F)(F)F)(F)F)(C(C(C(C(F)(F)F)(F)F)(F)F)(F)F)(F)F	InChI=1S/C10H2F21NO2S/c11-1(12,3(15,16)5(19,20)7(23,24)9(27,28)29)2(13,14)4(17,18)6(21,22)8(25,26)10(30,31)35(32,33)34/h(H2,32,33,34)	599.16	7.14	21	Negative	M-H	Organohalogen compounds	2	10	2	21	1	1	0	0	0	0
311	PFDS	1,1,2,2,3,3,4,4,5,5,6,6,7,7,8,8,9,9,10,10,10-henicosafluorodecane-1-sulfonic acid	C10HF21O3S	335-77-3	67636	C(C(C(C(C(C(F)(F)S(=O)(=O)O)(F)F)(F)F)(F)F)(F)F)(C(C(C(C(F)(F)F)(F)F)(F)F)(F)F)(F)F	InChI=1S/C10HF21O3S/c11-1(12,3(15,16)5(19,20)7(23,24)9(27,28)29)2(13,14)4(17,18)6(21,22)8(25,26)10(30,31)35(32,33)34/h(H,32,33,34)	600.15	5.83	15	Negative	M-H	Organohalogen compounds	1	10	3	21	0	1	0	0	0	0
312	Novobiocin	[(3R,4S,5R,6R)-5-hydroxy-6-[4-hydroxy-3-[[4-hydroxy-3-(3-methylbut-2-enyl)benzoyl]amino]-8-methyl-2-oxochromen-7-yl]oxy-3-methoxy-2,2-dimethyloxan-4-yl] carbamate	C31H36N2O11	303-81-1	54675769	CC1=C(C=CC2=C1OC(=O)C(=C2O)NC(=O)C3=CC(=C(C=C3)O)CC=C(C)C)O[C@H]4[C@@H]([C@@H]([C@H](C(O4)(C)C)OC)OC(=O)N)O	InChI=1S/C31H36N2O11/c1-14(2)7-8-16-13-17(9-11-19(16)34)27(37)33-21-22(35)18-10-12-20(15(3)24(18)42-28(21)38)41-29-23(36)25(43-30(32)39)26(40-6)31(4,5)44-29/h7,9-13,23,25-26,29,34-36H,8H2,1-6H3,(H2,32,39)(H,33,37)/t23-,25+,26-,29-/m1/s1	612.624	2.45	14	Positive	M+H	Phenylpropanoids and polyketides	36	31	11	0	2	0	0	0	0	0
313	Perfluorododecanoic acid	2,2,3,3,4,4,5,5,6,6,7,7,8,8,9,9,10,10,11,11,12,12,12-tricosafluorododecanoic acid	C12HF23O2	307-55-1	67545	C(=O)(C(C(C(C(C(C(C(C(C(C(C(F)(F)F)(F)F)(F)F)(F)F)(F)F)(F)F)(F)F)(F)F)(F)F)(F)F)(F)F)O	InChI=1S/C12HF23O2/c13-2(14,1(36)37)3(15,16)4(17,18)5(19,20)6(21,22)7(23,24)8(25,26)9(27,28)10(29,30)11(31,32)12(33,34)35/h(H,36,37)	614.098	7.49	18	Negative	M-H	Organohalogen compounds	1	12	2	23	0	0	0	0	0	0
314	Tetrandrine	(1S,14S)-9,20,21,25-tetramethoxy-15,30-dimethyl-7,23-dioxa-15,30-diazaheptacyclo[22.6.2.23,6.18,12.114,18.027,31.022,33]hexatriaconta-3(36),4,6(35),8,10,12(34),18,20,22(33),24,26,31-dodecaene	C38H42N2O6	518-34-3	73078	CN1CCC2=CC(=C3C=C2[C@@H]1CC4=CC=C(C=C4)OC5=C(C=CC(=C5)C[C@H]6C7=C(O3)C(=C(C=C7CCN6C)OC)OC)OC)OC	InChI=1S/C38H42N2O6/c1-39-15-13-25-20-32(42-4)34-22-28(25)29(39)17-23-7-10-27(11-8-23)45-33-19-24(9-12-31(33)41-3)18-30-36-26(14-16-40(30)2)21-35(43-5)37(44-6)38(36)46-34/h7-12,19-22,29-30H,13-18H2,1-6H3/t29-,30-/m0/s1	622.75	7.65	19	Positive	[M+H]/2	Lignans, neolignans and related compounds	42	38	6	0	2	0	0	0	0	0
315	Rafoxanide	N-[3-chloro-4-(4-chlorophenoxy)phenyl]-2-hydroxy-3,5-diiodobenzamide	C19H11Cl2I2NO3	22662-39-1	31475	C1=CC(=CC=C1OC2=C(C=C(C=C2)NC(=O)C3=C(C(=CC(=C3)I)I)O)Cl)Cl	InChI=1S/C19H11Cl2I2NO3/c20-10-1-4-13(5-2-10)27-17-6-3-12(9-15(17)21)24-19(26)14-7-11(22)8-16(23)18(14)25/h1-9,25H,(H,24,26)	626.01	8.14	22	Negative	M-H	Benzenoids	11	19	3	0	1	0	0	2	0	2
316	Dabigatran etexilate	ethyl 3-[[2-[[4-(N-hexoxycarbonylcarbamimidoyl)anilino]methyl]-1-methylbenzimidazole-5-carbonyl]-pyridin-2-ylamino]propanoate	C34H41N7O5	1610666-09-5	135565674	CCCCCCOC(=O)NC(=N)C1=CC=C(C=C1)NCC2=NC3=C(N2C)C=CC(=C3)C(=O)N(CCC(=O)OCC)C4=CC=CC=N4	InChI=1S/C34H41N7O5/c1-4-6-7-10-21-46-34(44)39-32(35)24-12-15-26(16-13-24)37-23-30-38-27-22-25(14-17-28(27)40(30)3)33(43)41(20-18-31(42)45-5-2)29-11-8-9-19-36-29/h8-9,11-17,19,22,37H,4-7,10,18,20-21,23H2,1-3H3,(H2,35,39,44)	627.733	5.08	17	Positive	M+H	Organoheterocyclic compounds	41	34	5	0	7	0	0	0	0	0
317	10:2FTS	3,3,4,4,5,5,6,6,7,7,8,8,9,9,10,10,11,11,12,12,12-henicosafluorododecane-1-sulfonic acid	C12H5F21O3S	120226-60-0	23136180	C(CS(=O)(=O)O)C(C(C(C(C(C(C(C(C(C(F)(F)F)(F)F)(F)F)(F)F)(F)F)(F)F)(F)F)(F)F)(F)F)(F)F	InChI=1S/C12H5F21O3S/c13-3(14,1-2-37(34,35)36)4(15,16)5(17,18)6(19,20)7(21,22)8(23,24)9(25,26)10(27,28)11(29,30)12(31,32)33/h1-2H2,(H,34,35,36)	628.2	5.34	18	Negative	M-H	Organic acids and derivatives	5	12	3	21	0	1	0	0	0	0
318	8:2ClPFAES	2-(8-chloro-1,1,2,2,3,3,4,4,5,5,6,6,7,7,8,8-hexadecafluorooctoxy)-1,1,2,2-tetrafluoroethanesulfonic acid	C10HClF20O4S	763051-92-9	15099039	C(C(C(C(C(F)(F)Cl)(F)F)(F)F)(F)F)(C(C(C(OC(C(F)(F)S(=O)(=O)O)(F)F)(F)F)(F)F)(F)F)(F)F	InChI=1S/C10HClF20O4S/c11-7(24,25)5(20,21)3(16,17)1(12,13)2(14,15)4(18,19)6(22,23)8(26,27)35-9(28,29)10(30,31)36(32,33)34/h(H,32,33,34)	632.6	6.58	16	Negative	M-H	Organic acids and derivatives	1	10	4	20	0	1	0	1	0	0
319	Acarbose	(3R,4R,5S,6R)-5-[(2R,3R,4R,5S,6R)-5-[(2R,3R,4S,5S,6R)-3,4-dihydroxy-6-methyl-5-[[(1S,4R,5S,6S)-4,5,6-trihydroxy-3-(hydroxymethyl)cyclohex-2-en-1-yl]amino]oxan-2-yl]oxy-3,4-dihydroxy-6-(hydroxymethyl)oxan-2-yl]oxy-6-(hydroxymethyl)oxane-2,3,4-triol	C25H43NO18	56180-94-0	41774	C[C@@H]1[C@H]([C@@H]([C@H]([C@H](O1)O[C@@H]2[C@H](O[C@@H]([C@@H]([C@H]2O)O)O[C@@H]3[C@H](OC([C@@H]([C@H]3O)O)O)CO)CO)O)O)N[C@H]4C=C([C@H]([C@@H]([C@H]4O)O)O)CO	InChI=1S/C25H43NO18/c1-6-11(26-8-2-7(3-27)12(30)15(33)13(8)31)14(32)19(37)24(40-6)43-22-10(5-29)42-25(20(38)17(22)35)44-21-9(4-28)41-23(39)18(36)16(21)34/h2,6,8-39H,3-5H2,1H3/t6-,8+,9-,10-,11-,12-,13+,14+,15+,16-,17-,18-,19-,20-,21-,22-,23?,24-,25-/m1/s1	645.605	-8.08	2	Positive	M+H	Organic oxygen compounds	43	25	18	0	1	0	0	0	0	0
320	Perfluorotridecanoic acid	2,2,3,3,4,4,5,5,6,6,7,7,8,8,9,9,10,10,11,11,12,12,13,13,13-pentacosafluorotridecanoic acid	C13HF25O2	72629-94-8	3018355	C(=O)(C(C(C(C(C(C(C(C(C(C(C(C(F)(F)F)(F)F)(F)F)(F)F)(F)F)(F)F)(F)F)(F)F)(F)F)(F)F)(F)F)(F)F)O	InChI=1S/C13HF25O2/c14-2(15,1(39)40)3(16,17)4(18,19)5(20,21)6(22,23)7(24,25)8(26,27)9(28,29)10(30,31)11(32,33)12(34,35)13(36,37)38/h(H,39,40)	664.106	8.16	16	Negative	M-H	Lipids and lipid-like molecules	1	13	2	25	0	0	0	0	0	0
321	Tralomethrin (peak3)	[cyano-(3-phenoxyphenyl)methyl] 2,2-dimethyl-3-(1,2,2,2-tetrabromoethyl)cyclopropane-1-carboxylate	C22H19Br4NO3	66841-25-6	9809914	CC1(C(C1C(=O)OC(C#N)C2=CC(=CC=C2)OC3=CC=CC=C3)C(C(Br)(Br)Br)Br)C	InChI=1S/C22H19Br4NO3/c1-21(2)17(19(23)22(24,25)26)18(21)20(28)30-16(12-27)13-7-6-10-15(11-13)29-14-8-4-3-5-9-14/h3-11,16-19H,1-2H3	665.007	7.56	20	Positive	M+NH4	Lipids and lipid-like molecules	19	22	3	0	1	0	0	0	4	0
322	Icariin	5-hydroxy-2-(4-methoxyphenyl)-8-(3-methylbut-2-enyl)-7-[(2S,3R,4S,5S,6R)-3,4,5-trihydroxy-6-(hydroxymethyl)oxan-2-yl]oxy-3-[(2S,3R,4R,5R,6S)-3,4,5-trihydroxy-6-methyloxan-2-yl]oxychromen-4-one	C33H40O15	489-32-7	5318997	C[C@H]1[C@@H]([C@H]([C@H]([C@@H](O1)OC2=C(OC3=C(C2=O)C(=CC(=C3CC=C(C)C)O[C@H]4[C@@H]([C@H]([C@@H]([C@H](O4)CO)O)O)O)O)C5=CC=C(C=C5)OC)O)O)O	InChI=1S/C33H40O15/c1-13(2)5-10-17-19(45-33-28(42)26(40)23(37)20(12-34)46-33)11-18(35)21-24(38)31(48-32-27(41)25(39)22(36)14(3)44-32)29(47-30(17)21)15-6-8-16(43-4)9-7-15/h5-9,11,14,20,22-23,25-28,32-37,39-42H,10,12H2,1-4H3/t14-,20+,22-,23+,25+,26-,27+,28+,32-,33+/m0/s1	676.662	0.46	17	Positive	M+H	Phenylpropanoids and polyketides	40	33	15	0	0	0	0	0	0	0
323	Tris(2,3-dibromopropyl) phosphate	tris(2,3-dibromopropyl) phosphate	C9H15Br6O4P	126-72-7	31356	C(C(CBr)Br)OP(=O)(OCC(CBr)Br)OCC(CBr)Br	InChI=1S/C9H15Br6O4P/c10-1-7(13)4-17-20(16,18-5-8(14)2-11)19-6-9(15)3-12/h7-9H,1-6H2	697.611	4.19	12	Positive	M+H	Organic acids and derivatives	15	9	4	0	0	0	1	0	6	0
324	PFDoS	1,1,2,2,3,3,4,4,5,5,6,6,7,7,8,8,9,9,10,10,11,11,12,12,12-pentacosafluorododecane-1-sulfonic acid	C12HF25O3S	79780-39-5	3018866	C(C(C(C(C(C(C(F)(F)S(=O)(=O)O)(F)F)(F)F)(F)F)(F)F)(F)F)(C(C(C(C(C(F)(F)F)(F)F)(F)F)(F)F)(F)F)(F)F	InChI=1S/C12HF25O3S/c13-1(14,3(17,18)5(21,22)7(25,26)9(29,30)11(33,34)35)2(15,16)4(19,20)6(23,24)8(27,28)10(31,32)12(36,37)41(38,39)40/h(H,38,39,40)	700.16	7.17	16	Negative	M-H	Organohalogen compounds	1	12	3	25	0	1	0	0	0	0
325	Perfluorotetradecanoic acid	2,2,3,3,4,4,5,5,6,6,7,7,8,8,9,9,10,10,11,11,12,12,13,13,14,14,14-heptacosafluorotetradecanoic acid	C14HF27O2	376-06-7	67822	C(=O)(C(C(C(C(C(C(C(C(C(C(C(C(C(F)(F)F)(F)F)(F)F)(F)F)(F)F)(F)F)(F)F)(F)F)(F)F)(F)F)(F)F)(F)F)(F)F)O	InChI=1S/C14HF27O2/c15-2(16,1(42)43)3(17,18)4(19,20)5(21,22)6(23,24)7(25,26)8(27,28)9(29,30)10(31,32)11(33,34)12(35,36)13(37,38)14(39,40)41/h(H,42,43)	714.114	8.83	16	Negative	M-H	Lipids and lipid-like molecules	1	14	2	27	0	0	0	0	0	0
326	Ritonavir	1,3-thiazol-5-ylmethyl N-[(2S,3S,5S)-3-hydroxy-5-[[(2S)-3-methyl-2-[[methyl-[(2-propan-2-yl-1,3-thiazol-4-yl)methyl]carbamoyl]amino]butanoyl]amino]-1,6-diphenylhexan-2-yl]carbamate	C37H48N6O5S2	155213-67-5	392622	CC(C)C1=NC(=CS1)CN(C)C(=O)N[C@@H](C(C)C)C(=O)N[C@@H](CC2=CC=CC=C2)C[C@@H]([C@H](CC3=CC=CC=C3)NC(=O)OCC4=CN=CS4)O	InChI=1S/C37H48N6O5S2/c1-24(2)33(42-36(46)43(5)20-29-22-49-35(40-29)25(3)4)34(45)39-28(16-26-12-8-6-9-13-26)18-32(44)31(17-27-14-10-7-11-15-27)41-37(47)48-21-30-19-38-23-50-30/h6-15,19,22-25,28,31-33,44H,16-18,20-21H2,1-5H3,(H,39,45)(H,41,47)(H,42,46)/t28-,31-,32-,33-/m0/s1	720.944	6.27	11	Positive	M+H	Organic acids and derivatives	48	37	5	0	6	2	0	0	0	0
327	Spinosyn A	(1S,2R,5S,7R,9R,10S,14R,15S,19S)-15-[(2R,5S,6R)-5-(dimethylamino)-6-methyloxan-2-yl]oxy-19-ethyl-14-methyl-7-[(2R,3R,4R,5S,6S)-3,4,5-trimethoxy-6-methyloxan-2-yl]oxy-20-oxatetracyclo[10.10.0.02,10.05,9]docosa-3,11-diene-13,21-dione	C41H65NO10	131929-60-7	443059	CC[C@H]1CCC[C@@H]([C@H](C(=O)C2=C[C@H]3[C@@H]4C[C@@H](C[C@H]4C=C[C@H]3[C@@H]2CC(=O)O1)O[C@H]5[C@@H]([C@@H]([C@H]([C@@H](O5)C)OC)OC)OC)C)O[C@H]6CC[C@@H]([C@H](O6)C)N(C)C	InChI=1S/C41H65NO10/c1-10-26-12-11-13-34(52-36-17-16-33(42(5)6)23(3)48-36)22(2)37(44)32-20-30-28(31(32)21-35(43)50-26)15-14-25-18-27(19-29(25)30)51-41-40(47-9)39(46-8)38(45-7)24(4)49-41/h14-15,20,22-31,33-34,36,38-41H,10-13,16-19,21H2,1-9H3/t22-,23-,24+,25-,26+,27-,28-,29-,30-,31+,33+,34+,36+,38+,39-,40-,41+/m1/s1	731.956	3.3	17	Positive	M+H	Organic oxygen compounds	65	41	10	0	1	0	0	0	0	0
328	Erythromycin	(3R,4S,5S,6R,7R,9R,11R,12R,13S,14R)-6-[(2S,3R,4S,6R)-4-(dimethylamino)-3-hydroxy-6-methyloxan-2-yl]oxy-14-ethyl-7,12,13-trihydroxy-4-[(2R,4R,5S,6S)-5-hydroxy-4-methoxy-4,6-dimethyloxan-2-yl]oxy-3,5,7,9,11,13-hexamethyl-oxacyclotetradecane-2,10-dione	C37H67NO13	114-07-8	12560	CC[C@@H]1[C@@]([C@@H]([C@H](C(=O)[C@@H](C[C@@]([C@@H]([C@H]([C@@H]([C@H](C(=O)O1)C)O[C@H]2C[C@@]([C@H]([C@@H](O2)C)O)(C)OC)C)O[C@H]3[C@@H]([C@H](C[C@H](O3)C)N(C)C)O)(C)O)C)C)O)(C)O	InChI=1S/C37H67NO13/c1-14-25-37(10,45)30(41)20(4)27(39)18(2)16-35(8,44)32(51-34-28(40)24(38(11)12)15-19(3)47-34)21(5)29(22(6)33(43)49-25)50-26-17-36(9,46-13)31(42)23(7)48-26/h18-26,28-32,34,40-42,44-45H,14-17H2,1-13H3/t18-,19-,20+,21+,22-,23+,24+,25-,26+,28-,29+,30-,31+,32-,34+,35-,36-,37-/m1/s1	733.927	2.48	17	Positive	M+H	Organic oxygen compounds	67	37	13	0	1	0	0	0	0	0
329	Clarithromycin	(3R,4S,5S,6R,7R,9R,11R,12R,13S,14R)-6-[(2S,3R,4S,6R)-4-(dimethylamino)-3-hydroxy-6-methyloxan-2-yl]oxy-14-ethyl-12,13-dihydroxy-4-[(2R,4R,5S,6S)-5-hydroxy-4-methoxy-4,6-dimethyloxan-2-yl]oxy-7-methoxy-3,5,7,9,11,13-hexamethyl-oxacyclotetradecane-2,10-dione	C38H69NO13	81103-11-9	84029	CC[C@@H]1[C@@]([C@@H]([C@H](C(=O)[C@@H](C[C@@]([C@@H]([C@H]([C@@H]([C@H](C(=O)O1)C)O[C@H]2C[C@@]([C@H]([C@@H](O2)C)O)(C)OC)C)O[C@H]3[C@@H]([C@H](C[C@H](O3)C)N(C)C)O)(C)OC)C)C)O)(C)O	InChI=1S/C38H69NO13/c1-15-26-38(10,45)31(42)21(4)28(40)19(2)17-37(9,47-14)33(52-35-29(41)25(39(11)12)16-20(3)48-35)22(5)30(23(6)34(44)50-26)51-27-18-36(8,46-13)32(43)24(7)49-27/h19-27,29-33,35,41-43,45H,15-18H2,1-14H3/t19-,20-,21+,22+,23-,24+,25+,26-,27+,29-,30+,31-,32+,33-,35+,36-,37-,38-/m1/s1	747.953	3.18	17	Positive	M+H	Organic oxygen compounds	69	38	13	0	1	0	0	0	0	0
330	Azithromycin	(2R,3S,4R,5R,8R,10R,11R,12S,13S,14R)-11-[(2S,3R,4S,6R)-4-(dimethylamino)-3-hydroxy-6-methyloxan-2-yl]oxy-2-ethyl-3,4,10-trihydroxy-13-[(2R,4R,5S,6S)-5-hydroxy-4-methoxy-4,6-dimethyloxan-2-yl]oxy-3,5,6,8,10,12,14-heptamethyl-1-oxa-6-azacyclopentadecan-15-one	C38H72N2O12	83905-01-5	447043	CC[C@@H]1[C@@]([C@@H]([C@H](N(C[C@@H](C[C@@]([C@@H]([C@H]([C@@H]([C@H](C(=O)O1)C)O[C@H]2C[C@@]([C@H]([C@@H](O2)C)O)(C)OC)C)O[C@H]3[C@@H]([C@H](C[C@H](O3)C)N(C)C)O)(C)O)C)C)C)O)(C)O	InChI=1S/C38H72N2O12/c1-15-27-38(10,46)31(42)24(6)40(13)19-20(2)17-36(8,45)33(52-35-29(41)26(39(11)12)16-21(3)48-35)22(4)30(23(5)34(44)50-27)51-28-18-37(9,47-14)32(43)25(7)49-28/h20-33,35,41-43,45-46H,15-19H2,1-14H3/t20-,21-,22+,23-,24-,25+,26+,27-,28+,29-,30+,31-,32+,33-,35+,36-,37-,38-/m1/s1	748.985	3.24	19	Positive	M+H	Organic oxygen compounds	72	38	12	0	2	0	0	0	0	0
331	Narasin	(2R)-2-[(2R,3S,5S,6R)-6-[(2S,3S,4S,6R)-6-[(3S,5S,7R,9S,10S,12R,15R)-3-[(2R,5R,6S)-5-ethyl-5-hydroxy-6-methyloxan-2-yl]-15-hydroxy-3,10,12-trimethyl-4,6,8-trioxadispiro[4.1.57.35]pentadec-13-en-9-yl]-3-hydroxy-4-methyl-5-oxooctan-2-yl]-3,5-dimethyloxan-2-yl]butanoic acid	C43H72O11	55134-13-9	65452	CC[C@H]([C@H]1[C@H](C[C@@H]([C@@H](O1)[C@@H](C)[C@@H]([C@H](C)C(=O)[C@H](CC)[C@@H]2[C@H](C[C@H]([C@]3(O2)C=C[C@H]([C@@]4(O3)CC[C@@](O4)(C)[C@H]5CC[C@@]([C@@H](O5)C)(CC)O)O)C)C)O)C)C)C(=O)O	InChI=1S/C43H72O11/c1-12-30(35(46)27(8)34(45)28(9)36-23(4)21-24(5)37(51-36)31(13-2)39(47)48)38-25(6)22-26(7)42(52-38)18-15-32(44)43(54-42)20-19-40(11,53-43)33-16-17-41(49,14-3)29(10)50-33/h15,18,23-34,36-38,44-45,49H,12-14,16-17,19-22H2,1-11H3,(H,47,48)/t23-,24-,25-,26+,27-,28-,29-,30-,31+,32+,33+,34+,36+,37+,38-,40-,41+,42-,43-/m0/s1	765.025	8.94	20	Positive	M+NH4	Lipids and lipid-like molecules	72	43	11	0	0	0	0	0	0	0
332	PFHxDA	2,2,3,3,4,4,5,5,6,6,7,7,8,8,9,9,10,10,11,11,12,12,13,13,14,14,15,15,16,16,16-hentriacontafluorohexadecanoic acid	C16HF31O2	67905-19-5	106027	C(=O)(C(C(C(C(C(C(C(C(C(C(C(C(C(C(C(F)(F)F)(F)F)(F)F)(F)F)(F)F)(F)F)(F)F)(F)F)(F)F)(F)F)(F)F)(F)F)(F)F)(F)F)(F)F)O	InChI=1S/C16HF31O2/c17-2(18,1(48)49)3(19,20)4(21,22)5(23,24)6(25,26)7(27,28)8(29,30)9(31,32)10(33,34)11(35,36)12(37,38)13(39,40)14(41,42)15(43,44)16(45,46)47/h(H,48,49)	814.13	10.17	23	Negative	M-H	Lipids and lipid-like molecules	1	16	2	31	0	0	0	0	0	0
333	Glycyrrhizic acid	(2S,3S,4S,5R,6R)-6-[(2S,3R,4S,5S,6S)-2-[[(3S,4aR,6aR,6bS,8aS,11S,12aR,14aR,14bS)-11-carboxy-4,4,6a,6b,8a,11,14b-heptamethyl-14-oxo-2,3,4a,5,6,7,8,9,10,12,12a,14a-dodecahydro-1H-picen-3-yl]oxy]-6-carboxy-4,5-dihydroxyoxan-3-yl]oxy-3,4,5-trihydroxyoxane-2-carboxylic acid	C42H62O16	1405-86-3	14982	C[C@]12CC[C@](C[C@H]1C3=CC(=O)[C@@H]4[C@]5(CC[C@@H](C([C@@H]5CC[C@]4([C@@]3(CC2)C)C)(C)C)O[C@@H]6[C@@H]([C@H]([C@@H]([C@H](O6)C(=O)O)O)O)O[C@H]7[C@@H]([C@H]([C@@H]([C@H](O7)C(=O)O)O)O)O)C)(C)C(=O)O	InChI=1S/C42H62O16/c1-37(2)21-8-11-42(7)31(20(43)16-18-19-17-39(4,36(53)54)13-12-38(19,3)14-15-41(18,42)6)40(21,5)10-9-22(37)55-35-30(26(47)25(46)29(57-35)33(51)52)58-34-27(48)23(44)24(45)28(56-34)32(49)50/h16,19,21-31,34-35,44-48H,8-15,17H2,1-7H3,(H,49,50)(H,51,52)(H,53,54)/t19-,21-,22-,23-,24-,25-,26-,27+,28-,29-,30+,31+,34-,35-,38+,39-,40-,41+,42+/m0/s1	822.932	3.19	17	Positive	M+H	Lipids and lipid-like molecules	62	42	16	0	0	0	0	0	0	0
334	Roxithromycin	(3R,4S,5S,6R,7R,9R,10Z,11S,12R,13S,14R)-6-[(2S,3R,4S,6R)-4-(dimethylamino)-3-hydroxy-6-methyloxan-2-yl]oxy-14-ethyl-7,12,13-trihydroxy-4-[(2R,4R,5S,6S)-5-hydroxy-4-methoxy-4,6-dimethyloxan-2-yl]oxy-10-(2-methoxyethoxymethoxyimino)-3,5,7,9,11,13-hexamethyl-oxacyclotetradecan-2-one	C41H76N2O15	80214-83-1	5480431	CC[C@@H]1[C@@]([C@@H]([C@H](/C(=N/OCOCCOC)/[C@@H](C[C@@]([C@@H]([C@H]([C@@H]([C@H](C(=O)O1)C)O[C@H]2C[C@@]([C@H]([C@@H](O2)C)O)(C)OC)C)O[C@H]3[C@@H]([C@H](C[C@H](O3)C)N(C)C)O)(C)O)C)C)O)(C)O	InChI=1S/C41H76N2O15/c1-15-29-41(10,49)34(45)24(4)31(42-53-21-52-17-16-50-13)22(2)19-39(8,48)36(58-38-32(44)28(43(11)12)18-23(3)54-38)25(5)33(26(6)37(47)56-29)57-30-20-40(9,51-14)35(46)27(7)55-30/h22-30,32-36,38,44-46,48-49H,15-21H2,1-14H3/b42-31-/t22-,23-,24+,25+,26-,27+,28+,29-,30+,32-,33+,34-,35+,36-,38+,39-,40-,41-/m1/s1	837.047	2.75	17	Positive	M+H	Organic oxygen compounds	76	41	15	0	2	0	0	0	0	0
335	Spiramycin	2-[(4R,5S,6S,7R,9R,10R,11E,13E,16R)-6-[5-(4,5-dihydroxy-4,6-dimethyloxan-2-yl)oxy-4-(dimethylamino)-3-hydroxy-6-methyloxan-2-yl]oxy-10-[5-(dimethylamino)-6-methyloxan-2-yl]oxy-4-hydroxy-5-methoxy-9,16-dimethyl-2-oxo-1-oxacyclohexadeca-11,13-dien-7-yl]acetaldehyde	C43H74N2O14	8025-81-8	6419898	C[C@@H]1C/C=C/C=C/[C@@H]([C@@H](C[C@@H]([C@@H]([C@H]([C@@H](CC(=O)O1)O)OC)OC2C(C(C(C(O2)C)OC3CC(C(C(O3)C)O)(C)O)N(C)C)O)CC=O)C)OC4CCC(C(O4)C)N(C)C	InChI=1S/C43H74N2O14/c1-24-21-29(19-20-46)39(59-42-37(49)36(45(9)10)38(27(4)56-42)58-35-23-43(6,51)41(50)28(5)55-35)40(52-11)31(47)22-33(48)53-25(2)15-13-12-14-16-32(24)57-34-18-17-30(44(7)8)26(3)54-34/h12-14,16,20,24-32,34-42,47,49-51H,15,17-19,21-23H2,1-11H3/b13-12+,16-14+/t24-,25-,26?,27?,28?,29+,30?,31-,32+,34?,35?,36?,37?,38?,39+,40+,41?,42?,43?/m1/s1	843.053	1.87	19	Positive	M+H	Organic oxygen compounds	74	43	14	0	2	0	0	0	0	0
336	Tilmicosin	(4R,5S,6S,7R,9R,11E,13E,15R,16R)-6-[(2R,3R,4S,5S,6R)-4-(dimethylamino)-3,5-dihydroxy-6-methyloxan-2-yl]oxy-7-[2-[(3R,5S)-3,5-dimethylpiperidin-1-yl]ethyl]-16-ethyl-4-hydroxy-15-[[(2R,3R,4R,5R,6R)-5-hydroxy-3,4-dimethoxy-6-methyloxan-2-yl]oxymethyl]-5,9,13-trimethyl-1-oxacyclohexadeca-11,13-diene-2,10-dione	C46H80N2O13	108050-54-0	5282521	CC[C@@H]1[C@H](/C=C(/C=C/C(=O)[C@@H](C[C@@H]([C@@H]([C@H]([C@@H](CC(=O)O1)O)C)O[C@H]2[C@@H]([C@H]([C@@H]([C@H](O2)C)O)N(C)C)O)CCN3C[C@@H](C[C@@H](C3)C)C)C)\C)CO[C@H]4[C@@H]([C@@H]([C@@H]([C@H](O4)C)O)OC)OC	InChI=1S/C46H80N2O13/c1-13-36-33(24-57-46-44(56-12)43(55-11)40(53)31(8)59-46)19-25(2)14-15-34(49)28(5)20-32(16-17-48-22-26(3)18-27(4)23-48)42(29(6)35(50)21-37(51)60-36)61-45-41(54)38(47(9)10)39(52)30(7)58-45/h14-15,19,26-33,35-36,38-46,50,52-54H,13,16-18,20-24H2,1-12H3/b15-14+,25-19+/t26-,27+,28-,29+,30-,31-,32+,33-,35-,36-,38+,39-,40-,41-,42-,43-,44-,45+,46-/m1/s1	869.133	4.13	19	Positive	M+H	Organic oxygen compounds	80	46	13	0	2	0	0	0	0	0
337	PFOcDA	2,2,3,3,4,4,5,5,6,6,7,7,8,8,9,9,10,10,11,11,12,12,13,13,14,14,15,15,16,16,17,17,18,18,18-pentatriacontafluorooctadecanoic acid	C18HF35O2	16517-11-6	167547	C(=O)(C(C(C(C(C(C(C(C(C(C(C(C(C(C(C(C(C(F)(F)F)(F)F)(F)F)(F)F)(F)F)(F)F)(F)F)(F)F)(F)F)(F)F)(F)F)(F)F)(F)F)(F)F)(F)F)(F)F)(F)F)O	InChI=1S/C18HF35O2/c19-2(20,1(54)55)3(21,22)4(23,24)5(25,26)6(27,28)7(29,30)8(31,32)9(33,34)10(35,36)11(37,38)12(39,40)13(41,42)14(43,44)15(45,46)16(47,48)17(49,50)18(51,52)53/h(H,54,55)	914.1	11.51	23	Negative	M-H	Lipids and lipid-like molecules	1	18	2	35	0	0	0	0	0	0
338	Tylosin	2-[(4R,5S,6S,7R,9R,11E,13E,15R,16R)-6-[(2R,3R,4R,5S,6R)-5-[(2S,4R,5S,6S)-4,5-dihydroxy-4,6-dimethyloxan-2-yl]oxy-4-(dimethylamino)-3-hydroxy-6-methyloxan-2-yl]oxy-16-ethyl-4-hydroxy-15-[[(2R,3R,4R,5R,6R)-5-hydroxy-3,4-dimethoxy-6-methyloxan-2-yl]oxymethyl]-5,9,13-trimethyl-2,10-dioxo-1-oxacyclohexadeca-11,13-dien-7-yl]acetaldehyde	C46H77NO17	1401-69-0	5280440	CC[C@@H]1[C@H](/C=C(/C=C/C(=O)[C@@H](C[C@@H]([C@@H]([C@H]([C@@H](CC(=O)O1)O)C)O[C@H]2[C@@H]([C@H]([C@@H]([C@H](O2)C)O[C@H]3C[C@@]([C@H]([C@@H](O3)C)O)(C)O)N(C)C)O)CC=O)C)\C)CO[C@H]4[C@@H]([C@@H]([C@@H]([C@H](O4)C)O)OC)OC	InChI=1S/C46H77NO17/c1-13-33-30(22-58-45-42(57-12)41(56-11)37(52)26(5)60-45)18-23(2)14-15-31(49)24(3)19-29(16-17-48)39(25(4)32(50)20-34(51)62-33)64-44-38(53)36(47(9)10)40(27(6)61-44)63-35-21-46(8,55)43(54)28(7)59-35/h14-15,17-18,24-30,32-33,35-45,50,52-55H,13,16,19-22H2,1-12H3/b15-14+,23-18+/t24-,25+,26-,27-,28+,29+,30-,32-,33-,35+,36-,37-,38-,39-,40-,41-,42-,43+,44+,45-,46-/m1/s1	916.1	3.27	19	Positive	M+H	Organic oxygen compounds	77	46	17	0	1	0	0	0	0	0
339	Tris(1,1,3-tribromo-2,2-dimethylpropyl) phosphate	tris(1,1,3-tribromo-2,2-dimethylpropyl) phosphate	C15H24Br9O4P	134376-16-2	19432134	CC(C)(CBr)C(OP(=O)(OC(C(C)(C)CBr)(Br)Br)OC(C(C)(C)CBr)(Br)Br)(Br)Br	InChI=1S/C15H24Br9O4P/c1-10(2,7-16)13(19,20)26-29(25,27-14(21,22)11(3,4)8-17)28-15(23,24)12(5,6)9-18/h7-9H2,1-6H3	1018.46	9.83	24	Positive	M+H	Organic acids and derivatives	24	15	4	0	0	0	1	0	9	0
340	Valinomycin	6,18,30-trimethyl-3,9,12,15,21,24,27,33,36-nona(propan-2-yl)-1,7,13,19,25,31-hexaoxa-4,10,16,22,28,34-hexazacyclohexatriacontane-2,5,8,11,14,17,20,23,26,29,32,35-dodecone	C54H90N6O18	2001-95-8	5649	CC1C(=O)NC(C(=O)OC(C(=O)NC(C(=O)OC(C(=O)NC(C(=O)OC(C(=O)NC(C(=O)OC(C(=O)NC(C(=O)OC(C(=O)NC(C(=O)O1)C(C)C)C(C)C)C(C)C)C)C(C)C)C(C)C)C(C)C)C)C(C)C)C(C)C)C(C)C	InChI=1S/C54H90N6O18/c1-22(2)34-49(67)73-31(19)43(61)55-38(26(9)10)53(71)77-41(29(15)16)47(65)59-36(24(5)6)51(69)75-33(21)45(63)57-39(27(11)12)54(72)78-42(30(17)18)48(66)60-35(23(3)4)50(68)74-32(20)44(62)56-37(25(7)8)52(70)76-40(28(13)14)46(64)58-34/h22-42H,1-21H3,(H,55,61)(H,56,62)(H,57,63)(H,58,64)(H,59,65)(H,60,66)	1111.32	4.49	22	Positive	M+NH4	Organic acids and derivatives	90	54	18	0	6	0	0	0	0	0
341	Vitamin B12	cobalt(3+);[5-(5,6-dimethylbenzimidazol-1-yl)-4-hydroxy-2-(hydroxymethyl)oxolan-3-yl] 1-[3-[2,13,18-tris(2-amino-2-oxoethyl)-7,12,17-tris(3-amino-3-oxopropyl)-3,5,8,8,13,15,18,19-octamethyl-2,7,12,17-tetrahydro-1H-corrin-21-id-3-yl]propanoylamino]propan-2-yl phosphate;cyanide	C63H88CoN14O14P	68-19-9	184933	CC1=CC2=C(C=C1C)N(C=N2)C3C(C(C(O3)CO)OP(=O)([O-])OC(C)CNC(=O)CCC4(C(C5C6(C(C(C(=N6)C(=C7C(C(C(=N7)C=C8C(C(C(=N8)C(=C4[N-]5)C)CCC(=O)N)(C)C)CCC(=O)N)(C)CC(=O)N)C)CCC(=O)N)(C)CC(=O)N)C)CC(=O)N)C)O.[C-]#N.[Co+3]	InChI=1S/C62H90N13O14P.CN.Co/c1-29-20-39-40(21-30(29)2)75(28-70-39)57-52(84)53(41(27-76)87-57)89-90(85,86)88-31(3)26-69-49(83)18-19-59(8)37(22-46(66)80)56-62(11)61(10,25-48(68)82)36(14-17-45(65)79)51(74-62)33(5)55-60(9,24-47(67)81)34(12-15-43(63)77)38(71-55)23-42-58(6,7)35(13-16-44(64)78)50(72-42)32(4)54(59)73-56;1-2;/h20-21,23,28,31,34-37,41,52-53,56-57,76,84H,12-19,22,24-27H2,1-11H3,(H15,63,64,…	1355.4	-	13	Positive	[M+H]/2	Organoheterocyclic compounds	88	62	14	0	13	0	1	0	0	0
342	Vancomycin	(1S,2R,18R,19R,22S,25R,28R,40S)-48-[(2S,3R,4S,5S,6R)-3-[(2S,4S,5S,6S)-4-amino-5-hydroxy-4,6-dimethyloxan-2-yl]oxy-4,5-dihydroxy-6-(hydroxymethyl)oxan-2-yl]oxy-22-(2-amino-2-oxoethyl)-5,15-dichloro-2,18,32,35,37-pentahydroxy-19-[[(2R)-4-methyl-2-(methylamino)pentanoyl]amino]-20,23,26,42,44-pentaoxo-7,13-dioxa-21,24,27,41,43-pentazaoctacyclo[26.14.2.23,6.214,17.18,12.129,33.010,25.034,39]pentaconta…	C66H75Cl2N9O24	1404-90-6	14969	C[C@H]1[C@H]([C@@](C[C@@H](O1)O[C@@H]2[C@H]([C@@H]([C@H](O[C@H]2OC3=C4C=C5C=C3OC6=C(C=C(C=C6)[C@H]([C@H](C(=O)N[C@H](C(=O)N[C@H]5C(=O)N[C@@H]7C8=CC(=C(C=C8)O)C9=C(C=C(C=C9O)O)[C@H](NC(=O)[C@H]([C@@H](C1=CC(=C(O4)C=C1)Cl)O)NC7=O)C(=O)O)CC(=O)N)NC(=O)[C@@H](CC(C)C)NC)O)Cl)CO)O)O)(C)N)O	InChI=1S/C66H75Cl2N9O24/c1-23(2)12-34(71-5)58(88)76-49-51(83)26-7-10-38(32(67)14-26)97-40-16-28-17-41(55(40)101-65-56(54(86)53(85)42(22-78)99-65)100-44-21-66(4,70)57(87)24(3)96-44)98-39-11-8-27(15-33(39)68)52(84)50-63(93)75-48(64(94)95)31-18-29(79)19-37(81)45(31)30-13-25(6-9-36(30)80)46(60(90)77-50)74-61(91)47(28)73-59(89)35(20-43(69)82)72-62(49)92/h6-11,13-19,23-24,34-35,42,44,46-54,56-57,65,71,…	1449.25	-0.84	13	Positive	[M+H]/2	Organic acids and derivatives	75	66	24	0	9	0	0	2	0	0
343	Iodixanol	5-[acetyl-[3-[N-acetyl-3,5-bis(2,3-dihydroxypropylcarbamoyl)-2,4,6-triiodoanilino]-2-hydroxypropyl]amino]-1-N,3-N-bis(2,3-dihydroxypropyl)-2,4,6-triiodobenzene-1,3-dicarboxamide	C35H44I6N6O15	92339-11-2	3724	CC(=O)N(CC(CN(C1=C(C(=C(C(=C1I)C(=O)NCC(CO)O)I)C(=O)NCC(CO)O)I)C(=O)C)O)C2=C(C(=C(C(=C2I)C(=O)NCC(CO)O)I)C(=O)NCC(CO)O)I	InChI=1S/C35H44I6N6O15/c1-13(52)46(30-26(38)20(32(59)42-3-15(54)9-48)24(36)21(27(30)39)33(60)43-4-16(55)10-49)7-19(58)8-47(14(2)53)31-28(40)22(34(61)44-5-17(56)11-50)25(37)23(29(31)41)35(62)45-6-18(57)12-51/h15-19,48-51,54-58H,3-12H2,1-2H3,(H,42,59)(H,43,60)(H,44,61)(H,45,62)	1550.18	-3.37	13	Positive	M+H	Benzenoids	44	35	15	0	6	0	0	0	0	6

## Sheet: 2
#Number	CM 01			CM 02			CM 03			CM 04			CM 05			CM 06			CM 07			CM 08			CM 09			CM 10			CM 11			CM 12			CM 13			CM 14			CM 15			CM 16			CM 17
LC method name	C4_A1B1_10min			C1_A1B1_15min			C1_A1B1_21min1			C2_A1B1_21min1			C3_A1B1_21min1			C4_A1B1_21min2			C1_A1B1_30min1			C1_A1B1_30min2			C2_A1B1_30min2			C1_A1B1_30min3			C3_A1B1_30min3			C1_A1B1_45min1			C4_A1B1_60min			C5_A1B1_60min			C6_A1B1_60min			C4_A1B1_100min			C2_A5B5_14min
Source	Local lab			Local lab			Local lab			Local lab			Local lab			Local lab			Local lab			Local lab			Local lab			Local lab			Local lab			Local lab			Local lab			Local lab			Local lab			Local lab			Local lab
Instrument	LC-ESI-Orbitrap			LC-ESI-Orbitrap			LC-ESI-Orbitrap			LC-ESI-Orbitrap			LC-ESI-Orbitrap			LC-ESI-Orbitrap			LC-ESI-Orbitrap			LC-ESI-Orbitrap			LC-ESI-Orbitrap			LC-ESI-Orbitrap			LC-ESI-Orbitrap			LC-ESI-Orbitrap			LC-ESI-Orbitrap			LC-ESI-Orbitrap			LC-ESI-Orbitrap			LC-ESI-Orbitrap			LC-ESI-Orbitrap
Instrument manufacturer	Thermo Fisher Scientific			Thermo Fisher Scientific			Thermo Fisher Scientific			Thermo Fisher Scientific			Thermo Fisher Scientific			Thermo Fisher Scientific			Thermo Fisher Scientific			Thermo Fisher Scientific			Thermo Fisher Scientific			Thermo Fisher Scientific			Thermo Fisher Scientific			Thermo Fisher Scientific			Thermo Fisher Scientific			Thermo Fisher Scientific			Thermo Fisher Scientific			Thermo Fisher Scientific			Thermo Fisher Scientific
Model type	Vanquish Q-Exactive plus			Vanquish Q-Exactive plus			Vanquish Q-Exactive plus			Vanquish Q-Exactive plus			Vanquish Q-Exactive plus			Vanquish Q-Exactive plus			Vanquish Q-Exactive plus			Vanquish Q-Exactive plus			Vanquish Q-Exactive plus			Vanquish Q-Exactive plus			Vanquish Q-Exactive plus			Vanquish Q-Exactive plus			Vanquish Q-Exactive plus			Vanquish Q-Exactive plus			Vanquish Q-Exactive plus			Vanquish Q-Exactive plus			Vanquish Q-Exactive plus
Analytical column	ACQUITY PRIMER HSS T3 with VanGuard			Acclaim RSLC 120 C18			Acclaim RSLC 120 C18			Thermo Hypersil GOLD			ACQUITY BEH C18			ACQUITY PRIMER HSS T3 with VanGuard			Acclaim RSLC 120 C18			Acclaim RSLC 120 C18			Thermo Hypersil GOLD			Acclaim RSLC 120 C18			ACQUITY BEH C18			Acclaim RSLC 120 C18			ACQUITY PRIMER HSS T3 with VanGuard			ACQUITY UPLC HSS T3			Acclaim 120 C18			ACQUITY PRIMER HSS T3 with VanGuard			Thermo Hypersil GOLD
Column dimensions	100 x 2.1 mm, 1.8 μm			100 x 2.1 mm, 2.2 μm			100x2.1 mm, 2.2 μm			100 x 2.1 mm, 1.9 μm			100 x 2.1 mm, 1.7 μm			100 x 2.1 mm, 1.8 μm			100 x 2.1 mm, 2.2 μm			100 x 2.1 mm, 2.2 μm			100 x 2.1 mm, 1.9 μm			100 x 2.1 mm, 2.2 μm			100 x 2.1 mm, 1.7 μm			100 x 2.1 mm, 2.2 μm			100 x 2.1 mm, 1.8 μm			2.1 x 50 mm,1.8 μm			4.6 x 150 mm, 5 μm			100 x 2.1 mm, 1.8 μm			100 x 2.1 mm, 1.9 μm
Sample temperature (°C)	10			10			10			4			10			10			10			10			4			10			10			10			10			10			4			10			10
Column temperature (°C)	30			30			30			30			40			30			30			30			30			30			30			30			30			30			30			30			45
Mobile phase A	Water/methanol=90:10, v/v with 0.01% formic acid and 5 mM ammonium formate			Water/methanol=90:10, v/v with 0.01% formic acid and 5 mM ammonium formate			Water/methanol=90:10, v/v with 0.01% formic acid and 5 mM ammonium formate			Water/methanol=90:10, v/v with 0.01% formic acid and 5 mM ammonium formate			Water/methanol=90:10, v/v with 0.01% formic acid and 5 mM ammonium formate			Water/methanol=90:10, v/v with 0.01% formic acid and 5 mM ammonium formate			Water/methanol=90:10, v/v with 0.01% formic acid and 5 mM ammonium formate			Water/methanol=90:10, v/v with 0.01% formic acid and 5 mM ammonium formate			Water/methanol=90:10, v/v with 0.01% formic acid and 5 mM ammonium formate			Water/methanol=90:10, v/v with 0.01% formic acid and 5 mM ammonium formate			Water/methanol=90:10, v/v with 0.01% formic acid and 5 mM ammonium formate			Water/methanol=90:10, v/v with 0.01% formic acid and 5 mM ammonium formate			Water/methanol=90:10, v/v with 0.01% formic acid and 5 mM ammonium formate			Water/methanol=90:10, v/v with 0.01% formic acid and 5 mM ammonium formate			Water/methanol=90:10, v/v with 0.01% formic acid and 5 mM ammonium formate			Water/methanol=90:10, v/v with 0.01% formic acid and 5 mM ammonium formate			Water with 0.1% formic acid and 4 mM ammonium formate
Mobile phase B	Methanol with 0.01% formic acid and 5 mM ammonium formate			Methanol with 0.01% formic acid and 5 mM ammonium formate			Methanol with 0.01% formic acid and 5 mM ammonium formate			Methanol with 0.01% formic acid and 5 mM ammonium formate			Methanol with 0.01% formic acid and 5 mM ammonium formate			Methanol with 0.01% formic acid and 5 mM ammonium formate			Methanol with 0.01% formic acid and 5 mM ammonium formate			Methanol with 0.01% formic acid and 5 mM ammonium formate			Methanol with 0.01% formic acid and 5 mM ammonium formate			Methanol with 0.01% formic acid and 5 mM ammonium formate			Methanol with 0.01% formic acid and 5 mM ammonium formate			Methanol with 0.01% formic acid and 5 mM ammonium formate			Methanol with 0.01% formic acid and 5 mM ammonium formate			Methanol with 0.01% formic acid and 5 mM ammonium formate			Methanol with 0.01% formic acid and 5 mM ammonium formate			Methanol with 0.01% formic acid and 5 mM ammonium formate			Methanol with 0.1% formic acid and 4 mM ammonium formate
Gradient elution program	Time (min)	Flow rate (mL/min)	B (%)	Time (min)	Flow rate (min)	B (%)	Time (min)	Flow rate (min)	B (%)	Time (min)	Flow rate (min)	B (%)	Time (min)	Flow rate (min)	B (%)	Time (min)	Flow rate (min)	B (%)	Time (min)	Flow rate (min)	B (%)	Time (min)	Flow rate (min)	B (%)	Time (min)	Flow rate (min)	B (%)	Time (min)	Flow rate (min)	B (%)	Time (min)	Flow rate (min)	B (%)	Time (min)	Flow rate (min)	B (%)	Time (min)	Flow rate (mL/min)	B (%)	Time (min)	Flow rate (mL/min)	B (%)	Time (min)	Flow rate (mL/min)	B (%)	Time (min)	Flow rate (mL/min)	B (%)	Time (min)
	0	0.2	5	0	0.3	0	0	0.2	1	0	0.2	1	0	0.2	1	0	0.2	0	0	0.2	1	0	0.3	0	0	0.3	0	0	0.2	0	0	0.2	0	0	0.3	0	0	0.2	1	0	0.2	1	0	0.2	5	0	0.2	1	0
	1	0.2	5	2	0.3	0	1	0.2	1	1	0.2	1	1	0.2	1	2	0.2	0	1	0.2	1	2	0.3	0	2	0.3	0	2	0.2	0	2	0.2	0	2	0.3	0	1	0.2	1	1	0.2	1	1	0.2	5	2	0.2	1	8
	2	0.2	40	10	0.3	100	3	0.2	39	3	0.2	39	3	0.2	39	4	0.2	40	5	0.2	39	24	0.3	100	24	0.3	100	24	0.2	100	24	0.2	100	38	0.3	100	12	0.2	40	12	0.2	40	12	0.2	40	40	0.2	40	9
	6	0.2	100	12	0.3	100	14	0.4	99	14	0.4	99	14	0.4	99	15	0.2	100	21	0.4	99	27	0.3	100	27	0.3	100	27	0.2	100	27	0.2	100	42	0.3	100	40	0.2	100	40	0.2	100	40	0.2	100	70	0.2	100	11
	8	0.2	100	12.1	0.3	0	16	0.48	99	16	0.48	99	16	0.48	99	18	0.2	100	25	0.48	99	27.1	0.3	0	27.1	0.3	0	27.1	0.2	0	27.1	0.2	0	42.1	0.3	0	49	0.2	100	49	0.2	100	49	0.2	100	89	0.2	100	11.1
	8.1	0.2	5	15	0.3	0	16.1	0.2	1	16.1	0.2	1	16.1	0.2	1	18.1	0.2	0	25.1	0.2	1	30	0.3	0	30	0.3	0	30	0.2	0	30	0.2	0	45	0.3	0	50	0.2	1	50	0.2	1	50	0.2	5	90	0.2	1	14
	10	0.2	5				21	0.2	1	21	0.2	1	21	0.2	1	21	0.2	0	30	0.2	1																60	0.2	1	60	0.2	1	60	0.2	5	100	0.2	1
A1: Water/methanol=90:10, v/v; with 0.01% formic acid and 5 mM ammonium formate
B1: Methanol with 0.01% formic acid and 5 mM ammonium formate
A2: Water with 0.1% formic acid
B2: Acetonitrile with 0.1% formic acid
A3: Water with 5 mM ammonium acetate
B3: Methanol with 5 mM ammonium acetate
A4: Water/methanol=90:10, v/v; with 5 mM ammonium formate
B4: Methanol with 5 mM ammonium formate
A5: Water with 0.1% formic acid and 4 mM ammonium formate
B5: Methanol with 0.1% formic acid and 4 mM ammonium formate
B6: Acetonitrile
[truncated: 44 more columns]

## Sheet: 3
Number	Compound Name	Calibrant set: B	Calibrant set: A	Calibrant set: C	Calibrant set: D	Calibrant set: E	Retention behaviour classification (25)	CM 01 C4_A1B1_10min	CM 02 C1_A1B1_15min	CM 03 C1_A1B1_21min1	CM 04 C2_A1B1_21min1	CM 05 C3_A1B1_21min1	CM 06 C4_A1B1_21min2	CM 07 C1_A1B1_30min1	CM 08 C1_A1B1_30min2	CM 09 C2_A1B1_30min2	CM 10 C1_A1B1_30min3	CM 11 C3_A1B1_30min3	CM 12 C1_A1B1_45min1	CM 13 C4_A1B1_60min	CM 14 C5_A1B1_60min	CM 15 C6_A1B1_60min	CM 16 C4_A1B1_100min	CM 17 C2_A5B5_14min	CM 18 C2_A5B5_21min1	CM 19 C1_A1B6_21min1	CM 20 C4_A2B2_20min1	CM 21 C2_A2B2_21min	CM 22 C4_A2B2_45min2	CM 23 C5_A2B2_45min2	CM 24 C6_A2B2_45min2	CM 25 C4_A3B3_20min2	CM 26 C5_A3B3_20min2	CM 27 C4_A3B3_30min4	CM 28 C5_A3B3_30min4	CM 29 C6_A3B3_30min4	CM 30 C1_A4B4_21min1
1	4-Amino-1,2,4-triazole	Test	Test	Test	Test	Test	1	1.27	0.91	1.355	1.385	1.305	1.4	1.37	0.91	0.93	1.35	1.325	0.905	1.27	0.75	1.6	1.25	0.92	1.44	1.365	0.625	1.41	1.21	0.75	1.56	1.3	0.78	1.32	0.78	1.67	1.35
2	Moniliformin	Test	Test	Test	Test	Test	1	1.4	1.03	1.565	1.44	1.33	1.45	1.58	1.045	0.975	1.55	1.395	1.04	1.45	0.82	2.01	1.43	0.955	1.63	1.55	0.87	1.63	1.62	0.85	2.13	1.44	0.85	1.46	0.83	2.16	1.335
3	3-Amino-2-oxazolidinone	Test	Test	Test	Test	Test	1	1.4	0.9	1.395	1.43	1.35	1.49	1.4	0.95	0.97	1.4	1.435	0.9	1.4	0.83	1.7	1.43	0.955	1.43	1.405	0.685	1.4	1.52	0.85	1.97	1.3	0.78	1.31	0.77	1.66	1.41
4	1H-benzotriazole	Test	Test	Test	Test	Test	11	5.09	6.32	5.615	5.285	5.11	7.065	7.05	8.265	7.05	10.19	9.075	9.35	10.46	7.3	10.88	15.77	3.5	5.76	4.895	5.68	4.875	8.49	6.52	8.68	9.4	7.2	9.09	7.31	9.04	5.55
5	Nicotinic Acid	Test	Test	Test	Test	Test	2	1.83	1.48	2.03	1.62	1.78	2.07	1.99	1.37	1.34	1.97	1.67	1.43	2.02	1.12	2.59	2.03	1.21	1.81	2.13	1.35	1.78	1.96	1.13	2.38	2.11	1.21	2.19	1.21	2.58	1.78
6	Melamine	Calibrant	Calibrant	Calibrant	Calibrant	Calibrant	1	1.36	0.91	1.355	1.38	1.305	1.42	1.36	0.925	0.925	1.365	1.32	0.91	1.38	0.8	1.77	1.39	0.895	1.475	1.375	0.645	1.445	1.27	0.77	1.58	1.52	0.87	1.53	0.84	2.48	1.44
7	Metformin	Test	Test	Test	Test	Test	1	1.36	0.92	1.38	1.395	1.305	1.43	1.37	0.925	0.93	1.38	1.32	0.92	1.38	0.8	1.79	1.39	0.925	1.475	1.385	0.64	1.46	1.27	0.77	1.63	1.47	0.84	1.48	0.84	2.57	1.785
8	1,3-Benzothiazol	Test	Test	Calibrant	Calibrant	Calibrant	7	6.18	8.18	7.52	6.85	6.62	9.235	9.79	13.125	11.77	15.1	13.675	16.865	16	12.63	16.71	32.21	5.365	7.44	6.26	7.905	6.07	12.46	10.15	13.01	11.99	10.21	12.16	9.88	12.37	7.545
9	Trimethyl phosphate	Test	Test	Test	Test	Test	5	4.03	4.385	4.52	4.21	3.925	5.73	5.03	4.485	3.365	6.195	4.6	4.435	5.97	3.58	6.44	6.89	2.325	4.855	4.365	4.38	4.425	6.05	3.49	6.49	6.49	4.54	6.92	5.16	6.92	4.525
10	Hexamethylenetetramine	Test	Test	Test	Test	Test	1	1.36	0.875	1.315	1.38	1.29	1.375	1.3	0.865	0.92	1.31	1.29	0.87	1.38	0.78	1.78	1.39	0.885	1.45	1.345	0.59	1.405	1.25	0.77	1.58	1.52	0.87	1.53	0.85	2.51	1.45
11	(±)-Methamidophos	Calibrant	Calibrant	Calibrant	Calibrant	Calibrant	3	2.59	1.95	2.875	2.42	2.315	3.19	2.855	1.96	1.64	2.85	2.395	1.96	3.22	1.72	3.92	3.19	1.475	4.09	2.745	2.06	3.635	2.95	1.6	4.12	4.12	2.17	4.53	2.32	5.24	2.885
12	Patulin	Test	Test	Test	Test	Test	3	3.71	3.2	4.125	3.3	3.06	5.215	4.335	3.2	2.26	4.62	3.395	3.205	4.85	2.66	5.44	5.09	1.815	4.545	4.185	4.9	4.365	5.85	2.86	6.39	5.63	3.68	6.23	4.18	6.36	4.105
13	L-carnitime	Test	Test	Test	Test	Test	1	1.27	0.91	1.37	1.38	1.31	1.42	1.37	0.91	0.37	1.35	1.32	0.91	1.27	0.75	1.6	1.25	0.9	1.45	1.37	0.65	1.43	1.21	0.75	1.56	1.3	0.78	1.31	0.77	1.66	1.43
14	Recinine	Test	Test	Test	Test	Test	5	4.08	4.815	4.55	4.19	3.89	5.805	5.21	5.4	3.645	6.89	5.14	5.61	6.56	4.31	6.67	8.32	2.17	4.815	4.43	4.875	4.505	6.96	5.02	7.08	6.86	5.19	7.15	5.76	6.91	4.555
15	Pyridoxine	Test	Test	Test	Test	Test	2	1.88	1.75	2.14	1.75	1.85	2.32	2.13	1.55	1.42	2.01	1.71	1.67	2.26	1.29	2.8	2.24	1.34	1.83	2.24	1.43	2.12	1.96	1.13	2.41	4.22	2.32	4.85	2.59	5.41	2.98
16	Pencillic acid	Test	Test	Test	Test	Test	6	4.92	6.26	5.495	5.235	5.115	6.935	6.92	8.375	7.45	10.185	9.36	9.71	10.44	7.63	10.7	17.04	3.58	5.71	5.07	6.2	5.07	9.38	7.39	9.56	7.16	4.9	7.71	5.69	7.79	4.265
17	Metronidazole	Test	Test	Test	Test	Test	5	4.12	4.565	4.585	4.135	3.815	5.835	5.175	4.845	3.205	6.48	4.59	4.805	6.23	3.78	6.67	7.32	2.075	4.755	4.455	4.29	4.345	5.93	3.33	6.38	6.67	4.7	7.08	5.29	7.05	4.59
18	Triethyl phosphate	Test	Test	Test	Test	Test	7	5.92	7.725	6.89	6.43	6.325	8.77	8.98	12.2	11.135	14.08	13.115	15.635	15.35	12.37	15.33	32.02	5.12	6.975	5.565	7.185	5.485	11.04	9.17	11.21	11.62	10	11.62	9.59	11.45	6.93
19	Acephate	Test	Test	Calibrant	Calibrant	Calibrant	3	3.36	2.795	3.88	3.15	2.96	4.725	3.95	2.79	2.17	4.01	3.175	2.79	4.47	2.43	4.95	4.61	1.775	4.5	3.79	3.795	4.17	4.32	2.18	5.36	5.27	3.39	5.95	3.95	6.06	3.2
20	Sulfamylon	Test	Test	Test	Test	Test	2	1.36	0.925	1.375	1.375	1.32	1.435	1.375	0.92	0.94	1.37	1.33	0.925	1.27	0.75	1.6	1.25	0.92	1.48	1.385	0.675	1.47	1.27	0.77	1.63	3.27	2.17	4.18	2.13	4.89	2.44
21	Molinate	Calibrant	Test	Calibrant	Calibrant	Test	11	7.56	9.955	10.415	9.41	9.45	13	14.14	18.44	16.955	20.28	19.12	25.825	26.01	21.9	26.5	53.73	7.33	9.98	8.685	10.705	8	19.09	15.7	19.99	14.48	12.99	16.88	14.59	16.96	10.46
22	Atrazine-desethyl	Test	Test	Test	Test	Test	7	5.71	7.35	6.505	6	5.925	8.26	8.355	10.96	9.625	12.91	11.8	13.475	13.72	10.53	13.98	25.64	4.57	6.54	5.315	6.645	5.225	10.12	8.19	10.3	11.07	9.19	10.82	8.77	10.8	6.52
23	Isoprocarb	Test	Test	Calibrant	Calibrant	Calibrant	11	6.75	8.965	8.72	8.04	7.99	10.99	11.685	15.81	14.685	17.59	16.755	21.58	21.04	17.33	21.47	46.65	6.405	8.66	7.265	9.525	7.02	15.98	13.24	16.5	13.2	11.77	14.49	12.31	14.53	8.75
24	Bisphenol F	Test	Test	Test	Test	Test	n.d	n.d	n.d	n.d	n.d	n.d	n.d	n.d	n.d	n.d	n.d	n.d	n.d	n.d	n.d	n.d	n.d	n.d	n.d	n.d	n.d	n.d	n.d	n.d	n.d	12.53	11.11	13.27	11.26	13.1	7.87
25	3-Amino-5-morpholinomethyl-2-oxazolidinone	Test	Test	Test	Test	Test	2	1.27	0.905	1.345	1.365	1.345	1.425	1.35	0.9	0.91	1.35	1.32	0.895	1.27	0.75	1.6	1.25	0.9	1.44	1.36	0.59	1.4	1.23	0.75	1.56	3.56	2.22	4.27	2.17	4.98	2.545
26	Thiabendazole	Test	Test	Test	Test	Test	11	5.99	7.67	6.915	6.165	6.13	8.8	8.87	11.635	9.73	13.645	12.185	14.4	14.56	11.23	14.7	27.4	3.25	5.595	5.3	5.24	4.48	7.46	6.3	7.26	12.08	10.36	12.32	10.07	12.16	7.37
27	4-Octylphenol	Test	Test	Test	Test	Test	n.d	n.d	n.d	n.d	n.d	n.d	n.d	n.d	n.d	n.d	n.d	n.d	n.d	n.d	n.d	n.d	n.d	n.d	n.d	n.d	n.d	n.d	n.d	n.d	n.d	15.65	14.42	19.68	17.86	19.45	12.54
28	(2E)-2-(2-Nitrobenzylidene)hydrazinecarboxamide	Test	Test	Test	Test	Test	7	5.47	7.2	6.275	5.805	5.65	7.925	8.08	10.85	9.53	12.65	11.515	13.51	13.34	10.44	13.55	25.79	4.305	6.315	5.3	7.01	5.28	10.68	8.87	10.75	10.8	9.05	10.46	8.58	10.32	6.28
29	Propoxur	Test	Test	Test	Test	Test	7	6.28	8.27	7.63	7	6.97	9.69	10.05	13.78	12.575	15.62	14.68	18.25	17.68	14.34	17.83	38.9	5.63	7.61	6.505	8.66	6.345	13.9	11.56	14.28	12.36	10.8	12.87	10.71	12.75	7.66
30	Ethirimol	Test	Test	Test	Test	Test	17	6.78	8.81	8.45	7.63	7.985	10.77	11.12	14.83	13.375	16.9	16.365	19.62	19.61	15.94	20.15	41.7	4.98	6.815	5.595	6.13	4.88	9.12	9.01	8.97	13.49	12.02	14.97	12.73	15.04	9.04
31	Perfluorobutanoic acid	Test	Test	Test	Test	Test	8	5.11	6.63	6.09	5.49	5.265	7.105	7.635	8.375	6.255	10.915	8.62	9.095	7.9	7.85	6.27	12.51	3.87	6.03	4.98	6.06	5.045	9.31	6.93	9.92	8.81	6.03	8.65	6.37	9.5	5.395
32	Sulfacetamide	Calibrant	Calibrant	Calibrant	Calibrant	Test	4	3.61	3.035	4.025	3.195	2.755	5.05	4.185	3.05	2.2	4.38	3.12	3.035	4.75	2.61	5.23	5.02	1.715	4.5	4.245	4.49	4.45	6.56	3.91	6.98	1.43	0.84	1.73	0.85	2.61	1.455
33	Sulfaguanidine	Calibrant	Calibrant	Calibrant	Calibrant	Calibrant	2	1.73	1.335	1.965	1.46	1.73	2.11	1.965	1.34	1.21	1.97	1.84	1.335	1.93	0.98	2.67	1.91	0.935	1.7	2.035	1.24	1.595	1.75	0.95	3.22	2.36	1.06	2.52	1.03	3.91	1.975
34	Metribuzin	Test	Test	Test	Test	Test	7	6.43	8.375	7.8	7.03	6.99	9.95	10.205	13.69	12.16	15.68	14.53	17.805	17.66	14.02	17.95	37.06	5.56	7.62	6.43	8.4	6.19	13.42	11.06	13.78	12.52	10.8	13.02	10.71	13.04	7.81
35	Cycloate	Test	Test	Test	Test	Test	14	8.19	10.78	12.09	11.04	11.175	14.89	16.745	21.09	19.615	22.78	21.73	30.42	31.54	27.74	31.95	60.35	8.28	11.5	10.73	12.57	9.71	24.68	20.79	25.7	15.5	14.14	19.16	17.06	19.21	12.15
36	Mequindox	Calibrant	Calibrant	Calibrant	Calibrant	Calibrant	11	4.94	6.35	5.525	5.12	4.995	7.005	6.99	8.62	7.145	10.36	8.975	10.12	10.54	7.77	10.57	17.72	3.355	5.565	4.955	6.045	4.89	8.95	7.13	8.97	9.39	7.42	9.02	7.4	8.78	5.535
37	Pantothenic Acid	Test	Test	Test	Test	Test	4	3.7	3.63	4.22	3.74	3.49	5.33	4.42	3.68	2.42	4.87	3.67	3.48	5.14	3	5.55	5.64	1.83	4.55	4.17	4.17	4.12	5.28	2.76	5.74	2.69	1.53	2.93	1.66	3.4	2.17
38	4-nonylphenol	Test	Test	Test	Test	Test	n.d	n.d	n.d	n.d	n.d	n.d	n.d	n.d	n.d	n.d	n.d	n.d	n.d	n.d	n.d	n.d	n.d	n.d	n.d	n.d	n.d	n.d	n.d	n.d	n.d	16.44	15.17	21.13	19.39	20.03	13.74
39	Dichlorvos	Test	Test	Test	Test	Test	7	6.21	8.265	7.65	7.08	6.96	9.58	10.06	13.73	12.64	15.6	14.67	18.065	17.28	13.98	17.83	37.17	5.655	7.69	6.26	8.265	6.135	13.09	10.94	13.48	12.25	10.71	12.71	10.54	12.77	7.665
40	Monocrotophos	Test	Test	Test	Test	Test	11	4.65	6.015	5.23	5.01	4.875	6.63	6.58	8.1	7.15	9.695	8.765	9.46	9.89	7.11	9.8	16.73	3.29	5.42	4.655	5.495	4.66	7.9	6.23	7.89	8.87	7.02	8.53	7.07	8.24	5.235
41	Mepanipyrim	Test	Test	Calibrant	Calibrant	Calibrant	14	7.5	10.035	10.655	9.63	9.665	13.2	14.585	18.95	17.485	20.66	19.58	26.875	27	23.14	27.62	55.2	7.4	10.17	8.89	10.96	8.195	19.91	16.86	20.69	14.5	13.15	17.15	15.01	17.29	10.685
42	Mevinphos	Test	Test	Calibrant	Calibrant	Calibrant	11	5.27	6.88	5.93	5.575	5.47	7.505	7.63	10.16	9.105	11.87	10.9	12.555	12.56	9.87	12.44	24.3	4.165	6.06	5.16	6.55	5.135	9.89	8.1	9.94	10.37	8.62	9.9	8.2	9.63	5.95
43	Tripropyl phosphate	Test	Test	Test	Test	Test	7	7.07	9.375	9.46	8.74	8.73	12.015	12.845	17.135	16.03	18.885	18.015	23.91	24.02	20.36	23.9	51.58	6.935	9.315	7.205	9.35	6.895	15.49	13.01	15.88	13.81	12.47	15.77	13.69	15.57	9.525
44	Triisopropyl phosphate	Test	Test	Test	Test	Test	7	7.2	9.6	9.885	9.16	9.185	12.47	13.48	17.82	16.74	19.545	18.715	25.09	25.23	21.55	25.33	53.11	7.185	9.72	7.655	9.825	7.295	16.69	14	17.19	14.07	12.72	16.33	14.25	16.19	9.94
45	Bisphenol A	Test	Test	Test	Test	Test	n.d	n.d	n.d	n.d	n.d	n.d	n.d	n.d	n.d	n.d	n.d	n.d	n.d	n.d	n.d	n.d	n.d	n.d	n.d	n.d	n.d	n.d	n.d	n.d	n.d	13.36	12.03	14.96	12.92	14.89	8.97
46	Dimethoate	Test	Test	Calibrant	Calibrant	Calibrant	11	5.36	6.94	6.075	5.645	5.505	7.7	7.765	9.98	8.73	11.865	10.79	12.025	12.45	9.41	12.67	22.34	4.1	6.16	5.355	6.91	5.325	10.57	8.56	10.73	10.46	8.5	10.07	8.18	9.94	6.075
47	Propazine	Calibrant	Test	Calibrant	Calibrant	Calibrant	16	7.22	9.545	9.71	8.875	8.915	12.325	13.14	17.42	16.16	19.215	18.285	24.205	24.43	20.46	24.59	51.76	6.99	9.47	7.81	9.99	7.385	17.17	14.36	17.82	14.03	12.58	16.09	13.84	16.02	9.74
48	PF4OPeA	Test	Test	Test	Test	Test	7	5.48	6.73	6.17	5.53	5.32	7.54	7.65	10.47	9.36	12.24	10.87	14.13	12.5	10.64	14.11	19.18	4.5175	6.6525	4.44321	6.655	5.16	10.33	8.2	10.93	10.28	7.9	9.89	7.8	10.67	5.78
49	Nalidixic acid	Test	Test	Test	Test	Test	7	6.39	8.4	7.8	7.05	6.895	9.91	10.315	14.265	12.93	16.07	14.78	19.155	18.31	15	18.51	41.29	5.615	7.65	6.425	8.49	6.14	13.47	11.25	13.91	11.93	10.36	12.11	10.05	12	7.065
50	2-NP-AOZ	Test	Test	Test	Test	Test	7	5.43	7.13	6.19	5.66	5.55	7.84	7.96	10.685	9.175	12.44	11.145	13.31	13.14	10.3	13.17	25.49	4.175	6.155	5.735	7.675	5.655	11.94	9.86	12.09	10.7	8.95	10.33	8.47	10.09	6.195
51	Carbamazepine	Test	Test	Calibrant	Calibrant	Calibrant	7	6.46	8.615	8.16	7.46	7.425	10.335	10.9	15.02	13.91	16.73	15.885	20.475	19.62	16.25	19.85	44.74	6.01	8.09	6.2	8.425	5.995	13.12	11.26	13.25	12.78	11.36	13.73	11.6	13.63	8.19
52	Pirimicarb	Test	Test	Test	Test	Test	17	6.68	8.79	8.405	7.55	7.69	10.715	11.15	15.1	13.63	16.975	16	20.315	19.97	16.21	19.94	44.2	5.08	6.82	6.76	6.09	4.86	9.02	7.53	8.92	13.18	11.69	14.35	12.15	14.2	8.61
53	Salbutamol	Calibrant	Calibrant	Calibrant	Calibrant	Calibrant	5	3.38	3.925	4.12	3.835	3.515	5.485	4.455	3.94	2.895	5.535	4.28	3.91	5.59	3.67	5.58	6.85	1.835	4.51	4.135	4.235	4.135	5.41	3.1	5.54	6.3	4.76	6.67	5.26	6.48	4.69
54	Methacrifos	Test	Test	Test	Test	Test	14	6.93	9.315	9.355	8.58	8.465	11.655	12.665	16.97	15.805	18.685	17.71	23.65	23.09	19.41	23.49	50.35	6.73	9.19	5.985	10.45	7.65	18.33	15.34	18.65	13.62	12.21	15.33	13.22	15.37	9.38
55	Bentazone	Calibrant	Calibrant	Calibrant	Calibrant	Test	6	5.39	7.205	6.305	5.76	5.445	7.76	8.11	10.905	9.465	12.73	11.12	13.58	13.3	10.39	13.51	25.91	5.47	7.585	5.27	9.12	6.59	14.79	12.31	15.29	8.83	6.8	8.58	6.99	8.72	5.165
56	Bisphenol B	Test	Test	Test	Test	Test	n.d	n.d	n.d	n.d	n.d	n.d	n.d	n.d	n.d	n.d	n.d	n.d	n.d	n.d	n.d	n.d	n.d	n.d	n.d	n.d	n.d	n.d	n.d	n.d	n.d	13.86	12.55	16	13.99	15.68	9.82
57	Ethoprophos	Test	Test	Test	Test	Test	14	7.55	10.02	10.68	9.82	9.885	13.355	14.66	19.03	17.805	20.72	19.825	27.085	27.6	23.89	27.73	55.96	7.57	10.37	8.67	10.825	8.115	19.44	16.28	20.07	14.56	13.27	17.34	15.28	17.29	10.73
58	Biotin	Test	Test	Test	Test	Test	6	4.79	6.23	5.37	5.04	5.03	7.02	6.97	8.64	7.23	10.16	8.94	9.94	10.37	7.81	10.45	17.83	3.39	5.52	4.86	6.25	4.78	8.35	6.88	8.21	5.36	3.59	6.03	4.42	6.18	3.62
59	Fonofos	Test	Test	Test	Test	Test	12	7.84	10.45	11.505	10.46	10.585	14.155	15.91	20.27	18.77	21.92	20.895	29.135	29.78	26.13	30.31	58.44	7.92	10.975	10.32	12.4	9.575	24.22	20.7	24.05	15.04	13.74	18.27	16.27	18.41	11.55
60	Paraoxon-methyl	Test	Test	Test	Test	Test	7	5.94	7.915	7.125	6.54	6.38	8.95	9.34	12.93	11.72	14.69	13.63	16.955	16	13.09	16.24	34.78	5.165	7.12	6.095	8.45	5.985	12.87	10.85	12.67	11.78	10.26	11.93	9.89	11.84	7.13
61	2-NP-AHD	Test	Test	Test	Test	Test	11	5.36	7.09	6.14	5.58	5.485	7.76	7.895	10.6	8.96	12.365	11.065	13.23	12.98	10.19	13.09	25.09	4.05	6.065	5.43	7.6	5.35	11.16	9.12	11.73	10.51	8.73	10.09	8.33	9.9	5.965
62	Sulfapyridine	Test	Test	Test	Test	Test	5	4.2	4.94	4.685	4.425	4.165	5.94	5.53	5.81	4.435	7.405	5.81	5.855	7.14	4.56	7.46	9.4	2.48	4.935	4.66	5.35	4.65	7.61	5.27	7.95	7.23	5.26	7.51	5.9	7.26	4.675
63	PFPrS	Test	Test	Test	Test	Test	7	5.35	6.62	6.21	5.48	5.21	7.46	7.47	10.31	9.24	12.05	10.7	13.93	12.3	10.31	13.75	19.75	4.43	6.43	4.25493	7.68676	5.6813	11.85	9.44	13.24	10.13	7.99	9.73	7.85	10.35	5.67713
64	(-)-Citrinin	Test	Test	Test	Test	Test	7	6.21	8.62	8.17	7.32	7.125	9.785	10.93	15.1	13.685	16.765	15.535	20.62	18.42	15.22	19.54	42.23	5.87	8.065	5.705	9.32	6.785	14.82	12.43	14.78	12.25	10.86	12.82	10.83	13.28	7.625
65	Bisphenol S	Test	Test	Test	Test	Test	7	5.39	7.29	6.24	5.73	5.55	7.84	8.05	11.12	9.93	13.02	11.58	14.35	13.7	11.02	13.78	28.23	4.87	6.64	4.93	7.15	5.11	11.26	9.45	11.29	10.73	9.1	10.34	8.58	10.07	6.16
66	Sulfadiazine	Test	Test	Calibrant	Calibrant	Calibrant	4	3.97	4.46	4.425	4.095	3.67	5.7	4.95	4.695	3.28	6.265	4.355	4.645	6.06	3.74	6.26	7.3	2.085	4.72	4.495	4.825	4.545	7.06	4.75	7.4	4.05	2.99	5.61	3.19	6.01	2.23
67	Hexazinone	Test	Test	Test	Test	Test	7	6.39	8.41	7.825	7.165	7.06	9.9	10.315	14.12	12.92	15.95	14.905	18.77	18.02	14.57	18.22	39.6	5.72	7.76	5.85	7.78	5.685	11.99	10.13	12.07	12.5	10.92	13.07	10.83	13	7.84
68	Sulfamethoxazole	Test	Test	Test	Test	Test	6	4.85	6.36	5.445	5.2	5.075	6.865	6.96	8.895	7.94	10.525	9.65	10.62	10.86	8.24	10.92	19.24	3.57	5.635	5.335	7.1	5.39	10.94	8.88	11.07	6.88	4.45	7.39	5.78	7.27	3.615
69	Fenothiocarb	Test	Test	Test	Test	Test	14	7.68	10.285	11.18	10.16	10.23	13.75	15.405	19.78	18.355	21.45	20.4	28.345	28.65	24.95	29.31	57.18	7.72	10.7	9.31	11.44	8.635	21.28	17.99	22.08	14.81	13.47	17.8	15.75	17.95	11.22
70	Sulfathiazole	Test	Test	Calibrant	Calibrant	Calibrant	5	4.07	4.845	4.575	4.335	4.015	5.835	5.3	5.62	4.31	7.115	5.615	5.7	6.78	4.38	6.99	8.87	2.295	4.855	4.57	5.31	4.625	7.53	5.29	7.8	6.67	4.85	7.04	5.43	6.92	4.265
71	Formothion	Calibrant	Test	Calibrant	Calibrant	Test	7	6.06	7.975	7.21	6.57	6.475	9.13	9.45	12.95	11.84	14.765	13.785	16.855	16.27	13.17	16.48	34.83	5.22	7.13	5.87	8.79	6.36	14.49	12.02	14.36	11.91	10.34	12.11	10	12.05	7.21
72	Thiobencarb	Test	Test	Test	Test	Test	12	7.95	10.595	11.835	10.85	11.005	14.48	16.405	20.75	19.38	22.37	21.465	29.995	30.76	27.22	31.43	59.54	8.15	11.32	10.34	12.325	9.53	24.07	20.51	24.93	15.22	13.94	18.69	16.73	18.84	11.865
73	Alternariol	Test	Test	Test	Test	Test	7	6.92	9.26	9.36	8.585	8.46	11.62	12.66	16.96	15.805	18.68	17.14	23.495	22.73	19.02	22.98	49.87	6.725	9.205	7.155	8.78	6.175	13.98	11.92	14.14	13.44	12.02	14.95	12.78	14.79	9.39
74	Metobromuron	Test	Test	Test	Test	Test	11	6.8	8.995	8.76	7.925	7.865	10.995	11.7	15.765	14.36	17.59	16.595	21.42	20.78	16.97	21.4	45.77	6.27	8.55	7.34	9.58	7.035	16.08	13.35	16.66	13.23	11.71	14.45	12.18	14.6	8.76
75	Bromacil	Calibrant	Calibrant	Calibrant	Calibrant	Test	9	6.39	8.38	7.795	7.115	7.01	9.91	10.215	13.89	12.635	15.795	14.78	18.28	17.83	14.3	18.16	38.33	5.635	7.71	6.02	8.02	5.865	12.48	10.42	12.65	12.5	10.86	13.07	10.77	13.04	7.8
76	Oxolinic acid	Test	Test	Test	Test	Test	7	5.81	7.73	6.835	6.175	5.965	8.63	8.955	12.5	11.055	14.195	12.785	16.3	15.35	12.58	15.39	33.62	4.775	6.72	5.595	7.54	5.49	11.6	9.78	11.61	11.37	9.85	11.3	9.37	11.21	6.615
77	Flumequine	Test	Test	Test	Test	Test	7	6.46	8.58	8.1	7.315	7.165	10.23	10.795	14.84	13.475	16.58	15.42	20.05	19.03	15.62	19.54	42.92	5.79	7.935	6.5	8.715	6.25	13.86	11.67	14.22	12.43	10.92	12.94	10.83	12.98	7.795
78	Cinoxacin	Test	Test	Test	Calibrant	Test	6	5.54	7.42	6.43	5.795	5.57	8.115	8.33	11.475	9.87	13.235	11.555	14.745	14.02	11.34	14.08	29.16	4.43	6.365	5.39	7.125	5.275	10.86	9.06	10.88	6.42	4.7	6.94	5.39	6.97	4.235
79	Carbadox	Test	Test	Test	Test	Test	11	5.07	6.75	5.75	5.185	5.005	7.265	7.41	10.03	8.105	11.6	10.005	12.515	12.01	9.49	11.84	23.53	3.535	5.61	4.73	5.755	4.63	8.31	6.87	8.13	10.04	8.32	9.51	7.92	9.15	5.75
80	Perfluoropentanoic acid	Test	Test	Test	Calibrant	Test	7	5.91	8.165	7.575	6.935	6.625	8.985	9.99	13.46	11.95	15.455	13.99	17.535	15.88	12.66	17.47	31.36	5.485	7.595	5.455	7.57	5.595	11.67	9.6	12.44	11.58	9.99	11.65	9.58	12.3	6.925
81	Sulfamerazine	Calibrant	Test	Calibrant	Calibrant	Calibrant	5	4.3	5.1	4.805	4.49	4.235	6.11	5.71	6.22	4.525	7.71	5.835	6.24	7.66	4.84	7.91	11.53	2.62	5.045	4.755	5.55	4.76	8.16	5.89	8.33	6.93	4.96	7.32	5.58	7.24	4.08
82	Aclonifen	Test	Test	Test	Test	Test	14	7.75	10.25	11.43	10.31	10.28	13.86	15.51	19.92	18.41	21.64	20.64	28.67	28.87	25.21	29.79	57.44	7.68	10.97	9.69	11.73	8.89	22.22	18.95	22.56	14.83	13.55	17.93	15.88	18.13	11.23
83	Dienestrol	Test	Test	Test	Test	Test	n.d	7.16	9.78	10.28	9.41	9.32	12.78	14.01	18.42	17.23	20.03	19.11	26.13	26.18	22.85	26.21	54.56	7.19	10.05	8.96	n.d	n.d	n.d	n.d	n.d	14.05	12.8	16.5	14.61	16.51	10.09
84	Tributyl phosphate	Test	Test	Test	Test	Test	14	8.02	10.59	11.92	11.14	11.24	14.74	16.62	20.92	19.83	22.5	21.77	30.46	31.84	28.53	31.82	60.78	8.3	11.56	9.925	11.96	9.275	22.96	19.57	23.54	15.35	14.14	19.03	17.19	18.84	11.99
85	Triisobutyl phosphate	Test	Test	Test	Test	Test	14	8.02	10.65	12.06	11.26	11.375	14.82	16.82	21.125	20.025	22.685	21.965	30.795	32.1	28.82	32.25	61.02	8.355	11.68	10.055	12.035	9.395	23.2	19.8	23.89	15.35	14.14	19.11	17.31	19.03	12.115
86	Sulfisoxazole	Test	Test	Test	Test	Test	6	4.92	6.54	5.555	5.305	5.135	7.04	7.155	9.46	8.5	11.08	10.165	11.555	11.52	8.96	11.48	21.7	3.815	5.78	5.39	7.355	5.47	11.32	9.34	11.44	6.26	4.26	6.8	5.24	6.82	4.19
87	Diethylstilbestrol	Test	Test	Test	Test	Test	n.d	n.d	n.d	n.d	n.d	n.d	n.d	n.d	n.d	n.d	n.d	n.d	n.d	n.d	n.d	n.d	n.d	n.d	n.d	n.d	n.d	n.d	n.d	n.d	n.d	13.99	12.73	16.32	14.41	16.19	9.93
88	Mephosfolan	Test	Test	Test	Test	Test	7	6.14	8.165	7.455	6.905	6.84	9.475	9.845	13.68	12.665	15.405	14.585	18.235	17.43	14.34	17.44	39.31	5.59	7.5	5.97	7.995	5.83	12.41	10.53	12.53	12.23	10.73	12.63	10.61	12.44	7.49
89	Acetochlor	Test	Test	Test	Test	Test	14	7.61	10.11	10.785	9.855	9.955	13.5	14.8	19.19	17.805	20.845	19.94	27.235	27.89	24.04	27.97	56.27	7.59	10.41	9.205	11.4	8.6	21.26	17.84	21.76	14.7	13.35	17.52	15.45	17.42	10.85
90	Sulfamethizol	Calibrant	Calibrant	Calibrant	Calibrant	Calibrant	6	4.51	5.82	5.085	4.88	4.69	6.44	6.33	7.685	6.795	9.235	8.265	8.85	9.31	6.87	9.3	15.27	2.93	5.29	4.915	6.145	4.945	9.16	7.32	9.24	5.93	4.04	6.61	5.14	6.58	4.08
91	Hexestrol	Test	Test	Test	Test	Test	n.d	n.d	n.d	n.d	n.d	n.d	n.d	n.d	n.d	n.d	n.d	n.d	n.d	n.d	n.d	n.d	n.d	n.d	n.d	n.d	n.d	n.d	n.d	n.d	n.d	14.15	12.9	16.68	14.79	16.7	10.23
92	Paraoxon	Test	Test	Test	Test	Test	7	6.66	8.9	8.655	7.915	7.85	10.89	11.64	15.88	14.72	17.56	16.65	21.89	21.18	17.75	21.32	47.62	6.325	8.55	7.165	9.5	6.915	15.84	13.31	16.25	13.14	11.77	14.43	12.35	14.33	8.68
93	Nifuroxazide	Test	Test	Test	Test	Test	7	5.79	7.77	6.88	6.01	5.885	8.68	9.045	12.745	10.615	14.39	12.84	16.73	15.57	12.8	15.58	34.22	4.55	6.56	5.445	7.4	5.375	11.32	9.54	11.32	11.54	10.06	11.57	9.61	11.31	6.855
94	Sudan II	Test	Test	Test	Test	Test	20	8.15	12.805	15.04	13.565	13.87	17.93	21.16	25.32	23.275	27.14	25.76	37.4	39.3	40.87	35.93	68.78	9.65	13.825	13.65	14.765	11.99	31.74	27.73	33.45	17.81	16.03	22.63	20.58	23.42	15.105
95	Phorate sulfoxide	Test	Test	Test	Test	Test	7	6.66	8.845	8.535	7.84	7.775	10.79	11.425	15.58	14.47	17.325	16.44	21.32	20.74	17.16	20.86	46.57	6.26	8.46	6.78	9.02	6.56	14.6	12.3	14.89	13.07	11.67	14.28	12.15	14.17	8.55
96	Clenbuterol	Calibrant	Calibrant	Calibrant	Calibrant	Test	10	4.98	6.455	5.51	5.37	5.305	7.14	7.08	9.29	8.77	10.91	10.685	11.345	11.83	10.65	11.76	22.87	3.925	5.78	4.905	6.235	4.895	9.24	8.35	9.03	10.48	9.65	9.96	9.03	9.85	6.41
97	Fenthion	Test	Test	Test	Test	Test	7	7.75	10.4	11.44	10.445	10.525	14.005	15.835	20.21	18.79	21.815	20.865	29.105	29.56	25.97	30.29	58.23	7.865	10.95	7.91	10.205	7.74	18.56	15.75	18.16	14.95	13.67	18.13	16.16	18.3	11.48
98	Sulfisomidin	Test	Test	Test	Test	Test	5	4.01	4.74	4.505	4.215	3.885	5.775	5.155	5.33	3.825	6.79	5.015	5.42	6.48	4.19	6.56	8.31	2.14	4.71	4.38	4.735	4.35	6.59	4.75	6.68	6.47	4.74	6.9	5.34	6.73	4.135
99	Metalaxyl	Test	Test	Test	Test	Test	7	6.82	9.05	8.875	8.145	8.145	11.32	11.94	16.21	15.135	17.92	17.055	22.425	22.17	18.53	21.95	49.13	6.52	8.765	7.05	9.295	6.705	15.23	12.77	15.54	13.43	11.98	14.94	12.76	14.66	8.93
100	PF5OHxA	Test	Test	Test	Test	Test	9	6.07	8.44	7.74	7.34	7.02	9.13	10.37	14.27	13.16	16.04	14.84	19.1	17.27	14.07	18.85	36.61	5.60448	7.78	5.57382	7.94623	5.87307	12.25	10.17	13.16	11.95	10.5	12.31	10.32	12.93	7.57584
101	Sulfamethoxydiazine	Test	Test	Test	Test	Test	6	4.49	5.75	5.06	4.83	4.635	6.43	6.275	7.455	6.54	9.03	7.96	8.445	9.05	6.63	9.05	14.49	2.87	5.26	4.965	6.165	4.95	9.2	7.36	9.3	7.1	5.04	7.81	6.09	7.56	4.08
102	Sulfamonomethoxine	Test	Test	Test	Test	Test	6	4.65	6.06	5.23	5.02	4.875	6.64	6.63	8.225	7.275	9.83	8.885	9.685	10	7.53	9.99	17.25	3.265	5.39	4.975	6.205	5.005	9.2	7.36	9.46	7.28	5.14	8.46	7.05	8.13	4.205
103	Sulfamethoxypyridazine	Test	Test	Calibrant	Calibrant	Calibrant	11	4.94	6.505	5.595	5.3	5.125	7.06	7.15	9.235	8.195	10.92	9.9	11.125	11.26	8.56	11.38	20.25	3.665	5.73	5.15	6.58	5.125	9.95	8.09	10.05	8.66	6.74	8.46	7.05	8.13	4.95
104	Propetamphos	Test	Test	Calibrant	Calibrant	Calibrant	14	7.3	9.775	10.29	9.495	9.535	12.855	14.12	18.5	17.39	20.13	19.36	26.335	26.56	23.05	26.79	54.88	7.33	10.07	9.15	11.44	8.705	21.42	18.23	21.96	14.27	12.95	16.76	14.82	16.73	10.31
105	Brevianamide F	Test	Test	Calibrant	Calibrant	Calibrant	11	5.43	7.17	6.22	5.785	5.665	7.87	8.03	10.96	9.845	12.66	11.73	13.81	13.47	10.69	13.51	27.07	4.38	6.31	5.135	6.72	5.11	10.07	8.44	10.05	10.8	9.1	10.42	8.58	10.22	6.22
106	Fosthiazate	Test	Test	Test	Test	Test	7	6.59	8.76	8.395	7.67	7.64	10.65	11.215	15.34	14.185	17.085	16.145	20.955	20.37	16.83	20.32	46.05	6.175	8.29	6.85	9.115	6.605	14.87	12.42	15.13	12.98	11.57	14.09	11.95	13.9	8.42
107	Metolachlor	Test	Test	Test	Test	Test	14	7.63	10.125	10.85	9.91	10.015	13.61	14.88	19.26	17.39	20.96	20.01	27.42	28.21	24.39	28.13	56.68	7.625	10.46	9.17	11.36	8.51	21.01	17.61	21.56	14.75	13.4	17.63	15.52	17.48	10.9
108	Penconazole	Test	Test	Test	Test	Test	11	7.75	10.315	11.285	10.45	10.525	13.92	15.585	19.96	18.8	21.58	20.805	28.685	29.18	25.55	29.82	57.79	7.905	10.96	9.13	11.16	8.54	20.4	17.22	21.2	14.9	13.6	18	16.01	18.09	11.3
109	Sulfachloropyridazine	Test	Test	Test	Test	Test	6	4.85	6.29	5.425	5.155	5	6.87	6.91	8.65	7.56	10.33	9.31	10.235	10.62	7.98	10.64	18.33	3.455	5.57	5.23	6.795	5.24	10.37	8.35	10.53	6.82	4.94	7.27	5.56	7.32	4.39
110	Tris(2-chloroethyl) phosphate	Test	Test	Test	Test	Test	7	6.25	8.34	7.75	7.165	7.09	9.8	10.285	14.16	13.095	15.945	15.165	18.965	18.14	14.93	18.49	40.6	5.74	7.775	6.55	8.855	6.445	14.27	12.05	14.59	12.43	10.97	13.02	10.97	12.98	7.77
111	Dibutyl phenyl phosphate	Test	Test	Test	Test	Test	14	7.88	10.51	11.775	10.95	11.07	14.51	16.405	20.735	19.59	22.275	21.515	30.16	31.25	27.95	31.39	60.13	8.19	11.4	9.94	12.025	9.305	23.18	19.85	23.77	15.15	13.96	18.74	16.89	18.62	11.83
112	4-Androsten-3,17-dione	Test	Test	Test	Test	Test	7	7.32	9.67	9.955	9.115	8.915	12.55	13.56	17.95	16.775	19.615	18.405	25.295	25.36	21.52	24.92	53.42	7.095	9.725	8.01	10.26	7.585	17.72	14.73	17.98	14.14	12.74	16.39	14.2	16.02	10
113	Iprobenfos	Test	Test	Calibrant	Calibrant	Calibrant	11	7.68	10.195	11.095	10.235	10.335	13.81	15.335	19.71	18.51	21.315	20.47	28.355	29.16	25.7	29.17	57.83	7.79	10.75	8.97	11.18	8.42	20.57	17.42	21.04	14.81	13.53	17.93	15.96	17.76	11.15
114	Estriol	Test	Test	Test	Test	Test	n.d	n.d	n.d	n.d	n.d	n.d	n.d	n.d	n.d	n.d	n.d	n.d	n.d	n.d	n.d	n.d	n.d	n.d	n.d	n.d	n.d	n.d	n.d	n.d	n.d	12.55	10.81	12.79	10.79	13.25	7.75
115	Terbufos	Test	Test	Test	Test	Test	21	8.28	10.955	12.64	11.58	11.765	15.4	17.69	21.96	20.48	23.52	22.585	32.11	33.58	30.28	33.94	62.65	8.535	12	11.505	13.3	10.615	27.56	24.01	27.94	15.74	14.48	19.82	17.98	19.79	12.69
116	Trimethoprim	Test	Test	Test	Test	Test	10	4.37	5.575	4.89	4.775	4.38	6.3	6.04	7.49	6.865	8.885	8.59	8.515	9.25	7.26	9.03	16.16	2.8	5.155	4.55	5.475	4.58	7.9	6.61	7.67	10.22	8.66	9.61	8.09	9.33	5.925
117	Phorate sulfone	Test	Test	Test	Calibrant	Test	14	6.68	8.935	8.695	7.98	7.93	11	11.69	15.9	14.75	17.62	16.785	21.87	21.35	17.75	21.52	47.77	6.33	8.61	7.815	10.33	7.55	17.81	14.89	18.31	13.2	11.79	14.51	12.41	14.47	8.72
118	Triadimefon	Test	Test	Test	Test	Test	14	7.3	9.775	10.245	9.425	9.445	12.795	14.05	18.42	17.24	20.075	19.19	26.175	26.3	22.71	26.43	54.54	7.29	10.01	8.5	10.77	8.075	19.4	16.39	19.86	14.23	12.93	16.7	14.7	16.61	10.285
119	Triadimenol	Test	Test	Test	Test	Test	7	7.42	9.87	10.415	9.625	9.69	13	14.295	18.67	17.57	20.32	19.62	26.565	26.82	23.22	27.28	55.11	7.405	10.195	7.805	10.04	7.405	17.21	14.51	17.67	14.36	13.06	16.95	14.95	16.96	10.445
120	36OPFHpA	Test	Test	Test	Test	Test	9	6.31	8.71	8.58	7.87	7.54	10.21	11.58	15.75	14.65	17.28	16.37	21.51	19.5	16.24	21.05	43.87	6.12068	8.41	5.8788	8.65328	6.39566	13.34	11.1	14.66	12.48	11.17	13.32	11.43	13.89	7.84376
121	Deoxynivalenol	Test	Test	Test	Test	Test	5	4.37	5.31	4.905	4.565	4.485	6.27	5.86	6.24	4.995	7.895	6.825	6.785	7.48	4.62	7.98	9.69	2.645	5.08	4.35	5.01	4.45	6.88	4.89	6.75	7.53	5.34	7.75	5.94	7.61	4.91
122	Imazalil	Test	Test	Test	Test	Test	7	7.16	9.345	9.265	8.54	9.385	11.845	12.41	16.58	15.615	18.48	18.79	22.795	22.89	19.25	23.44	49.59	6.3	8.53	6.925	8.235	5.965	12.73	11.76	12.63	14.95	13.67	18.18	16.2	18.16	11.43
123	Quinalphos	Test	Test	Calibrant	Calibrant	Calibrant	14	7.75	10.335	11.26	10.235	10.29	13.905	15.545	19.91	18.555	21.57	20.48	28.57	29.11	25.48	29.53	57.77	7.765	10.77	9.725	11.85	9.03	22.6	19.23	23.28	14.9	13.55	18	15.96	18.02	11.3
124	FBSA	Test	Test	Test	Test	Test	7	6.74	9.34	9.26	8.53	8.37	11.17	12.81	16.93	16.18	18.71	18.12	24.05	22.31	18.86	23.11	49.03	6.98	9.46	7.64	9.15	7.32	16.84	14.19	17.4	12.94	11.56	14.1	12.07	14.21	8.65
125	Ditalimfos	Test	Test	Test	Test	Test	14	7.55	10.05	10.695	9.685	9.685	13.27	14.665	19.03	17.58	20.745	19.66	27.05	27.35	23.54	27.78	55.66	7.415	10.25	9.135	11.38	8.58	21.17	17.94	21.78	14.55	13.21	17.24	15.15	17.31	10.73
126	Codeine	Calibrant	Test	Calibrant	Calibrant	Test	10	4.01	4.775	4.405	4.295	4.14	5.765	5.02	5.455	4.76	6.83	6.27	5.75	6.75	4.94	6.64	9.29	2.27	4.79	4.32	4.895	4.37	6.83	5.52	6.69	10.24	8.71	9.83	8.11	9.64	6.84
127	Hydrocodone	Test	Test	Test	Calibrant	Test	10	4.2	5.2	4.665	4.57	4.435	6.02	5.55	6.415	5.95	7.82	7.33	7.12	7.88	6.2	7.84	12.09	2.615	4.99	4.52	5.38	4.56	7.74	6.56	7.57	10.9	9.42	10.67	8.74	10.17	7.165
128	Perfluorobutanesulfonic acid	Test	Test	Test	Test	Test	15	5.93	8.3	7.73	7.155	6.865	9.21	10.28	14.16	13.04	15.955	14.8	18.975	16.91	13.89	18.37	36.61	5.685	7.835	6.19	8.87	6.435	14.12	11.45	16.53	11.81	10.43	12.08	10.19	12.62	7.15
129	Sulfaquinoxaline	Test	Test	Test	Test	Test	7	5.61	7.52	6.565	6.125	5.94	8.28	8.595	12.11	11.13	13.75	12.865	15.815	14.8	12.18	14.87	32.4	4.81	6.7	5.715	7.845	5.655	12.12	10.24	12.23	9.73	7.86	9.39	7.84	9.01	5.265
130	Allethrin	Test	Test	Calibrant	Calibrant	Calibrant	21	8.28	10.9	12.555	11.64	11.785	15.35	17.57	21.84	20.575	23.37	22.565	31.935	33.54	30.32	33.67	62.65	8.55	12.05	11.32	13.285	10.47	27.07	23.47	27.59	15.76	14.53	19.75	17.94	19.62	12.61
131	Pipemidic acid	Test	Test	Test	Test	Test	6	4.24	5.7	4.945	4.57	4.24	6.28	6.135	7.705	6.235	9.145	7.185	8.865	9.15	7.34	9.42	17.11	2.62	5.055	4.45	5.22	4.395	7.35	6.31	7.15	6.82	5.07	7.12	5.56	6.95	4.385
132	Triallate	Test	Test	Test	Test	Test	21	8.54	11.215	13.085	12.005	12.27	15.875	18.315	22.56	21.075	24.13	23.235	33.065	34.67	31.36	35.29	63.82	8.805	12.4	12.2	13.885	11.08	29.02	25.22	29.94	16.08	14.75	20.34	18.47	20.44	13.125
133	Pirimiphos-methyl	Test	Test	Test	Test	Test	14	7.95	10.585	11.79	10.74	10.925	14.535	16.36	20.71	19.23	22.34	21.37	29.94	30.98	27.48	31.27	59.82	8.025	11.08	10.69	11.985	9.1	23.18	19.42	23.95	15.24	13.96	18.76	16.83	18.78	11.85
134	Butyl diphenyl phosphate	Test	Test	Test	Test	Test	14	7.77	10.39	11.57	10.73	10.84	14.25	16.09	20.44	19.275	21.97	21.185	29.69	30.56	27.32	30.77	59.4	8.05	11.195	9.885	12.035	9.26	23.22	19.93	23.82	15.02	13.8	18.45	16.59	18.35	11.62
135	Tebuconazole	Test	Test	Test	Test	Test	7	7.75	10.315	11.32	10.45	10.57	13.985	15.68	20.04	18.84	21.645	20.88	28.895	29.56	26.07	30.09	58.24	7.885	10.96	8.8	10.915	8.22	19.73	16.75	20.34	14.9	13.62	18.11	16.16	18.16	11.35
136	Quinoxyfen	Test	Test	Test	Test	Test	14	8.54	11.25	13.12	12	12.15	15.81	18.355	22.6	21.055	24.18	23.14	33.115	34.35	30.92	35.21	63.44	8.745	12.34	11.4	12.71	9.93	25.18	21.42	26.56	16.03	14.68	20.23	18.33	20.44	13.16
137	Fensulfothion	Calibrant	Test	Calibrant	Calibrant	Calibrant	9	6.73	9.04	8.895	8.255	8.115	11.145	12.035	16.37	15.405	17.995	17.16	22.805	22.06	18.63	22.2	49.2	6.53	8.88	7.145	9.5	6.985	15.76	13.35	16.09	13.26	11.93	14.74	12.74	14.68	8.93
138	Tripentyl phosphate	Test	Test	Test	Test	Test	21	8.67	11.32	13.49	12.67	12.85	16.33	19.05	23.17	22.06	24.605	23.94	34.37	36.42	33.55	36.58	65.77	9.09	12.965	12.28	13.91	11.315	29.16	25.47	29.94	16.27	15.01	20.9	19.21	20.71	13.55
139	Sulfadoxine	Test	Test	Test	Test	Test	6	5.01	6.545	5.595	5.315	5.195	7.065	7.18	9.39	8.455	11.015	10.085	11.435	11.49	8.89	11.39	21.41	3.82	5.755	5.3	6.99	5.29	10.69	8.73	10.79	7.99	5.75	8.04	6.6	7.65	4.18
140	Sulfadimethoxine	Test	Test	Test	Test	Test	7	5.47	7.35	6.36	5.935	5.775	8.05	8.315	11.66	10.66	13.3	12.41	15.095	14.27	11.65	14.25	30.66	4.6	6.49	5.725	7.83	5.675	12.14	10.22	12.28	9.9	7.94	9.63	8	9.12	5.285
141	Edifenphos	Test	Test	Test	Test	Test	14	7.75	10.31	11.295	10.4	10.49	13.99	15.645	20.02	18.775	21.605	20.7	28.89	29.67	26.17	29.79	58.37	7.87	10.92	9.455	11.64	8.785	21.89	18.61	22.42	14.9	13.62	18.13	16.2	18.02	11.35
142	Fenamidone	Test	Test	Test	Test	Test	14	7.09	9.495	9.745	8.98	9.065	12.24	13.305	17.67	16.6	19.315	18.605	24.975	24.93	21.41	25.05	52.94	7.05	9.58	8.335	10.715	7.96	19.2	16.2	19.65	13.93	12.6	16.04	14.07	15.95	9.77
143	Butachlor	Test	Test	Test	Test	Test	21	8.43	11.05	12.93	11.72	12.03	15.61	18.02	22.34	20.67	23.76	22.82	32.64	34.12	31.03	34.25	63.34	8.75	12.58	11.52	14.21	10.67	27.74	24.02	28.2	15.9	14.62	20.05	18.26	19.91	13.07
144	Pretilachlor	Test	Test	Test	Test	Test	12	8.17	10.78	12.225	11.265	11.45	15.1	17.035	21.36	20.01	22.935	22.065	31.045	32.57	29.1	32.59	61.59	8.385	11.7	10.795	12.8	9.895	25.48	21.77	26.02	15.57	14.28	19.42	17.52	19.27	12.28
145	Aflatoxin B1	Test	Test	Test	Test	Test	7	6.19	8.26	7.575	6.815	6.7	9.625	10.085	14.195	12.895	15.765	14.695	19.31	18.14	15.09	17.91	42.23	5.46	7.44	6.16	8.45	5.985	13.22	11.26	13.3	12.31	10.92	12.89	10.89	12.52	7.615
146	Nivalenol	Test	Test	Test	Test	Test	3	3.74	3.71	4.235	3.635	3.545	5.505	4.56	3.74	2.555	5.095	3.92	3.69	5.35	2.51	5.68	6.07	1.93	4.6	3.58	4.7	4.195	5.51	2.95	5.64	6.02	4.28	6.46	4.96	6.48	4.25
147	Isoxathion	Test	Test	Test	Test	Test	12	7.82	10.455	11.655	10.725	10.83	14.275	16.23	20.57	19.27	22.105	21.235	29.86	30.65	27.34	31.07	59.54	8.025	11.21	10.53	12.605	9.845	25.08	21.77	25.64	15.04	13.82	18.47	16.64	18.5	11.7
148	Triazophos	Test	Test	Test	Test	Test	14	7.34	9.835	10.395	9.575	9.595	12.95	14.31	18.7	17.55	20.3	19.485	26.705	26.91	23.41	27.13	55.33	7.345	10.15	9	11.32	8.54	21.01	17.92	21.52	14.29	13.01	16.9	14.95	16.83	10.435
149	Kresoxim-methyl	Test	Test	Test	Test	Test	14	7.68	10.265	11.22	10.235	10.38	13.805	15.5	19.88	18.5	21.505	20.56	28.585	29.09	25.6	29.51	57.72	7.79	10.77	9.6	11.82	9.035	22.58	19.37	23.1	14.81	13.53	17.91	15.94	17.95	11.255
150	Perfluorohexanoic acid	Test	Test	Test	Test	Test	9	6.38	8.91	8.735	8.09	7.79	10.405	11.805	16.035	14.97	17.735	16.655	22.21	20.15	16.91	21.69	45.47	6.405	8.78	5.985	8.64	6.185	13.6	11.27	14.92	12.6	11.34	13.61	11.7	14.19	8.17
151	Aflatoxin B2	Test	Test	Test	Test	Test	7	6.06	8.055	7.27	6.55	6.425	9.255	9.625	13.63	12.325	15.185	14.095	18.37	17.19	14.24	16.91	39.71	5.235	7.15	5.93	8.115	5.74	12.55	10.68	12.51	12.05	10.61	12.4	10.41	12	7.3
152	Sulfaphenazole	Test	Test	Test	Test	Test	6	5.27	7.08	6.07	5.68	5.53	7.665	7.865	10.975	9.94	12.57	11.63	14.01	13.4	10.83	13.26	27.98	4.325	6.205	5.765	7.985	5.765	12.41	10.42	12.59	9.1	6.91	8.97	7.45	8.51	4.885
153	Butifos	Test	Test	Test	Test	Test	24	8.94	11.535	13.76	12.745	12.98	16.68	19.405	23.51	22.155	25.035	24.16	34.845	37.07	34.06	37.29	66.41	9.14	13.05	12.935	14.51	11.65	31.02	27.12	31.78	16.54	15.2	21.3	19.49	21.07	13.82
154	Dichlofenthion	Test	Test	Test	Test	Test	21	8.35	11.085	12.89	11.84	12.05	15.58	18.06	22.3	20.835	23.855	22.97	32.72	34.01	30.82	34.8	63.16	8.675	12.22	11.65	13.36	10.66	27.86	24.31	27.94	15.83	14.59	20	18.18	20.12	12.93
155	PFEESA	Test	Test	Test	Test	Test	15	6.13	8.67	7.79	7.65	7.18	9.86	11.24	15.24	14.27	16.85	15.84	20.58	18.57	15.5	20.01	42.03	5.85369	7.91	6.13	9.56101	6.93631	15.22	12.23	18.18	12.21	10.93	12.85	11.02	13.36	7.66216
156	Bupirimate	Test	Test	Test	Calibrant	Test	17	7.63	10.155	10.99	10.1	10.195	13.675	15.16	19.53	18.285	21.14	20.295	28.01	28.67	25.1	28.79	57.3	7.485	10.16	9.505	9.76	7.1	16.62	17.22	17.13	14.75	13.47	17.78	15.82	17.68	11.065
157	Zearalenone	Test	Test	Test	Test	Test	7	7.43	9.885	10.435	9.535	9.465	13.035	14.305	18.695	17.43	20.335	19.35	26.645	26.81	23.06	27.07	55.15	7.275	10.1	8.13	10.53	7.65	18.39	15.53	18.86	14.35	13	16.93	14.83	16.86	10.415
158	Tebupirimfos	Test	Test	Test	Test	Test	21	8.35	10.99	12.7	11.65	11.855	15.525	17.75	22.02	20.575	23.59	22.68	32.225	33.88	30.62	34.13	63	8.59	12.06	11.66	13.515	10.675	27.95	24.25	28.58	15.81	14.55	19.94	18.1	19.89	12.74
159	Norfloxacin	Test	Test	Test	Test	Test	19	5.16	6.245	5.25	5.03	4.885	6.71	6.78	9.04	7.985	10.48	9.55	11.15	12.88	10.86	12.73	26.84	3.28	5.375	4.59	5.675	4.56	8.58	7.12	8.05	12.43	10.98	12.94	10.91	12.94	7.82
160	Enoxacin	Test	Test	Test	Test	Test	8	4.87	6.13	5.16	4.935	4.8	6.58	6.665	8.805	7.645	10.24	9.26	10.82	10.61	10.47	8.54	18.83	3.025	5.26	4.55	5.56	4.52	8.71	7.46	8.52	9.75	7.93	8.98	7.63	8.84	5.68
161	Zearalanone	Test	Test	Test	Test	Test	7	6.98	9.34	9.435	8.565	8.45	11.86	12.825	17.205	15.97	18.815	17.835	24.235	23.8	20.18	23.97	51.53	6.67	9.185	6.665	9.11	6.415	14.55	12.41	14.74	13.66	12.34	15.54	13.51	15.46	9.42
162	α-Zearalenol	Test	Test	Test	Test	Test	7	7.33	9.725	10.16	9.345	9.19	12.73	13.91	18.31	17.255	19.915	18.99	26.07	26.08	22.57	26.51	54.3	7.125	9.97	7.2	9.66	6.895	15.93	13.55	16.19	14.26	12.91	16.55	14.58	16.49	10.135
163	β-Zearalenol	Test	Test	Test	Test	Test	7	7.33	9.785	10.25	9.4	9.305	12.81	14.035	18.44	17.255	20.055	19.115	26.22	26.31	22.57	26.51	54.55	7.19	9.98	8.04	10.46	7.595	18.19	15.37	18.66	14.26	12.91	16.69	14.58	16.62	10.245
164	Terbufos sulfone	Test	Test	Test	Test	Test	14	7.07	9.44	9.595	8.765	8.795	12.11	13.06	17.41	16.17	19.08	18.2	24.46	24.45	20.81	24.38	52.34	6.885	9.37	8.645	11.02	8.25	20.14	17.03	20.58	13.86	12.51	15.9	13.84	15.74	9.62
165	Pyriproxyfen	Test	Test	Test	Test	Test	21	8.35	11.08	12.91	11.765	12.01	15.59	18.105	22.35	20.765	23.875	22.89	32.81	34.12	30.96	34.85	63.27	8.61	12.15	11.54	13.305	10.475	27.28	23.76	28.12	15.83	14.59	20	18.23	20.17	12.96
166	Sulfotep	Test	Test	Test	Test	Test	20	7.63	10.25	11.24	10.33	10.44	13.905	15.59	19.95	18.665	21.535	20.675	28.79	29.56	26.23	29.68	58.33	7.82	10.85	10.245	12.425	9.69	24.53	21.23	24.95	14.83	13.6	18.05	16.16	17.95	11.275
167	α-Zearalanol	Test	Test	Test	Test	Test	7	6.81	9.15	9.105	8.295	8.16	11.47	12.345	16.71	15.55	18.32	17.325	23.435	22.83	19.31	22.94	50.34	6.515	8.935	6.58	9.01	6.36	14.32	12.23	14.5	13.44	12.08	15.08	13.02	14.99	9.1
168	β-Zearalanol	Test	Test	Test	Test	Test	7	7.15	9.595	9.92	9.115	8.97	12.455	13.58	17.98	16.84	19.57	18.645	25.54	25.43	21.83	25.65	53.57	6.99	9.705	7.09	9.55	6.79	15.64	13.3	15.85	14	12.71	16.27	14.24	16.18	9.91
169	Chloramphenicol	Test	Test	Test	Test	Test	11	5.67	7.405	6.535	6.08	5.9	8.24	8.43	11.15	9.815	13.115	12.03	13.765	13.55	10.81	13.68	26.46	4.565	6.615	5.49	7.46	5.37	10.75	8.97	10.94	11.12	9.28	10.86	8.94	10.81	6.52
170	Flutolanil	Calibrant	Calibrant	Calibrant	Calibrant	Test	14	7.16	9.615	10.03	9.275	9.315	12.555	13.765	18.15	17.08	19.75	19.035	25.825	25.95	22.49	26.11	54.2	7.185	9.87	8.915	11.285	8.565	21.01	17.96	21.47	14.07	12.81	16.44	14.49	16.34	10.05
171	Sterigmatocystin	Test	Test	Test	Test	Test	11	7.61	10.145	10.855	9.76	9.715	13.455	14.88	19.27	17.745	20.94	19.715	27.45	27.7	23.85	28.04	56.08	7.445	10.335	8.56	10.81	7.92	19.36	16.28	19.93	14.68	13.29	17.45	15.28	17.42	10.885
172	Triphenyl phosphate	Test	Test	Calibrant	Calibrant	Calibrant	14	7.74	10.34	11.455	10.6	10.7	14.09	15.93	20.285	19.115	21.805	20.985	29.455	30.18	26.93	30.4	59.01	7.975	11.08	9.915	12.09	9.29	23.37	20.09	23.9	14.93	13.7	18.23	16.41	18.17	11.505
173	Gliotoxin	Test	Test	Test	Test	Test	7	6.27	8.33	7.685	6.945	6.89	9.775	10.185	14.2	12.945	15.885	14.93	19.16	18.21	15	18.27	41.68	5.545	7.56	5.93	8.015	5.705	12.39	10.51	12.41	12.43	10.94	13	10.91	12.82	7.7
174	Tris(1-chloropropyl) phosphate	Test	Test	Test	Test	Test	11	7.07	9.475	9.735	9.02	9.03	12.21	13.295	17.665	16.64	19.285	18.585	24.985	24.82	21.36	25.1	52.83	7.025	9.595	7.85	10.235	7.585	17.81	15.12	18.26	13.86	12.58	15.97	14.02	15.96	9.745
175	Tris(3-chloropropyl) phosphate	Test	Test	Test	Test	Test	11	7.2	9.61	9.97	9.205	9.26	12.55	13.65	18.025	16.92	19.68	18.91	25.555	25.7	22.23	25.83	53.82	7.175	9.785	8.07	10.42	7.72	18.38	15.58	18.75	14.07	12.79	16.41	14.43	16.3	10.005
176	4:2FTS	Test	Test	Test	Test	Test	9	6.34	8.72	8.65	7.93	7.64	10.36	11.73	15.88	14.76	17.32	16.45	21.63	19.7	16.44	21.35	44.53	6.17061	8.52	5.92676	8.11488	5.99772	12.51	10.58	13.63	12.51	11.24	13.42	11.51	14.05	7.90776
177	Aflatoxin G1	Test	Test	Calibrant	Calibrant	Calibrant	11	5.81	7.78	6.89	6.275	6.155	8.765	9.09	12.96	11.76	14.515	13.53	17.31	16.15	13.49	15.9	37.12	5.005	6.865	5.89	8.12	5.765	12.58	10.7	12.59	11.68	10.28	11.79	9.89	11.41	6.91
178	HFPO-DA	Test	Test	Test	Test	Test	9	6.47	9.16	8.91	8.34	7.95	10.86	12.47	16.68	15.37	18.25	17.12	23.12	21.28	18.07	22.7	47.76	6.53332	8.95	6.10491	9.12918	6.53518	14.37	11.9	16.04	12.86	11.62	14.08	12.24	14.6	8.33368
179	Aflatoxin G2	Test	Test	Calibrant	Calibrant	Calibrant	11	5.63	7.78	6.575	6.01	5.895	8.385	8.645	12.345	11.14	13.875	12.85	16.31	15.2	12.67	14.92	34.4	4.75	6.57	5.66	7.775	5.55	11.89	10.07	11.87	11.37	9.93	11.28	9.41	10.86	6.61
180	Fenarimol	Test	Test	Test	Test	Test	11	7.48	10	10.66	9.85	9.865	13.19	14.665	19.05	17.92	20.68	19.86	27.205	27.29	23.63	27.78	55.7	7.53	10.4	8.29	10.49	7.83	18.43	15.52	18.95	14.48	13.15	17.15	15.13	17.22	10.68
181	Ciprofloxacin	Test	Test	Test	Test	Test	7	4.96	6.345	5.31	5.095	4.945	6.78	6.905	9.32	8.245	10.79	9.81	11.635	10.81	8.06	10.73	19.14	3.405	5.44	4.63	5.78	4.595	8.53	7.04	8.45	9.65	7.89	9.16	7.84	8.92	5.705
182	Isofenphos-methyl	Test	Test	Test	Test	Test	21	7.68	10.225	11.17	10.255	10.4	13.9	15.48	19.85	18.56	21.445	20.585	28.645	29.56	26.17	29.51	58.29	7.79	10.78	10.09	12.285	9.455	24.04	20.7	24.45	14.83	13.6	18.06	16.14	17.87	11.22
183	Tetramethrin	Test	Test	Test	Test	Test	21	8.22	10.885	12.35	11.375	11.55	15.13	17.245	21.54	20.205	23.225	22.23	31.455	32.84	29.53	33.11	61.88	8.4	11.81	11.115	13.205	10.29	26.64	23.11	27.14	15.64	14.32	19.47	17.62	19.41	12.405
184	Spectinomycin	Test	Test	Test	Test	Test	2	1.27	0.93	1.39	1.38	1.28	1.435	1.385	0.925	0.925	1.37	1.305	0.93	1.27	0.75	1.6	1.25	0.9	1.495	1.375	0.665	1.475	1.21	0.75	1.56	6.01	4.24	6.71	5.18	6.68	4.19
185	Tebufenpyrad	Test	Test	Test	Test	Test	21	8.22	10.905	12.56	11.62	11.795	15.315	17.595	21.86	20.57	23.37	22.545	32.03	33.42	30.19	33.76	62.47	8.54	12.03	10.94	12.86	10.01	25.68	22.11	26.41	15.68	14.41	19.69	17.87	19.66	12.615
186	2-NP-AMOZ	Test	Test	Test	Test	Test	11	5.36	6.92	6.04	5.44	5.65	7.725	7.695	10.1	8.35	11.905	10.755	12.445	12.45	9.77	12.33	23.53	2.775	5.17	5.29	5.665	4.695	8.28	6.83	8.13	11.62	10.16	11.67	9.71	11.37	6.88
187	Fenbuconazole	Test	Test	Test	Test	Test	14	7.47	10.045	10.86	10.055	10.12	13.39	15.03	19.42	18.32	20.96	20.25	27.945	28.22	24.86	28.75	56.81	7.62	10.6	8.9	11.13	8.42	20.4	17.44	20.96	14.53	13.29	17.44	15.54	17.48	10.885
188	Erucamide	Calibrant	Calibrant	Calibrant	Calibrant	Calibrant	22	9.09	13.155	15.69	14.66	14.94	18.885	22.3	26.215	24.83	27.92	27.005	39.21	42.05	39.43	42.53	71.79	10.27	14.835	16.12	17.025	14.78	38.48	34.48	39.98	18.65	16.78	23.88	21.94	23.94	15.795
189	15-AcDON	Test	Test	Test	Test	Test	7	5.49	7.15	6.225	5.715	5.665	7.955	8.025	10.79	9.46	12.555	11.44	13.48	13.51	10.65	13.32	27	4.32	6.22	5.24	6.75	5.145	10.17	8.4	10.06	10.84	9.1	10.48	8.62	10.22	6.225
190	Piperonyl butoxide	Test	Test	Test	Test	Test	21	8.37	11.03	12.78	11.69	11.925	15.615	17.89	22.15	20.65	23.695	22.73	32.45	34.14	30.92	34.32	63.27	8.605	12.09	11.24	13.16	10.215	26.76	23.11	27.32	15.88	14.59	20.05	18.23	19.96	12.83
191	3-Methylphenyl diphenyl phosphate	Test	Test	Test	Test	Test	12	7.95	10.62	12.055	11.175	11.3	14.725	16.85	21.15	19.935	22.65	21.835	30.905	31.99	28.82	32.25	60.96	8.28	11.6	10.57	12.63	9.81	25.08	21.7	25.64	15.29	14.07	19.03	17.23	18.95	12.105
192	Thiophanate-methyl	Calibrant	Calibrant	Calibrant	Calibrant	Calibrant	21	6.24	8.305	7.67	6.915	6.88	9.68	10.17	14.125	12.745	15.81	14.865	18.98	18.04	14.82	18.2	40.94	5.5	7.525	6.29	8.57	6.115	13.62	11.49	13.75	12.34	10.91	12.93	10.84	12.77	7.675
193	Carbophenothion (peak2)	Test	Test	Test	Test	Test	21	8.48	11.225	13.23	12.16	12.41	15.94	18.6	22.79	21.345	24.27	23.44	33.98	35.2	32.14	35.09	64.4	8.83	12.54	12.33	13.85	11.14	28.99	25.56	29.64	16.03	14.8	20.44	18.69	20.31	13.015
194	Boscalid	Test	Test	Test	Test	Test	14	7.16	9.605	9.955	9.105	9.17	12.41	13.615	18	16.775	19.615	18.775	25.49	25.36	21.76	25.68	53.45	7.085	9.7	8.51	10.875	8.04	19.57	16.52	20.07	13.99	12.67	16.26	14.25	16.25	9.97
195	Oxadiazon	Test	Test	Test	Test	Test	21	8.28	10.955	12.705	11.745	11.975	15.51	17.81	22.07	20.735	23.57	22.805	32.37	34.01	30.82	34.3	63.09	8.625	12.14	11.55	13.4	10.71	27.92	24.39	28.54	15.76	14.55	19.92	18.16	19.87	12.75
196	Isofenphos	Test	Test	Test	Test	Test	12	7.84	10.46	11.685	10.74	10.93	14.455	16.27	20.61	19.305	22.165	21.315	29.945	31.18	27.93	31.11	60.08	8.07	11.22	10.705	12.8	9.965	25.72	22.29	26.08	15.15	13.94	18.69	16.87	18.5	11.725
197	Cefalexin	Test	Test	Test	Test	Test	13	4.34	5.44	4.875	4.61	4.32	6.185	6	7.225	6.015	8.675	8.23	7.765	10.04	7.23	9.96	16.89	3.16	5.36	4.34	5.42	4.525	8.14	6.87	7.97	8.44	7.17	8.63	7.15	8.43	5.13
198	Cefradine	Test	Test	Test	Test	Test	11	4.47	6.02	5.195	5.01	4.525	6.58	6.61	8.3	7.37	9.9	9.285	9.615	9.96	7.11	9.85	16.84	3.665	5.635	4.405	5.64	4.59	8.01	6.73	7.85	9.14	7.23	8.55	7.21	8.26	5.395
199	PFPeS	Test	Test	Test	Test	Test	15	6.38	8.98	8.83	8.25	7.91	10.73	12.34	16.56	15.31	18.19	16.99	22.66	20.65	17.56	22.11	47	6.63518	8.88	6.86	10.3337	7.49687	16.45	13.18	20.03	12.68	11.44	13.78	11.94	14.3	8.34504
200	Lomefloxacin	Test	Test	Test	Test	Test	7	4.74	6.45	5.39	5.165	5.045	6.93	7.04	9.63	8.605	11.135	10.235	12.105	11.56	9.23	11.53	22.81	3.61	5.515	4.64	5.895	4.655	8.57	7.23	8.31	8.81	7.88	9.24	7.68	8.65	5.39
201	AltertoxinⅠ	Test	Test	Test	Test	Test	7	6.74	9.03	8.845	7.715	7.71	11.05	11.89	16.17	14.415	17.845	16.59	22.435	21.46	17.83	21.83	48.01	6.065	8.355	6.36	8.64	5.99	13.5	11.51	13.61	13.24	11.83	14.57	12.44	14.56	8.825
202	Piperophos	Test	Test	Test	Test	Test	12	8.02	10.635	12.02	11.09	11.24	14.84	16.775	21.09	19.8	22.615	21.78	30.71	32.12	28.82	32.05	61.1	8.25	11.54	10.665	12.685	9.82	25.22	21.72	25.6	15.37	14.14	19.11	17.29	18.93	12.07
203	Fusarenon-X	Test	Test	Calibrant	Calibrant	Calibrant	11	4.78	6.21	5.375	5.075	4.98	6.845	6.835	8.53	7.33	10.185	9.15	10.055	10.54	7.82	10.42	18.47	3.41	5.51	4.765	6.39	4.88	8.42	6.78	8.35	9.29	7.49	8.9	7.38	8.57	5.385
204	Thiamphenicol	Test	Test	Test	Test	Test	5	4.83	5.535	5.005	4.62	4.585	6.365	6.145	6.955	5.83	8.56	7.52	7.655	7.96	5.23	7.83	9.54	2.85	5.19	4.815	5.93	4.85	8.53	5.86	8.95	8.23	6.85	8.46	6.74	8.23	5.03
205	Danofloxacin	Test	Test	Test	Test	Test	19	4.72	6.415	5.34	5.12	4.95	6.78	6.965	9.615	8.545	11.025	10.08	12.155	11.54	9.65	11.4	24.02	3.485	5.44	4.67	5.925	4.625	8.56	7.5	8.24	11.52	10.36	11.51	10.06	11.23	7.25
206	Florfenicol	Calibrant	Calibrant	Calibrant	Calibrant	Calibrant	13	5.02	6.455	5.595	5.255	5.155	7.065	7.11	9	7.785	10.765	9.685	10.715	11.2	8.45	11.14	19.67	3.63	5.7	5.37	7.175	5.395	10.99	9	11.08	9.7	7.86	9.24	7.68	8.98	5.58
207	Enrofloxacin	Calibrant	Calibrant	Calibrant	Calibrant	Test	19	4.85	6.53	5.47	5.205	5.13	6.92	7.13	9.82	8.79	11.27	10.31	12.46	11.81	9.96	11.82	24.53	3.54	5.485	4.77	6.02	4.72	8.83	7.82	8.47	13.61	12.14	15.15	13.02	15.45	9.315
208	Chlorthiophos	Test	Test	Test	Test	Test	21	8.54	11.26	13.275	12.21	12.415	15.99	18.67	22.86	21.405	24.34	23.45	33.69	35.29	32.2	35.95	64.53	8.85	12.58	12.35	13.74	10.96	28.99	25.49	29.43	16.1	14.86	20.49	18.75	20.14	13.325
209	Ofloxacin	Test	Test	Test	Test	Test	19	4.58	6.1	5.15	4.965	4.83	6.57	6.58	8.705	7.78	10.145	9.23	10.675	10.54	8.54	10.44	20.19	3.11	5.285	4.59	5.695	4.57	8.47	7.13	7.91	11.76	10.1	11.74	9.67	11.31	7.125
210	Oxyfluorfen	Test	Test	Test	Test	Test	21	8.09	10.81	12.495	11.6	11.785	15.145	17.505	21.76	20.555	23.21	22.525	31.955	33.19	30.16	33.69	62.29	8.505	11.99	10.97	13.16	10.23	27.2	23.95	27.1	15.51	14.33	19.52	17.79	19.51	12.515
211	Bezafibrate	Test	Test	Test	Test	Test	11	6.9	9.365	9.515	8.63	8.255	11.82	13	17.415	16.125	18.975	17.535	24.605	24.03	20.69	24.28	51.99	6.975	9.65	6.81	9.775	7.065	16.52	14.06	16.82	12.66	11.36	13.65	11.75	13.98	8.12
212	2-Ethylhexyl diphenyl phosphate	Test	Test	Test	Test	Test	21	8.56	11.265	13.41	12.525	12.715	16.225	18.935	23.06	21.87	24.48	23.77	34.205	36.18	33.34	36.33	65.49	9.005	12.84	12.49	14.21	11.48	30.18	26.58	30.73	16.17	14.94	20.78	19.1	20.6	13.465
213	Hydrocorticosterone	Test	Test	Test	Test	Test	17	6.67	8.83	8.495	7.69	7.59	10.775	11.41	15.665	14.44	17.3	16.33	21.58	20.85	17.33	20.84	47.11	6.11	8.33	5.785	7.925	5.57	12.13	10.48	11.98	13.07	11.67	14.27	12.18	16.64	8.52
214	Perfluoroheptanoic acid	Test	Test	Test	Test	Test	15	6.74	9.405	9.67	9.06	8.8	11.53	13.28	17.66	16.755	19.23	18.325	25.125	23.48	20.35	24.95	51.18	7.02	9.71	6.59	9.57	6.855	15.66	12.81	17.69	13.32	12.12	15.04	13.23	15.56	9.155
215	Pyridaben	Test	Test	Calibrant	Calibrant	Calibrant	21	8.83	11.505	13.75	12.73	12.955	16.59	19.41	23.51	22.145	24.99	24.115	34.88	36.94	33.95	37.24	66.34	9.115	13.05	12.675	14.325	11.505	30.51	26.89	31.14	16.47	15.18	21.19	19.46	21.06	13.8
216	Diacetoxyscirpenol	Test	Test	Test	Test	Test	7	6.21	8.23	7.555	6.975	6.945	9.69	10.03	14.06	13.095	15.705	14.935	19.03	18.27	15.15	17.91	42.44	5.665	7.585	6.065	8.23	5.875	12.8	10.94	12.85	12.36	10.94	12.94	10.97	12.58	7.59
217	Anilofos	Test	Test	Test	Test	Test	14	7.68	10.275	11.295	10.455	10.57	13.985	15.68	20.04	18.895	21.595	20.86	28.98	29.83	26.45	29.97	58.56	7.87	10.96	9.885	12.07	9.275	23.3	20.01	23.82	14.88	13.62	18.13	16.22	18.02	11.345
218	Tris(4-methylphenyl) phosphate	Test	Test	Test	Test	Test	21	8.37	11.095	13.065	12.125	12.24	15.8	18.415	22.585	21.195	24.01	23.23	33.17	35	31.88	35.06	64.22	8.79	12.475	11.81	13.63	10.84	28.32	24.89	28.93	15.94	14.73	20.3	18.6	20.19	13.13
219	Fleroxacin	Test	Test	Test	Test	Test	6	4.51	5.985	5.13	4.9	4.75	6.5	6.49	8.33	7.335	9.815	8.815	10.065	10.04	8.07	10.04	18.55	2.835	5.215	4.62	5.7	4.6	8.26	7.13	7.97	7.28	5.14	7.99	6.32	7.65	4.78
220	Ochratoxin B	Test	Test	Test	Test	Test	11	6.52	8.9	8.7	7.895	7.465	10.8	11.81	16.19	14.985	17.715	16.26	22.67	21.49	18.32	21.78	48.78	6.64	9.135	6.305	9.47	6.77	15.65	13.35	15.92	11.99	10.73	12.48	10.69	12.63	7.325
221	Bis(2-ethylhexyl) adipate	Test	Test	Test	Test	Test	22	8.23	12.575	15.175	14.13	14.42	18.375	21.58	25.515	24.075	27.065	26.18	38.21	41.21	38.54	41.18	70.9	9.945	14.325	15.5	16.685	14.105	37.84	34.64	37.86	18.11	16.42	23.26	21.47	22.91	15.255
222	Pyrazophos	Test	Test	Test	Test	Test	14	7.95	10.59	11.86	10.74	10.865	14.61	16.485	20.82	19.27	22.41	21.315	30.2	31.29	27.83	31.47	60.2	8.04	11.22	10.09	12.22	9.31	23.81	20.44	24.33	15.24	14.01	18.83	16.89	18.78	11.9
223	Etofenprox	Calibrant	Calibrant	Calibrant	Calibrant	Calibrant	24	9.35	11.93	14.39	13.21	13.545	17.265	20.4	24.41	22.82	25.94	24.95	36.405	38.74	35.97	39.2	68.24	9.385	13.48	13.48	15.05	12.26	32.82	29.45	33.25	17.01	15.63	21.97	20.28	21.85	14.445
224	NaDONA	Test	Test	Test	Test	Test	15	6.74	9.41	9.65	9.04	8.81	11.54	13.26	17.69	16.81	19.32	18.34	25.36	23.82	20.77	25.24	51.7	7.25136	9.87	7.72749	10.3651	7.51965	16.5	13.5	18.89	13.34	12.18	15.14	13.44	15.66	9.12
225	Neosolaniol	Test	Test	Test	Test	Test	13	4.85	6.39	5.45	5.21	5.125	6.94	6.975	9.115	8.26	10.695	9.895	11.13	11.22	8.79	10.95	21.44	3.715	5.61	4.87	6.115	4.855	9	7.39	8.92	9.59	7.89	9.06	7.64	8.71	5.45
226	Furathiocarb	Test	Test	Test	Test	Test	6	4.87	6.53	5.44	5.18	5.06	6.85	7.04	9.73	8.77	11.17	10.32	12.43	11.87	9.69	11.8	24.17	3.52	5.47	4.75	5.96	4.66	8.77	7.64	8.45	7.16	5.16	7.93	6.72	7.54	4.33
227	Sarafloxacin	Test	Test	Test	Test	Test	11	4.78	6.66	5.58	5.37	5.2	7.17	7.28	10.17	9.3	11.66	10.84	12.98	10.54	7.82	10.41	18.47	3.88	5.765	4.875	6.37	4.85	8.42	6.78	8.35	9.29	7.49	8.9	7.38	8.57	5.8
228	Roquefortine C	Test	Test	Test	Test	Test	17	7.09	9.32	9.305	8.58	8.975	11.87	12.53	16.79	15.84	18.56	18.465	23.285	23.34	19.7	23.65	50.53	6.425	8.785	6.38	8.06	5.71	12.32	11.19	11.91	14.29	12.99	16.83	14.77	16.78	10.35
229	8-Methylnonyl diphenyl phosphate	Test	Test	Test	Test	Test	24	9.01	11.645	14.06	13.19	13.405	16.935	19.97	23.955	22.77	25.405	24.665	35.775	38.13	35.4	38.28	67.58	9.34	13.43	13.55	15.025	12.435	32.88	29.38	33.41	16.69	15.39	21.61	19.95	21.35	14.135
230	DNOP	Test	Test	Test	Test	Test	22	8.61	12.515	15.125	14.3	14.62	18.285	21.5	25.435	24.305	26.975	26.47	38.1	41.59	39	41.74	71.33	10.04	14.495	15.765	16.63	14.335	38.25	35.16	38.45	18.32	16.58	23.52	21.68	23.41	15.485
231	Permethrin (peak2)	Test	Test	Test	Test	Test	n.d	9.14	11.78	14.22	13.19	13.49	17.06	20.175	24.19	22.8	25.675	24.845	36.095	38.31	35.62	38.78	67.79	9.36	13.46	13.35	n.d	n.d	n.d	n.d	n.d	16.8	15.5	21.74	20.07	21.62	14.275
232	Sparfloxacin	Test	Test	Test	Test	Test	7	5.2	7.03	5.92	5.575	5.425	7.6	7.775	11.225	10.22	12.685	11.825	14.68	13.85	11.79	13.47	31.18	4.245	6.03	4.88	6.42	4.845	9.44	8.37	9.1	11.22	9.89	11.03	9.37	11.41	6.635
233	Dexamethasone	Test	Test	Test	Test	Test	7	6.9	9.18	9.165	8.33	8.26	11.575	12.45	16.815	15.63	18.4	17.52	23.585	23.17	19.68	23.14	50.75	6.54	8.98	6.29	8.605	6.015	13.48	11.63	13.44	13.5	12.19	15.28	13.24	15.06	9.19
234	Ergocalciferol	Test	Test	Test	Test	Test	23	9.97	13.42	16.03	14.79	15.02	19.98	22.67	26.52	25.21	28.71	27.36	39.87	44.31	41.45	44.96	74.09	10.3	14.89	14.69	16.68	12.47	32.95	38.57	32.54	18.59	18.03	25.9	23.28	26.1	14.9607
235	Sucralose	Test	Test	Test	Test	Test	11	4.94	6.39	5.555	5.12	5.07	6.98	7.03	8.785	7.185	10.555	9.35	10.39	10.76	7.99	10.97	18.18	3.36	5.565	4.765	5.84	4.73	8.55	6.98	8.46	9.5	7.6	9.08	7.52	8.91	5.545
236	Tris(2-butoxyethyl) phosphate	Test	Test	Calibrant	Calibrant	Calibrant	14	8.15	10.785	12.385	11.535	11.725	15.2	17.355	21.615	20.455	23.125	22.41	31.7	33.31	30.22	33.31	62.4	8.51	11.92	10.66	12.6	9.875	24.98	21.52	25.58	15.57	14.34	19.58	17.82	19.41	12.445
237	FHxSA	Test	Test	Test	Test	Test	14	7.33	10.1	10.83	9.88	9.76	13.29	15.11	19.36	18.01	20.92	19.93	28.73	28.16	25.05	28.9	56.78	8.16343	10.71	8.93533	11.3777	9.10219	20.94	18.1	21.6	14.19	13.04	16.82	15.05	16.92	10.37
238	Difloxacin	Test	Test	Test	Test	Test	19	5.07	6.755	5.71	5.41	5.34	7.31	7.405	10.31	9.35	11.835	10.955	13.19	12.72	10.74	12.61	27.18	3.77	5.675	4.93	6.445	4.885	9.53	8.49	9.21	13.35	11.93	14.7	12.68	14.7	8.865
239	Perfluorohexanesulfonic acid	Test	Test	Test	Test	Test	15	6.71	9.4	9.67	9.13	8.87	11.53	13.31	17.725	16.92	19.265	18.44	25.29	26.39	20.65	25.08	51.57	7.055	9.765	7.545	10.81	7.895	18.78	14.97	23.71	13.27	12.15	15.06	13.34	15.56	9.2
240	Moxifloxacin	Calibrant	Test	Calibrant	Calibrant	Test	7	5.63	7.125	6.015	5.665	5.535	7.71	7.935	11.57	10.65	13	12.27	15.345	14.58	12.37	14.12	32.85	4.395	6.135	4.945	6.64	4.885	10.97	9.17	11.12	11.97	10.66	11.615	9.89	11.67	7.1
241	Oxacillin	Calibrant	Calibrant	Calibrant	Calibrant	Test	7	6.39	8.52	7.87	7.08	6.805	9.94	10.63	14.79	13.45	16.37	15.005	20.29	18.35	15.14	19.01	41.75	6.14	8.33	6.87	9.055	6.45	14.51	12.13	14.74	12.15	10.56	12.45	10.73	12.65	7.17
242	(-)-Citreoviridin	Test	Test	Test	Test	Test	7	7.3	9.805	10.47	9.555	9.57	13.005	14.495	18.915	17.655	20.36	19.37	27.265	27.49	24.29	27.39	56.08	7.305	10.135	7.45	9.81	6.95	16.46	14.08	16.61	14.29	13.08	17.01	15.2	16.73	10.515
243	Ochratoxin A	Test	Test	Test	Test	Test	11	6.93	9.485	9.775	8.86	8.455	12.055	13.415	17.825	16.53	19.37	17.85	25.37	24.76	21.46	25.1	52.9	7.235	10.05	7.09	10.39	7.6	18.28	15.58	18.62	12.89	11.69	14.2	12.37	14.42	8.535
244	Bromfenvinfos	Test	Test	Test	Test	Test	14	7.82	10.41	11.545	10.685	10.845	14.27	16.06	20.42	19.205	21.97	21.2	29.59	30.56	27.22	30.77	59.36	8.04	11.17	9.66	11.815	9	22.5	19.21	23.03	15.04	13.82	18.47	16.59	18.36	11.605
245	Toremifene	Test	Test	Test	Test	Test	17	7.45	9.955	10.83	10.48	10.57	13.475	15.07	19.44	19.01	20.89	20.83	28.17	29.01	26.38	29.61	57.74	7.76	10.91	8.285	10.025	7.745	17.56	17.05	17.82	16.26	15.03	20.93	19.15	20.02	13.15
246	Difenoconazole	Test	Test	Test	Test	Test	14	7.94	10.605	11.95	11.04	11.175	14.58	16.66	20.985	19.735	22.505	21.685	30.56	31.36	28.08	31.89	60.24	8.21	11.51	9.83	11.83	9.15	22.51	19.31	23.22	15.2	13.96	18.8	16.98	18.86	11.985
247	Lincomycin	Test	Test	Test	Calibrant	Test	10	4.34	5.245	4.82	4.63	4.375	6.22	5.83	6.905	6.075	8.28	7.015	7.22	8.69	6.18	8.8	13.83	2.825	5.145	4.39	5.045	4.39	6.9	5.27	6.87	12.31	10.73	12.71	10.52	13.09	7.705
248	Trifloxystrobin	Test	Test	Test	Test	Test	21	7.88	10.575	12.005	11.155	11.32	14.665	16.8	21.09	19.93	22.57	21.835	30.86	31.99	28.92	32.18	60.96	8.28	11.6	10.65	12.77	10.015	25.58	22.39	25.99	15.22	14.07	18.96	17.23	18.86	12.04
249	Nicosulfuron	Test	Test	Test	Calibrant	Test	25	6.14	8.195	7.5	6.77	6.5	9.46	9.94	13.925	12.635	15.575	14.34	18.74	17.67	14.66	17.71	40.54	5.53	7.56	5.665	7.92	5.615	12.22	10.48	12.17	8.84	7.09	8.52	7.2	8.28	4.98
250	Tris(3,5-dimethylphenyl) phosphate	Test	Test	Test	Test	Test	24	9.27	11.82	14.285	13.29	13.55	17.185	20.25	24.245	22.915	25.75	24.9	36.215	38.6	35.86	38.84	68.13	9.41	13.525	13.47	14.98	12.275	32.72	29.31	33.22	16.93	15.56	21.89	20.18	21.67	14.35
251	Cyflufenamid	Test	Test	Test	Test	Test	21	7.7	10.34	11.53	10.735	10.9	14.21	16.115	20.43	19.32	21.92	21.21	29.78	30.82	27.77	30.83	59.72	8.06	11.2	10.48	12.685	9.91	25.29	22.18	25.6	14.95	13.8	18.45	16.71	18.28	11.57
252	Perfluorooctanoic acid	Test	Test	Test	Test	Test	15	7.02	9.79	10.47	9.87	9.665	12.445	14.52	18.905	18.055	20.395	19.595	27.28	26.13	23.13	27.58	54.55	7.495	10.455	7.25	10.46	7.575	17.94	14.52	20.87	13.8	12.71	16.16	14.46	16.62	10
253	Miconazole	Calibrant	Calibrant	Calibrant	Calibrant	Test	16	8.41	11.025	12.665	11.56	12.43	15.505	17.61	21.91	20.39	23.585	23.455	31.795	33.41	29.76	34.17	62.37	7.925	11.03	10.38	9.96	7.57	17.32	16.8	17.31	16.2	14.97	20.78	19.01	20.73	13.5
254	Cypermethrin (peak2)	Test	Test	Test	Test	Test	21	8.48	11.28	13.525	12.675	12.895	16.255	19.165	23.25	22.075	24.63	23.975	34.59	36.48	33.83	36.84	65.88	9.05	12.98	12.62	14.17	11.54	30.18	26.72	30.74	16.17	14.99	20.85	19.23	20.71	13.585
255	D-y-Tochopherol	Test	Test	Test	Test	Test	11	7.69	10.41	11.32	10.47	10.54	14.13	15.74	20.15	18.77	21.87	20.82	29.16	29.76	26.38	30.1	58.48	7.83	11.14	8.52	10.57	8.11	19.08	16.01	19.17	14.91	13.66	18.15	16.28	18.1	11.35
256	Fenvalerate	Test	Test	Test	Test	Test	21	8.61	11.335	13.615	12.7315	12.975	16.38	19.305	23.35	22.18	24.735	24.085	34.81	36.91	34.22	37.1	66.34	9.08	13.03	12.45	14.12	11.38	29.56	25.74	30.09	16.23	15.06	20.99	19.4	20.89	13.66
257	Bifenthrin	Test	Test	Test	Test	Test	n.d	9.2	11.81	14.345	13.425	13.7	17.2	20.41	24.37	23.12	25.825	25.08	36.475	38.91	36.35	39.18	68.45	9.48	13.66	13.42	n.d	n.d	n.d	n.d	n.d	16.91	15.62	21.93	20.3	21.67	14.395
258	HT-2 Toxin	Test	Test	Test	Test	Test	7	6.68	8.955	8.745	8.09	8.115	11.075	11.815	16.125	15.155	17.755	17.105	22.395	21.83	18.42	21.97	48.91	6.46	8.725	6.39	8.5	6.19	13.25	11.73	13.31	13.26	11.86	14.66	12.64	14.59	8.76
259	Bromopropylate	Test	Test	Test	Test	Test	n.d	8.24	10.995	12.825	11.96	12.185	15.5	18.025	22.24	21.055	23.725	23.09	32.705	34.12	31.03	34.26	63.27	8.715	12.34	11.74	n.d	n.d	n.d	n.d	n.d	15.76	14.55	19.94	18.23	20.13	12.865
260	6:2FTS	Test	Test	Test	Test	Test	15	7.02	9.88	10.38	9.84	9.89	12.58	14.37	19.04	17.93	20.02	19.55	27.11	25.94	22.91	27.84	54.28	7.53543	10.02	7.07386	9.85111	7.05636	16.12	13.34	18.86	13.78	12.66	16.08	14.37	16.62	9.82719
261	Bicalutamide	Test	Test	Test	Test	Test	14	6.78	9.145	9.195	8.54	8.46	11.495	12.56	16.97	16.045	18.495	17.82	23.985	23.43	20.22	23.54	51.31	6.67	9.17	7.705	10.26	7.525	17.81	15.26	17.96	13.44	12.17	15.23	13.39	15.64	9.18
262	Tris(2,3-dichloro-2-propyl)phosphate	Test	Test	Test	Test	Test	14	7.68	10.255	11.32	10.48	10.605	14.01	15.735	20.08	18.905	21.625	20.92	29.12	30.01	26.78	30.2	58.8	7.87	10.96	9.505	11.76	9.015	22.52	19.46	22.76	14.88	13.69	18.18	16.36	18	11.335
263	Ochratoxin C	Test	Test	Test	Test	Test	12	7.88	10.53	11.82	10.77	10.9	14.565	16.485	20.82	19.355	22.325	21.31	30.305	31.47	28.16	31.47	60.42	8.035	11.25	10.2	12.35	9.41	24.26	20.98	24.63	14.9	13.69	18.2	16.41	17.95	11.475
264	Tris(2-ethylhexyl) phosphate	Calibrant	Calibrant	Calibrant	Calibrant	Test	23	8.07	13.335	15.86	14.765	15.105	19.66	22.505	26.425	24.95	28.2	27.17	39.52	43.12	40.61	42.69	72.91	10.4	14.92	13.22	15.52	15.12	34.15	37.85	33.69	19.47	17.32	24.7	22.54	24.02	15.985
265	Paxilline	Test	Test	Test	Test	Test	14	8.1	10.82	12.445	11.375	11.55	15.18	17.43	21.7	20.235	23.18	22.345	31.79	33.13	29.92	33.58	62.16	8.315	11.82	10.25	12.285	9.405	23.94	20.65	24.56	15.57	14.34	19.53	17.74	19.48	12.47
266	Deflazacort	Test	Test	Test	Test	Test	7	7.24	9.57	9.89	8.99	8.995	12.505	13.54	17.955	16.7	19.52	18.55	25.49	25.67	22.1	25.31	53.93	6.985	9.61	7.04	9.365	6.6	15.31	13	15.3	14.06	12.74	16.39	14.36	16.06	9.92
267	Tetracycline	Calibrant	Calibrant	Calibrant	Calibrant	Test	8	4.94	6.425	5.54	5.21	5.115	6.995	7.02	9.225	7.925	10.74	9.74	11.115	11.08	11.32	8.72	20.42	3.425	5.485	4.775	5.92	4.735	8.65	7.36	8.43	10.08	8.43	9.49	8.02	9.65	5.885
268	Doxycycline	Test	Test	Test	Test	Test	8	5.87	7.8	7.07	6.43	6.27	8.7	9.1	12.69	11.595	14.43	13.51	16.617	15.65	15.74	12.9	34.55	5.2	7.205	5.135	6.955	5.105	10.41	9.25	10.34	11.54	10.06	11.64	9.91	11.67	6.825
269	Difenacoum (peak2)	Calibrant	Calibrant	Calibrant	Calibrant	Test	20	8.07	10.97	12.905	11.94	11.465	15.4	18.23	22.4	21.085	23.76	22.085	33.145	34.28	31.51	34.77	63.48	8.915	12.82	11.12	13.69	10.82	28.43	25.15	29.02	14.67	13.54	17.92	16.2	18.27	11.375
270	PFHpS	Test	Test	Test	Test	Test	15	6.98	9.81	10.49	9.85	9.68	12.46	14.58	18.92	18.05	20.37	19.62	27.21	26.18	23.28	27.58	54.65	7.413	10.19	7.44588	11.7809	8.6286	21.16	16.83	28.22	13.78	12.66	16.14	14.48	16.58	10.0719
271	Tris(2-isopropylphenyl) phosphate	Test	Test	Test	Test	Test	22	9.42	11.835	14.36	13.425	13.675	17.4	20.405	24.36	23.11	25.85	25.015	36.465	39.26	36.62	38.99	68.84	9.495	13.65	14.35	15.84	13.14	35.49	32.26	35.27	17.1	15.71	22.15	20.47	21.67	14.43
272	Dioxathion	Test	Test	Test	Test	Test	21	8.17	10.825	12.515	11.55	11.71	15.24	17.575	21.82	20.5	23.265	22.47	32.07	33.65	30.61	33.67	62.76	8.45	11.97	11.46	13.4	10.665	27.86	24.52	27.95	15.64	14.39	19.64	17.94	19.5	12.55
273	Fumagillin	Test	Test	Test	Test	Test	14	7.68	10.28	11.405	10.475	10.36	14.07	15.91	20.26	18.99	21.71	20.545	29.49	30.39	27.26	30.41	59.23	7.895	11.09	8.96	11.375	8.54	21.21	18.36	21.66	13.93	12.72	16.26	14.47	16.49	10.015
274	Oxytetracycline	Test	Test	Test	Test	Test	13	4.98	6.55	5.615	5.27	5.18	7.095	7.18	9.43	8.16	11.08	10.07	11.55	11.47	8.92	11.8	21.46	3.49	5.545	4.7	5.665	4.62	8.18	6.94	8.01	9.85	8.23	9.37	7.95	9.45	5.585
275	PFECHS	Test	Test	Test	Test	Test	15	6.94	9.83	10.29	9.75	9.82	12.38	14.46	18.76	17.87	20.01	19.45	27.08	25.8	22.84	27.25	54.19	7.27166	9.96	7.30392	11.7308	8.5919	21.07	16.76	28.11	13.72	12.59	15.96	14.32	16.45	9.87987
276	Perfluorononanoic acid	Test	Test	Test	Test	Test	15	7.26	10.11	11.165	10.58	10.405	13.215	15.58	19.925	19.105	21.365	20.605	29.05	28.41	25.54	29.71	57.07	7.89	11.09	7.925	11.38	8.335	20.44	16.38	24.49	14.22	13.14	17.06	15.47	17.5	10.72
277	Fusariotoxin T-2	Test	Test	Test	Test	Test	11	7.01	9.385	9.55	8.805	8.87	12.08	13.035	17.44	16.405	19.025	18.31	24.665	24.67	21.24	24.46	52.79	6.93	9.43	7.55	9.93	7.23	16.88	14.29	17.19	13.81	12.51	15.85	13.91	15.67	9.58
278	Halfenprox	Test	Test	Test	Test	Test	n.d	9.47	12	14.59	13.58	13.9	17.475	20.77	24.71	23.325	26.165	25.365	37.01	39.55	37.02	39.81	69.16	9.58	13.81	15.17	n.d	n.d	n.d	n.d	n.d	17.16	15.83	22.25	20.64	22.01	14.645
279	Chlorotetracycline	Calibrant	Calibrant	Calibrant	Calibrant	Test	25	5.76	7.52	6.585	6.08	5.99	8.305	8.58	11.83	10.655	13.75	12.665	15.29	14.87	12.18	14.84	31.65	4.555	6.42	5.135	6.74	5.04	11.21	9.33	11.25	11.32	9.94	11.34	9.39	11.19	6.825
280	N-AP-FHxSA	Test	Test	Test	Test	Test	17	7.01	9.87	10.36	9.91	9.85	12.49	14.35	19.01	17.88	19.96	19.51	26.94	25.8	23.22	26.79	54.17	7.15863	10.13	7.67885	8.4359	6.40426	14.79	14.2	14.63	14.36	13.21	17.15	15.33	17.09	10.85
281	Vardenafil	Calibrant	Calibrant	Calibrant	Calibrant	Test	17	6.65	8.795	8.5	7.785	8.105	10.84	11.47	15.85	14.885	17.38	17.09	22.13	21.52	18.48	21.34	48.83	5.875	8	5.525	6.98	5.01	10.44	9.6	10.17	14.32	13.04	16.99	15.06	16.75	10.445
282	Flufenoxuron	Test	Test	Calibrant	Test	Calibrant	21	8.29	11.06	13.15	12.305	12.52	15.775	18.62	22.73	21.57	24.075	23.51	33.76	35.36	32.72	35.9	64.63	8.805	12.65	11.6	13.43	10.79	27.87	24.75	28.52	15.84	14.73	20.29	18.73	20.26	13.175
283	Glibenclamide	Test	Test	Test	Test	Test	14	7.34	9.885	10.61	9.81	9.815	13.16	14.72	19.125	18.03	20.575	19.78	27.62	27.96	24.84	27.96	56.63	7.46	10.4	8.51	10.925	8.11	19.81	17.07	20.15	13.82	12.6	16.01	14.22	16.06	9.85
284	Tris[4-(2-methyl-2-propanyl)phenyl] phosphate	Test	Test	Test	Test	Test	22	8.1	12.48	15.185	14.185	14.5	18.3	21.63	25.505	24.145	26.99	26.175	38.335	41.36	38.95	41.18	71.11	9.96	14.35	15.21	16.465	13.935	37.38	34.57	37.14	18.01	16.43	23.22	21.56	22.75	15.27
285	Cytochalasin E	Test	Test	Test	Test	Test	11	7.28	9.71	10.19	9.135	9.295	12.855	14.045	18.465	16.97	19.985	18.985	26.425	26.93	23.54	26.37	55.47	7.095	9.74	7.93	10.34	7.41	17.98	15.34	18.14	14.23	12.95	16.81	14.9	16.42	10.225
286	N-TAmP-FHxSA	Test	Test	Test	Test	Test	17	6.93	9.65	10.18	9.75	9.81	12.43	14.29	18.87	17.73	19.65	19.63	26.84	25.55	22.85	26.37	53.86	7.03425	9.88	7.63	8.53857	6.4822	14.97	14	14.7	13.81	12.67	16.09	14.38	16.23	10.1087
287	Perfluorooctanesulphonamide	Test	Test	Test	Test	Test	18	7.76	10.52	12.04	11.57	11.57	14.59	16.93	21.185	20.545	22.585	22.225	31.18	32.13	29.36	32.71	61.15	8.425	11.98	10.395	12.47	10.075	24.73	21.74	25.47	14.96	13.89	18.56	16.95	18.6	11.85
288	Perfluorooctanesulfonic acid	Test	Test	Test	Test	Test	11	7.21	10.08	11.12	10.585	10.405	13.16	15.535	19.89	19.145	21.31	20.6	29.01	28.32	25.54	29.69	57.05	7.87	11.09	8.92	12.59	9.435	23.58	18.72	23.94	14.19	13.12	17.02	15.44	17.45	10.69
289	Deltamethrin	Test	Test	Test	Test	Test	21	8.54	11.27	13.51	12.64	12.875	16.245	19.135	23.21	22.05	24.59	23.945	34.54	36.48	33.83	36.79	65.84	9.04	12.955	12.57	14.55	11.37	30.09	26.54	30.93	16.17	14.99	20.83	19.23	20.67	13.55
290	Verruculogen	Test	Test	Test	Test	Test	11	7.63	10.22	11.19	10.225	10.4	13.85	15.54	19.91	18.565	21.43	20.59	28.77	29.45	26.07	29.66	58.21	7.735	10.755	8.64	10.94	8.055	19.82	16.45	20.17	14.81	13.53	17.98	16.07	17.83	11.24
291	Perfluorodecanoic acid	Test	Test	Test	Calibrant	Test	15	7.49	10.37	11.74	11.165	11.02	13.865	16.5	20.785	19.975	22.16	21.47	30.535	30.32	27.57	31.56	59.22	8.19	11.64	8.62	12.35	9.14	23.08	18.33	29.56	14.6	13.54	17.85	16.32	18.22	11.34
292	Brodifacoum (Peak1)	Test	Test	Test	Test	Test	21	8.34	11.26	13.46	12.445	12.12	15.88	19.08	23.16	21.78	24.505	23.04	34.455	35.58	32.92	36.45	64.87	9.195	13.3	11.655	14.14	11.455	29.99	26.76	30.87	15.2	14.1	19.03	17.41	19.44	12.32
293	Ceftiofur	Test	Test	Test	Test	Test	7	5.28	7.365	6.305	5.835	5.615	7.71	8.33	12.1	11.04	13.545	12.48	16.11	14.23	12.06	14.35	32.7	4.94	6.77	5.025	7.44	5.325	11.34	9.82	11.2	10.58	9.24	10.1	8.63	10.03	5.835
294	Penfluridol	Test	Test	Test	Test	Test	17	7.22	9.69	10.41	9.98	10.17	13.035	14.5	18.895	18.355	20.265	20.26	27.465	28.16	26.19	28.1	56.9	7.445	10.45	8.13	10.105	7.8	17.94	18.6	17.1	15.46	14.33	19.54	17.94	19.44	12.355
295	Indoxacarb	Calibrant	Calibrant	Calibrant	Calibrant	Calibrant	12	7.81	10.51	11.95	11.13	11.305	14.53	16.76	21.02	19.93	22.465	21.815	30.87	31.83	28.94	32.15	60.84	8.225	11.59	10.53	12.62	9.945	25.27	22.19	25.76	15.13	13.98	18.8	17.18	18.73	11.975
296	8:2FTS	Calibrant	Calibrant	Calibrant	Calibrant	Test	15	7.49	10.34	11.67	11.12	11.01	13.91	16.45	20.91	19.85	22.01	21.43	30.47	30.22	27.4	31.59	59.11	8.51415	11.27	9.1055	11.777	8.60126	20.46	16.59	26.25	14.6	13.54	17.85	16.28	18.29	11.3028
297	6:2ClPFAES	Test	Test	Test	Test	Test	18	7.35	10.27	11.84	11.11	10.93	14.02	16.71	20.46	20.21	21.54	21.27	29.78	29.53	26.81	30.65	58.36	8.25976	11.56	9.17	13.7091	10.1459	25.62	20.34	20.89	14.39	13.34	17.51	16	17.82	11.1366
298	Chlorfluazuron	Test	Test	Calibrant	Calibrant	Calibrant	21	8.46	11.21	13.44	12.59	12.835	16.105	19.045	23.12	21.96	24.475	23.935	34.415	36.24	33.55	36.75	65.57	8.975	12.9	11.96	13.725	11.105	28.8	25.68	29.49	16.07	14.94	20.69	19.14	20.61	13.47
299	Rugulosin	Test	Test	Test	Test	Test	11	7.43	10.03	10.86	9.895	9.85	13.34	15.055	19.445	18.13	20.945	19.96	28.085	28.2	24.97	28.8	56.85	7.49	10.49	8.515	10.87	7.975	19.62	16.79	20.1	12.97	11.76	14.19	12.4	14.06	8.725
300	Tetrabromobisphenol A	Test	Test	Test	Test	Test	12	8.08	10.755	12.305	11.52	11.655	15.025	17.21	21.495	20.4	23.005	22.4	31.45	32.63	29.36	33.33	61.64	8.435	11.93	10.445	12.59	9.745	24.73	21.47	25.42	15.34	14.11	19.04	17.19	19.1	12.13
301	PFNS	Test	Test	Test	Test	Test	18	7.43	10.31	11.53	11.02	10.89	13.78	16.42	20.88	19.83	22.04	21.32	30.45	30.18	27.49	31.48	59.09	8.0435	11.25	8.97	13.9767	10.3439	26.12	20.69	23.45	14.53	13.52	17.79	16.28	18.19	11.1372
302	Aliskiren	Test	Test	Test	Test	Test	17	6.84	9.17	9.345	8.83	8.915	11.885	12.87	17.3	16.63	18.735	18.48	24.73	24.85	22.08	24.56	53.18	6.83	9.41	5.81	8.03	5.575	12.24	11.2	11.72	13.75	12.62	16.07	14.42	15.77	9.85
303	Perfluoroundecanoic acid	Test	Test	Test	Test	Test	18	7.66	10.595	12.255	11.67	11.565	14.425	17.3	21.51	20.71	22.85	22.205	31.81	31.94	29.36	33.09	60.97	8.46	12.1	9.295	13.46	9.985	25.92	20.56	26.45	14.89	13.89	18.53	17.05	18.85	11.885
304	Fumigacin	Test	Test	Test	Test	Test	14	7.7	10.37	11.655	10.87	10.77	14.31	16.325	20.635	19.58	22.03	21.07	30.2	31.25	28.26	31.16	60.2	8.075	11.4	9.56	11.81	8.995	22.5	19.6	22.77	14.07	12.87	16.61	14.88	16.66	10.295
305	N-CMAmP-6:2FOSA	Test	Test	Test	Test	Test	17	7.2	10.02	10.68	9.62	9.77	13.28	14.63	19.04	17.57	20.65	19.95	27.62	27.05	23.95	27.99	55.49	7.37	10.32	8.38	8.74391	7.25	15.33	13.56	15.56	14.21	13.01	16.83	15.08	17	10.45
306	N-MeFOSAA	Test	Test	Test	Test	Test	21	7.74	10.53	12.09	11.58	11.44	14.76	16.78	21.24	20.57	22.65	22.32	31.21	32.11	29.38	32.95	61.15	8.3461	11.73	9.1453	13.7716	10.2161	26.52	23.46	27.37	14.76	13.72	18.26	16.72	18.63	11.425
307	2,2-Bis(chloromethyl)-1,3-propanediyl tetrakis(2-chloroethyl) bis(phosphate)	Test	Test	Test	Test	Test	14	7.14	9.655	10.215	9.525	9.57	12.725	14.155	18.575	17.61	20.025	19.41	26.78	26.98	23.95	26.96	55.49	7.305	10.08	8.23	10.68	7.97	19.2	16.6	19.45	14.07	12.93	16.68	14.97	16.49	10.24
308	N-EtFOSAA	Test	Test	Test	Test	Test	21	7.83	10.83	12.51	11.53	11.66	15.21	17.42	21.75	20.45	23.18	22.42	32.21	33.14	30.5	33.86	62.25	8.63603	12.22	9.6367	14.3584	10.6514	27.65	24.53	28.45	14.93	13.89	18.61	17.09	18.92	12.1323
309	Destruxin B	Test	Test	Test	Test	Test	7	7.55	9.96	10.705	9.75	9.845	13.595	14.81	19.22	17.885	20.72	19.67	27.715	29.01	25.7	27.64	57.77	7.5	10.305	7.92	10.31	7.4	17.87	15.25	17.84	14.63	13.4	17.69	15.82	16.96	10.75
310	FDSA	Test	Test	Test	Test	Test	21	8.09	11.16	13.09	12.02	12.28	15.87	18.34	22.57	21.17	24.02	23.26	33.96	34.99	32.49	35.45	64.28	9.03643	12.85	11.41	14.6544	10.871	28.22	25.19	29.02	15.56	14.47	19.8	18.31	19.76	12.6948
311	PFDS	Test	Test	Test	Test	Test	15	7.62	10.6	12.27	11.53	11.43	14.38	17.36	21.54	20.73	22.89	22.17	31.74	31.77	29.2	32.98	60.8	8.55974	12.03	9.00915	15.4214	11.4131	28.82	22.77	35.32	14.82	13.81	18.46	17.02	18.79	11.6519
312	Novobiocin	Test	Test	Test	Test	Test	14	7.61	10.35	11.695	10.625	10.015	14.155	16.46	20.74	19.265	22.095	20.09	30.44	31.01	28.3	31.41	59.95	8.225	11.75	9	11.645	8.63	21.97	19.18	22.37	12.66	11.54	13.87	12.27	13.73	8.29
313	Perfluorododecanoic acid	Test	Test	Test	Test	Test	18	7.83	10.795	12.695	12.105	12.03	14.895	17.99	22.13	21.31	23.42	22.825	32.88	33.34	30.81	34.41	62.51	8.675	12.49	9.96	15.08	10.86	29.15	22.77	26.86	15.16	14.15	19.1	17.69	19.39	12.35
314	Tetrandrine	Test	Test	Test	Calibrant	Test	19	5.01	6.985	5.875	5.525	5.52	7.315	7.73	11.665	11.08	12.9	12.495	15.79	14.19	12.82	13.81	35	4.335	5.92	5.02	6.62	4.83	9.74	9.14	10.5	14.91	13.6	18.17	16.15	17.42	10.875
315	Rafoxanide	Test	Test	Test	Test	Test	22	8.86	11.725	14.235	13.17	12.705	16.875	20.25	24.2	22.77	25.635	23.775	36.245	38.05	35.54	38.72	67.55	9.62	14	13.3	15.46	12.875	34.31	31.25	35.12	15.43	14.32	19.48	17.89	19.74	12.61
316	Dabigatran etexilate	Test	Test	Test	Test	Test	17	6.95	9.315	9.61	9.135	9.435	12.115	13.26	17.695	17.105	19.105	19.125	25.415	25.53	22.71	25.4	53.99	6.925	9.55	6.9	8.575	6.105	13.48	12.44	13.51	14.61	13.42	17.69	15.97	17.62	11.07
317	10:2FTS	Calibrant	Calibrant	Calibrant	Calibrant	Test	18	7.83	10.75	12.71	12.01	12.13	15.02	17.96	22.34	21.27	23.51	22.87	32.82	33.37	30.81	34.52	62.51	8.86669	12.44	9.82	13.6717	10.1182	25.55	20.41	21.72	15.21	14.19	19.17	17.7	19.46	12.277
318	8:2ClPFAES	Test	Test	Test	Test	Test	16	7.69	10.82	12.33	11.43	11.61	15.09	17.22	21.52	20.32	23.11	22.37	31.68	32.65	30.14	33.61	61.76	8.42558	12.31	10.32	15.84	11.7132	31.44	24.32	32.79	15.01	13.99	18.79	17.38	19.03	11.9949
319	Acarbose	Calibrant	Calibrant	Calibrant	Calibrant	Test	2	1.36	0.92	1.38	1.38	1.3	1.435	1.38	0.92	0.93	1.38	1.31	0.925	1.38	0.8	1.79	1.39	0.88	1.46	1.38	0.67	1.46	1.25	0.77	1.58	5.08	3.79	5.77	4.67	5.47	3.735
320	Perfluorotridecanoic acid	Test	Test	Test	Test	Test	16	7.96	10.955	13.085	12.475	12.435	15.295	18.595	22.655	21.835	23.915	23.34	33.825	34.57	32.17	35.55	63.83	8.86	12.83	10.61	16.7	11.78	33.42	25.19	33.65	15.41	14.4	19.63	18.24	19.84	12.77
321	Tralomethrin (peak3)	Test	Test	Calibrant	Calibrant	Calibrant	20	8.85	11.53	13.96	13.045	13.305	16.765	19.83	23.83	22.61	25.235	24.515	35.61	37.86	35.35	38.02	67.31	9.255	13.32	12.75	10.675	11.51	30.84	27.45	31.15	16.49	15.32	21.41	19.86	21.19	14.01
322	Icariin	Test	Test	Test	Test	Test	17	6.54	8.91	8.79	8.075	8.005	10.985	12.04	16.525	15.505	17.9	17.175	23.455	22.53	19.55	22.54	50.5	6.365	8.73	5.385	7.74	5.28	11.66	10.4	11.4	13.07	11.89	14.65	12.93	14.45	8.82
323	Tris(2,3-dibromopropyl) phosphate	Test	Test	Test	Test	Test	12	7.88	10.48	11.805	10.91	11.105	14.525	16.49	20.8	19.575	22.3	21.585	30.345	31.5	28.36	31.68	60.44	8.12	11.37	9.96	12.155	9.375	23.71	20.62	24.06	15.15	13.96	18.78	17.02	18.68	11.835
324	PFDoS	Test	Test	Test	Test	Test	16	7.94	11.11	13.17	12.32	12.36	15.46	18.35	22.63	21.43	24.08	23.07	33.51	34.39	31.98	35.4	63.62	8.99959	12.82	10.75	17.9308	13.2593	35.59	26.78	36.69	15.34	14.38	19.52	18.15	19.76	12.5121
325	Perfluorotetradecanoic acid	Test	Test	Test	Calibrant	Test	16	8.09	11.105	13.42	12.795	12.795	15.66	19.12	23.12	22.28	24.345	23.79	34.625	35.64	33.33	36.53	64.96	9.03	13.12	11.235	17.89	12.725	37.83	27.53	38.24	15.63	14.6	20.06	18.7	20.22	13.13
326	Ritonavir	Test	Test	Test	Test	Test	11	7.76	10.315	11.535	10.665	10.835	14.315	16.17	20.475	19.285	21.885	21.07	29.97	31.36	28.46	30.71	60.34	7.97	11.15	8.725	11.03	8.18	20.14	17.5	20.22	14.99	13.86	18.57	16.9	18.15	11.595
327	Spinosyn A	Test	Test	Test	Calibrant	Test	17	7.94	10.405	11.65	11.02	11.495	14.565	16.27	20.59	19.765	22.045	21.98	30.07	31.73	28.96	31.68	60.7	8.05	11.37	8.635	10.09	7.66	17.69	17.2	17.24	17.34	15.81	22.32	20.45	21.71	14.315
328	Erythromycin	Test	Test	Test	Test	Test	17	6.54	8.695	8.425	7.955	7.96	10.86	11.42	15.78	15.19	17.29	16.995	22.095	21.93	19.32	21.59	49.67	6.335	8.54	5.495	7.68	5.35	11.56	10.63	11.16	13.62	12.43	15.72	13.93	15.03	9.245
329	Clarithromycin	Test	Test	Test	Test	Test	17	6.95	9.285	9.51	8.885	8.995	12.115	13.07	17.49	16.665	18.97	18.535	24.925	25.29	22.69	24.98	53.65	6.9	9.45	6.35	8.485	5.935	13.23	12.4	12.7	14.32	13.17	17.23	15.49	16.48	10.32
330	Azithromycin	Test	Test	Test	Test	Test	19	5.57	7.5	6.555	6.355	6.32	8.44	8.67	12.67	12.46	14.1	14.08	17.16	16.12	14.14	15.82	38.91	5.13	6.89	4.935	6.51	4.83	9.57	8.77	9.67	13.46	12.34	15.71	13.9	14.57	8.88
331	Narasin	Test	Test	Test	Calibrant	Test	20	8.96	12.95	15.08	13.74	14.12	18.92	21.43	25.43	23.34	26.925	25.795	36.72	38.35	35.83	37.66	67.88	10.21	13.95	15.645	14.56	12.57	31.47	27.73	31.16	15.85	14.72	20.27	18.72	19.93	15.28
332	PFHxDA	Test	Test	Test	Calibrant	Test	23	8.36	11.52	13.86	12.83	13.15	16.71	19.45	23.63	22.43	25.15	24.21	35.94	37.38	35.22	38.06	66.88	8.92	13.12	12.63	14.6912	10.363	29.4	33.44	30.56	16	14.98	20.81	19.48	20.84	13.5263
333	Glycyrrhizic acid	Calibrant	Test	Calibrant	Calibrant	Test	17	7.02	9.755	10.465	9.98	9.275	12.615	14.59	19.01	18.07	20.34	19.03	27.585	27	24.22	27.64	55.63	7.555	10.68	5.9	8.985	6.18	14.19	12.59	14.09	12.75	11.62	13.98	12.4	13.86	8.38
334	Roxithromycin	Test	Test	Test	Test	Test	17	7.02	9.32	9.595	9.075	9.155	12.26	13.19	17.62	16.975	19.085	18.78	25.19	25.81	23.31	25.36	54.29	7.005	9.62	6.385	8.57	6.015	13.38	12.59	12.83	14.47	13.35	17.58	15.91	16.75	10.54
335	Spiramycin	Test	Test	Test	Test	Test	19	5.29	7.23	6.185	5.975	5.99	7.9	8.295	12.11	11.835	13.61	13.455	16.43	17.31	13.51	16.69	37.5	4.84	6.475	4.87	6.465	4.765	9.42	8.65	9.19	14.56	13.35	17.58	15.84	16.79	10.205
336	Tilmicosin	Test	Test	Test	Test	Test	19	5.79	7.86	7.08	6.845	6.885	9.16	9.55	13.9	13.62	15.235	15.215	19.335	18.28	16.47	17.83	45	5.57	7.42	5.15	7.085	5.025	10.55	9.98	10.5	13.57	12.54	15.87	14.36	15.29	9.32
337	PFOcDA	Test	Test	Test	Test	Test	23	8.69	11.43	14.02	13.21	13.67	17.18	20.32	24.17	23.01	25.74	24.93	37.13	38.8	36.75	39.24	68.44	8.87	13.53	12.85	15.19	11.85	30.57	34.81	31.27	16.34	15.32	21.44	20.12	21.31	13.0848
338	Tylosin	Test	Test	Test	Test	Test	19	6.4	8.6	8.31	7.8	7.99	10.73	11.39	15.845	15.16	17.205	16.92	22.4	22.06	19.62	21.34	50.1	6.24	8.37	5.66	7.96	5.45	12.06	11.07	11.47	14.16	13	16.95	15.24	16.5	10.205
339	Tris(1,1,3-tribromo-2,2-dimethylpropyl) phosphate	Test	Test	Test	Test	Test	24	9.33	11.81	14.34	13.42	13.66	17.355	20.405	24.37	23.14	25.79	24.995	36.48	39.32	36.79	39.07	68.91	9.47	13.57	13.375	14.87	12.22	32.95	29.85	33.15	17.03	15.72	22.11	20.51	21.61	14.39
340	Valinomycin	Test	Test	Test	Test	Test	22	9.64	12.68	15.13	14.16	14.35	19.17	21.63	24.32	24.13	26.84	25.965	39.23	42.86	40.69	40.82	72.65	9.88	14.13	15.43	17.21	14.44	39.38	34.68	37.81	19.07	17.16	24.39	22.49	22.39	15.235
341	Vitamin B12	Test	Test	Test	Test	Test	13	4.2	5.12	4.34	4.26	4.115	5.83	6.11	6.75	6.175	8.73	8.12	9.755	9.48	7.85	8.97	19.62	2.89	4.54	4.17	5.05	4.13	7.3	6.31	6.95	8.2	6.98	7.87	6.89	7.36	4.84
342	Vancomycin	Test	Test	Calibrant	Calibrant	Calibrant	13	3.82	4.94	4.28	4.2	4.055	5.57	5.05	6.39	5.915	7.47	6.86	7.495	7.22	5.86	6.67	12.97	2.315	4.62	4.115	4.76	4.16	6.55	5.66	6.1	7.65	6.62	7.55	6.58	7.09	4.94
343	Iodixanol	Test	Test	Test	Test	Test	13	4.06	4.87	4.54	4.45	4.225	5.79	5.415	6.88	6.33	7.96	7.245	8.18	7.88	6.2	7.44	13.9	2.11	4.75	4.18	4.63	4.21	6.49	5.39	6.17	7.31	6.08	7.32	6.3	7.12	4.55
																							74.09

## Sheet: 4
Set A				Set B				Set C				Set D				Set E
Number	Compound Name	Retention behavior		Number	Compound Name	Retention behavior		Number	Compound Name	Retention behavior		Number	Compound Name	Retention behavior		Number	Compound Name	Retention behavior
6	Melamine	1		6	Melamine	1		6	Melamine	1		6	Melamine	1		6	Melamine	1
33	Sulfaguanidine	2		33	Sulfaguanidine	2		33	Sulfaguanidine	2		33	Sulfaguanidine	2		33	Sulfaguanidine	2
319	Acarbose	2		319	Acarbose	2		319	Acarbose	2		319	Acarbose	2		11	(±)-Methamidophos	3
11	(±)-Methamidophos	3		11	(±)-Methamidophos	3		11	(±)-Methamidophos	3		11	(±)-Methamidophos	3		19	Acephate	3
32	Sulfacetamide	4		32	Sulfacetamide	4		19	Acephate	3		19	Acephate	3		66	Sulfadiazine	4
53	Salbutamol	5		53	Salbutamol	5		32	Sulfacetamide	4		32	Sulfacetamide	4		53	Salbutamol	5
55	Bentazone	6		81	Sulfamerazine	5		66	Sulfadiazine	4		66	Sulfadiazine	4		70	Sulfathiazole	5
90	Sulfamethizol	6		55	Bentazone	6		53	Salbutamol	5		53	Salbutamol	5		81	Sulfamerazine	5
241	Oxacillin	7		90	Sulfamethizol	6		70	Sulfathiazole	5		70	Sulfathiazole	5		90	Sulfamethizol	6
267	Tetracycline	8		71	Formothion	7		81	Sulfamerazine	5		81	Sulfamerazine	5		8	1,3-Benzothiazol	7
75	Bromacil	9		240	Moxifloxacin	7		55	Bentazone	6		55	Bentazone	6		51	Carbamazepine	7
96	Clenbuterol	10		241	Oxacillin	7		90	Sulfamethizol	6		78	Cinoxacin	6		137	Fensulfothion	9
36	Mequindox	11		267	Tetracycline	8		8	1,3-Benzothiazol	7		90	Sulfamethizol	6		23	Isoprocarb	11
295	Indoxacarb	12		75	Bromacil	9		51	Carbamazepine	7		8	1,3-Benzothiazol	7		36	Mequindox	11
206	Florfenicol	13		137	Fensulfothion	9		71	Formothion	7		51	Carbamazepine	7		42	Mevinphos	11
170	Flutolanil	14		96	Clenbuterol	10		240	Moxifloxacin	7		71	Formothion	7		46	Dimethoate	11
296	8:2FTS	15		126	Codeine	10		241	Oxacillin	7		80	Perfluoropentanoic acid	7		103	Sulfamethoxypyridazine	11
253	Miconazole	16		36	Mequindox	11		267	Tetracycline	8		240	Moxifloxacin	7		105	Brevianamide F	11
281	Vardenafil	17		21	Molinate	11		75	Bromacil	9		241	Oxacillin	7		113	Iprobenfos	11
317	10:2FTS	18		295	Indoxacarb	12		137	Fensulfothion	9		267	Tetracycline	8		177	Aflatoxin G1	11
207	Enrofloxacin	19		206	Florfenicol	13		96	Clenbuterol	10		75	Bromacil	9		179	Aflatoxin G2	11
269	Difenacoum (peak2)	20		170	Flutolanil	14		126	Codeine	10		137	Fensulfothion	9		203	Fusarenon-X	11
192	Thiophanate-methyl	21		296	8:2FTS	15		23	Isoprocarb	11		96	Clenbuterol	10		295	Indoxacarb	12
188	Erucamide	22		47	Propazine	16		36	Mequindox	11		126	Codeine	10		342	Vancomycin	13
264	Tris(2-ethylhexyl) phosphate	23		253	Miconazole	16		42	Mevinphos	11		127	Hydrocodone	10		206	Florfenicol	13
223	Etofenprox	24		281	Vardenafil	17		46	Dimethoate	11		247	Lincomycin	10		41	Mepanipyrim	14
279	Chlorotetracycline	25		333	Glycyrrhizic acid	17		103	Sulfamethoxypyridazine	11		23	Isoprocarb	11		104	Propetamphos	14
				317	10:2FTS	18		105	Brevianamide F	11		36	Mequindox	11		123	Quinalphos	14
				207	Enrofloxacin	19		113	Iprobenfos	11		42	Mevinphos	11		172	Triphenyl phosphate	14
				269	Difenacoum (peak2)	20		177	Aflatoxin G1	11		46	Dimethoate	11		236	Tris(2-butoxyethyl) phosphate	14
				192	Thiophanate-methyl	21		179	Aflatoxin G2	11		103	Sulfamethoxypyridazine	11		47	Propazine	16
				188	Erucamide	22		203	Fusarenon-X	11		105	Brevianamide F	11		321	Tralomethrin (peak3)	20
				264	Tris(2-ethylhexyl) phosphate	23		21	Molinate	11		113	Iprobenfos	11		130	Allethrin	21
				223	Etofenprox	24		295	Indoxacarb	12		177	Aflatoxin G1	11		192	Thiophanate-methyl	21
				279	Chlorotetracycline	25		342	Vancomycin	13		179	Aflatoxin G2	11		215	Pyridaben	21
								206	Florfenicol	13		203	Fusarenon-X	11		282	Flufenoxuron	21
								41	Mepanipyrim	14		21	Molinate	11		298	Chlorfluazuron	21
								104	Propetamphos	14		295	Indoxacarb	12		188	Erucamide	22
								123	Quinalphos	14		342	Vancomycin	13		223	Etofenprox	24
								172	Triphenyl phosphate	14		206	Florfenicol	13
								236	Tris(2-butoxyethyl) phosphate	14		41	Mepanipyrim	14			8,10,15,17,18,19,23,25
								170	Flutolanil	14		104	Propetamphos	14
								296	8:2FTS	15		117	Phorate sulfone	14			45163
								47	Propazine	16		123	Quinalphos	14
								253	Miconazole	16		172	Triphenyl phosphate	14
								281	Vardenafil	17		236	Tris(2-butoxyethyl) phosphate	14
								333	Glycyrrhizic acid	17		170	Flutolanil	14
								317	10:2FTS	18		291	Perfluorodecanoic acid	15
								207	Enrofloxacin	19		296	8:2FTS	15
								321	Tralomethrin (peak3)	20		47	Propazine	16
								269	Difenacoum (peak2)	20		325	Perfluorotetradecanoic acid	16
								130	Allethrin	21		253	Miconazole	16
								192	Thiophanate-methyl	21		156	Bupirimate	17
								215	Pyridaben	21		327	Spinosyn A	17
								282	Flufenoxuron	21		281	Vardenafil	17
								298	Chlorfluazuron	21		333	Glycyrrhizic acid	17
								188	Erucamide	22		317	10:2FTS	18
								264	Tris(2-ethylhexyl) phosphate	23		314	Tetrandrine	19
								223	Etofenprox	24		207	Enrofloxacin	19
								279	Chlorotetracycline	25		321	Tralomethrin (peak3)	20
												331	Narasin	20
												269	Difenacoum (peak2)	20
												130	Allethrin	21
												192	Thiophanate-methyl	21
												215	Pyridaben	21
												298	Chlorfluazuron	21
												188	Erucamide	22
												264	Tris(2-ethylhexyl) phosphate	23
												332	PFHxDA	23
												223	Etofenprox	24
												249	Nicosulfuron	25
												279	Chlorotetracycline	25

## Sheet: 5
All molecules	CM 01	CM 02	CM 03	CM 04	CM 05	CM 06	CM 07	CM 08	CM 09	CM 10	CM 11	CM 12	CM 13	CM 14	CM 15	CM 16	CM 17	CM 18	CM 19	CM 20	CM 21	CM 22	CM 23	CM 24	CM 25	CM 26	CM 27	CM 28	CM 29	CM 30
CM 01	1	0.979882	0.942472	0.93478	0.92972	0.958617	0.933678	0.959636	0.944842	0.971131	0.959048	0.938031	0.924848	0.896279	0.920045	0.930106	0.941501	0.939581	0.835999	0.885763	0.816981	0.810558	0.80653	0.79356	0.897662	0.892912	0.901152	0.893195	0.898268	0.877613
CM 02	0.979882	1	0.935921	0.932383	0.924175	0.950996	0.930183	0.96928	0.955057	0.98109	0.969102	0.943365	0.918435	0.892401	0.913382	0.936695	0.948851	0.935418	0.814777	0.889192	0.812306	0.80321	0.803443	0.789468	0.914261	0.906837	0.89969	0.892326	0.89751	0.87258
CM 03	0.942472	0.935921	1	0.997182	0.995066	0.995824	0.998441	0.977963	0.97338	0.974406	0.971191	0.982081	0.990722	0.982755	0.989806	0.944123	0.974426	0.992753	0.924559	0.936792	0.917113	0.917841	0.916538	0.905048	0.846915	0.856735	0.919777	0.925829	0.927485	0.928486
CM 04	0.93478	0.932383	0.997182	1	0.997222	0.991657	0.997841	0.976322	0.9749	0.971466	0.970993	0.981368	0.990463	0.984818	0.989866	0.940861	0.97263	0.992514	0.922138	0.938709	0.920161	0.921523	0.920851	0.908972	0.847817	0.858699	0.922791	0.93163	0.92947	0.932267
CM 05	0.92972	0.924175	0.995066	0.997222	1	0.990682	0.996004	0.972117	0.971407	0.966564	0.969457	0.978972	0.991757	0.98738	0.989727	0.938787	0.966584	0.985076	0.927234	0.92866	0.915026	0.918166	0.922138	0.903507	0.849218	0.860572	0.931225	0.940473	0.936753	0.943482
CM 06	0.958617	0.950996	0.995824	0.991657	0.990682	1	0.992514	0.979862	0.97338	0.979546	0.975393	0.979427	0.987062	0.974742	0.982834	0.949865	0.972926	0.987996	0.917266	0.928005	0.901759	0.89859	0.902747	0.881514	0.866593	0.873533	0.928814	0.931746	0.931572	0.931071
CM 07	0.933678	0.930183	0.998441	0.997841	0.996004	0.992514	1	0.979486	0.977271	0.973932	0.973024	0.986287	0.994248	0.988613	0.993491	0.947916	0.976302	0.990881	0.923252	0.935476	0.916653	0.9216	0.921792	0.9092	0.843771	0.856236	0.920141	0.928467	0.928178	0.93026
CM 08	0.959636	0.96928	0.977963	0.976322	0.972117	0.979862	0.979486	1	0.996982	0.998041	0.997502	0.994946	0.978714	0.962969	0.978042	0.98335	0.990324	0.974011	0.85742	0.912846	0.853647	0.862651	0.861982	0.852557	0.892968	0.904915	0.92918	0.931611	0.935553	0.919374
CM 09	0.944842	0.955057	0.97338	0.9749	0.971407	0.97338	0.977271	0.996982	1	0.992215	0.996862	0.996703	0.980635	0.96743	0.980674	0.986903	0.990961	0.971092	0.849641	0.907637	0.849347	0.862335	0.862725	0.852871	0.888419	0.904572	0.932074	0.936947	0.938767	0.923252
CM 10	0.971131	0.98109	0.974406	0.971466	0.966564	0.979546	0.973932	0.998041	0.992215	1	0.996423	0.988533	0.970718	0.952069	0.969024	0.978081	0.986824	0.970718	0.853758	0.912866	0.849623	0.854608	0.854257	0.843789	0.902177	0.909525	0.927446	0.927061	0.932132	0.913267
CM 11	0.959048	0.969102	0.971191	0.970993	0.969457	0.975393	0.973024	0.997502	0.996862	0.996423	1	0.991896	0.974781	0.958284	0.97332	0.984679	0.98742	0.966132	0.847836	0.903184	0.841439	0.850693	0.852686	0.839587	0.904211	0.916021	0.937256	0.939368	0.941851	0.925348
CM 12	0.938031	0.943365	0.982081	0.981368	0.978972	0.979427	0.986287	0.994946	0.996703	0.988533	0.991896	1	0.989846	0.979922	0.989766	0.983092	0.990204	0.976895	0.870004	0.913439	0.866184	0.880839	0.882266	0.871142	0.87174	0.889438	0.928602	0.935224	0.936637	0.925983
CM 13	0.924848	0.918435	0.990722	0.990463	0.991757	0.987062	0.994248	0.978714	0.980635	0.970718	0.974781	0.989846	1	0.994767	0.996763	0.960694	0.976144	0.981962	0.912006	0.919854	0.898761	0.911166	0.917553	0.896354	0.849144	0.866407	0.930993	0.940512	0.936676	0.938728
CM 14	0.896279	0.892401	0.982755	0.984818	0.98738	0.974742	0.988613	0.962969	0.96743	0.952069	0.958284	0.979922	0.994767	1	0.989309	0.942045	0.961694	0.973084	0.916366	0.912827	0.903926	0.919758	0.93026	0.903602	0.827736	0.847026	0.921178	0.934896	0.927793	0.936308
CM 15	0.920045	0.913382	0.989806	0.989866	0.989727	0.982834	0.993491	0.978042	0.980674	0.969024	0.97332	0.989766	0.996763	0.989309	1	0.95944	0.97735	0.982339	0.903735	0.920928	0.89732	0.90983	0.912522	0.899311	0.839697	0.858866	0.923329	0.932886	0.932808	0.931322
CM 16	0.930106	0.936695	0.944123	0.940861	0.938787	0.949865	0.947916	0.98335	0.986903	0.978081	0.984679	0.983092	0.960694	0.942045	0.95944	1	0.977686	0.940396	0.799665	0.863152	0.791139	0.809316	0.810216	0.80022	0.883656	0.905942	0.920986	0.922272	0.926926	0.903811
CM 17	0.941501	0.948851	0.974426	0.97263	0.966584	0.972926	0.976302	0.990324	0.990961	0.986824	0.98742	0.990204	0.976144	0.961694	0.97735	0.977686	1	0.978833	0.856772	0.918147	0.863357	0.873552	0.867059	0.866444	0.866463	0.880125	0.912159	0.915313	0.921408	0.906209
CM 18	0.939581	0.935418	0.992753	0.992514	0.985076	0.987996	0.990881	0.974011	0.971092	0.970718	0.966132	0.976895	0.981962	0.973084	0.982339	0.940396	0.978833	1	0.909181	0.946534	0.919662	0.917132	0.910269	0.906056	0.840944	0.850139	0.907733	0.914471	0.91539	0.912732
CM 19	0.835999	0.814777	0.924559	0.922138	0.927234	0.917266	0.923252	0.85742	0.849641	0.853758	0.847836	0.870004	0.912006	0.916366	0.903735	0.799665	0.856772	0.909181	1	0.906285	0.956914	0.952186	0.958911	0.928062	0.724388	0.725597	0.826663	0.837756	0.826972	0.860015
CM 20	0.885763	0.889192	0.936792	0.938709	0.92866	0.928005	0.935476	0.912846	0.907637	0.912866	0.903184	0.913439	0.919854	0.912827	0.920928	0.863152	0.918147	0.946534	0.906285	1	0.961008	0.961949	0.92947	0.952127	0.779813	0.782535	0.836822	0.845535	0.843257	0.841678
CM 21	0.816981	0.812306	0.917113	0.920161	0.915026	0.901759	0.916653	0.853647	0.849347	0.849623	0.841439	0.866184	0.898761	0.903926	0.89732	0.791139	0.863357	0.919662	0.956914	0.961008	1	0.988553	0.967056	0.974287	0.710278	0.711037	0.801974	0.815409	0.807716	0.830121
CM 22	0.810558	0.80321	0.917841	0.921523	0.918166	0.89859	0.9216	0.862651	0.862335	0.854608	0.850693	0.880839	0.911166	0.919758	0.90983	0.809316	0.873552	0.917132	0.952186	0.961949	0.988553	1	0.97488	0.985056	0.706054	0.714093	0.805022	0.821724	0.812883	0.835158
CM 23	0.80653	0.803443	0.916538	0.920851	0.922138	0.902747	0.921792	0.861982	0.862725	0.854257	0.852686	0.882266	0.917553	0.93026	0.912522	0.810216	0.867059	0.910269	0.958911	0.92947	0.967056	0.97488	1	0.953005	0.719918	0.727882	0.822976	0.839642	0.826863	0.849052
CM 24	0.79356	0.789468	0.905048	0.908972	0.903507	0.881514	0.9092	0.852557	0.852871	0.843789	0.839587	0.871142	0.896354	0.903602	0.899311	0.80022	0.866444	0.906056	0.928062	0.952127	0.974287	0.985056	0.953005	1	0.687921	0.697743	0.7859	0.802314	0.799182	0.815445
CM 25	0.897662	0.914261	0.846915	0.847817	0.849218	0.866593	0.843771	0.892968	0.888419	0.902177	0.904211	0.87174	0.849144	0.827736	0.839697	0.883656	0.866463	0.840944	0.724388	0.779813	0.710278	0.706054	0.719918	0.687921	1	0.992753	0.955506	0.941172	0.945134	0.921101
CM 26	0.892912	0.906837	0.856735	0.858699	0.860572	0.873533	0.856236	0.904915	0.904572	0.909525	0.916021	0.889438	0.866407	0.847026	0.858866	0.905942	0.880125	0.850139	0.725597	0.782535	0.711037	0.714093	0.727882	0.697743	0.992753	1	0.96291	0.95324	0.956073	0.932847
CM 27	0.901152	0.89969	0.919777	0.922791	0.931225	0.928814	0.920141	0.92918	0.932074	0.927446	0.937256	0.928602	0.930993	0.921178	0.923329	0.920986	0.912159	0.907733	0.826663	0.836822	0.801974	0.805022	0.822976	0.7859	0.955506	0.96291	1	0.996583	0.994926	0.987718
CM 28	0.893195	0.892326	0.925829	0.93163	0.940473	0.931746	0.928467	0.931611	0.936947	0.927061	0.939368	0.935224	0.940512	0.934896	0.932886	0.922272	0.915313	0.914471	0.837756	0.845535	0.815409	0.821724	0.839642	0.802314	0.941172	0.95324	0.996583	1	0.991458	0.991299
CM 29	0.898268	0.89751	0.927485	0.92947	0.936753	0.931572	0.928178	0.935553	0.938767	0.932132	0.941851	0.936637	0.936676	0.927793	0.932808	0.926926	0.921408	0.91539	0.826972	0.843257	0.807716	0.812883	0.826863	0.799182	0.945134	0.956073	0.994926	0.991458	1	0.98593
CM 30	0.877613	0.87258	0.928486	0.932267	0.943482	0.931071	0.93026	0.919374	0.923252	0.913267	0.925348	0.925983	0.938728	0.936308	0.931322	0.903811	0.906209	0.912732	0.860015	0.841678	0.830121	0.835158	0.849052	0.815445	0.921101	0.932847	0.987718	0.991299	0.98593	1
Calibrant set A
27 calibrants	CM 01	CM 02	CM 03	CM 04	CM 05	CM 06	CM 07	CM 08	CM 09	CM 10	CM 11	CM 12	CM 13	CM 14	CM 15	CM 16	CM 17	CM 18	CM 19	CM 20	CM 21	CM 22	CM 23	CM 24	CM 25	CM 26	CM 27	CM 28	CM 29	CM 30
CM 01	1	0.973143	0.920851	0.916864	0.908914	0.933832	0.912866	0.950528	0.936288	0.962577	0.951347	0.923848	0.900791	0.874281	0.892779	0.930916	0.927465	0.918358	0.856624	0.909906	0.786893	0.818826	0.777748	0.797199	0.873683	0.879225	0.871982	0.87118	0.8709	0.851947
CM 02	0.973143	1	0.935901	0.938787	0.930376	0.953201	0.931379	0.968827	0.955819	0.981328	0.969831	0.941501	0.920659	0.899633	0.907599	0.941172	0.949124	0.932461	0.864138	0.929701	0.831726	0.846676	0.8343	0.821579	0.921178	0.916615	0.909582	0.907428	0.903184	0.888024
CM 03	0.920851	0.935901	1	0.997881	0.994966	0.996803	0.998561	0.979368	0.978438	0.97569	0.97407	0.984679	0.993929	0.986029	0.990562	0.961125	0.97334	0.987003	0.955839	0.944998	0.919202	0.931302	0.920967	0.913726	0.842816	0.848738	0.913171	0.919374	0.920928	0.924098
CM 04	0.916864	0.938787	0.997881	1	0.996383	0.994448	0.998181	0.98111	0.98113	0.976935	0.976322	0.985533	0.99383	0.988096	0.989746	0.96042	0.974524	0.984838	0.952205	0.94671	0.918684	0.931804	0.921158	0.914146	0.853388	0.85944	0.920679	0.92839	0.926965	0.931534
CM 05	0.908914	0.930376	0.994966	0.996383	1	0.991239	0.996244	0.97818	0.979625	0.972946	0.97731	0.984739	0.995006	0.990324	0.990961	0.960655	0.96566	0.97192	0.946865	0.925232	0.901702	0.915638	0.912407	0.896506	0.857402	0.863729	0.930916	0.938535	0.937605	0.944531
CM 06	0.933832	0.953201	0.996803	0.994448	0.991239	1	0.993231	0.981011	0.977468	0.981249	0.977785	0.980654	0.98744	0.976559	0.981249	0.961733	0.970639	0.983548	0.948247	0.94457	0.913592	0.919739	0.915045	0.899292	0.861351	0.865346	0.919662	0.92429	0.923329	0.926118
CM 07	0.912866	0.931379	0.998561	0.998181	0.996244	0.993231	1	0.98214	0.983152	0.976243	0.976678	0.989746	0.997661	0.991916	0.994887	0.965719	0.97646	0.983112	0.953318	0.941773	0.915371	0.933484	0.92429	0.916653	0.846639	0.853868	0.91901	0.926464	0.927639	0.930337
CM 08	0.950528	0.968827	0.979368	0.98111	0.97818	0.981011	0.98214	1	0.998301	0.998141	0.997921	0.995066	0.981348	0.968433	0.976519	0.990304	0.988553	0.966014	0.904896	0.935456	0.860182	0.891589	0.876602	0.87258	0.900108	0.908342	0.937973	0.941618	0.942996	0.930492
CM 09	0.936288	0.955819	0.978438	0.98113	0.979625	0.977468	0.983152	0.998301	1	0.99353	0.996823	0.997681	0.985096	0.974544	0.981863	0.992972	0.988354	0.963087	0.903203	0.927639	0.857958	0.892061	0.8781	0.874431	0.893044	0.904249	0.939039	0.944084	0.94599	0.934103
CM 10	0.962577	0.981328	0.97569	0.976935	0.972946	0.981249	0.976243	0.998141	0.99353	1	0.996962	0.987996	0.973163	0.957521	0.966564	0.984659	0.984878	0.964501	0.901873	0.93931	0.859014	0.886554	0.872188	0.865439	0.908381	0.913726	0.935553	0.937586	0.93774	0.925002
CM 11	0.951347	0.969831	0.97407	0.976322	0.97731	0.977785	0.976678	0.997921	0.996823	0.996962	1	0.991538	0.977429	0.964049	0.972019	0.990164	0.981942	0.955565	0.895805	0.92137	0.844487	0.874824	0.864007	0.854885	0.909601	0.918492	0.944765	0.948209	0.948286	0.936869
CM 12	0.923848	0.941501	0.984679	0.985533	0.984739	0.980654	0.989746	0.995066	0.997681	0.987996	0.991538	1	0.992494	0.983806	0.990483	0.99104	0.987201	0.967666	0.916404	0.92656	0.870358	0.904002	0.891495	0.887854	0.877163	0.888683	0.935882	0.941637	0.944862	0.936056
CM 13	0.900791	0.920659	0.993929	0.99383	0.995006	0.98744	0.997661	0.981348	0.985096	0.973163	0.977429	0.992494	1	0.995824	0.997641	0.971861	0.974742	0.973833	0.943851	0.926195	0.90269	0.925848	0.921811	0.908819	0.84942	0.859255	0.926522	0.934354	0.93565	0.938535
CM 14	0.874281	0.899633	0.986029	0.988096	0.990324	0.976559	0.991916	0.968433	0.974544	0.957521	0.964049	0.983806	0.995824	1	0.99112	0.957247	0.961733	0.963087	0.942181	0.913802	0.904781	0.927388	0.928274	0.909887	0.838287	0.849476	0.920967	0.931553	0.931708	0.938612
CM 15	0.892779	0.907599	0.990562	0.989746	0.990961	0.981249	0.994887	0.976519	0.981863	0.966564	0.972019	0.990483	0.997641	0.99112	1	0.970324	0.973853	0.971545	0.940299	0.92089	0.895294	0.921773	0.912197	0.908171	0.833405	0.845333	0.917477	0.925617	0.928988	0.930608
CM 16	0.930916	0.941172	0.961125	0.96042	0.960655	0.961733	0.965719	0.990304	0.992972	0.984659	0.990164	0.99104	0.971861	0.957247	0.970324	1	0.978675	0.943424	0.872356	0.898211	0.818138	0.85818	0.842853	0.8421	0.888702	0.9048	0.934277	0.93714	0.941928	0.924328
CM 17	0.927465	0.949124	0.97334	0.974524	0.96566	0.970639	0.97646	0.988553	0.988354	0.984878	0.981942	0.987201	0.974742	0.961733	0.973853	0.978675	1	0.97731	0.903659	0.952322	0.88345	0.913707	0.892817	0.901114	0.861611	0.868326	0.902766	0.90739	0.91023	0.896733
CM 18	0.918358	0.932461	0.987003	0.984838	0.97192	0.983548	0.983112	0.966014	0.963087	0.964501	0.955565	0.967666	0.973833	0.963087	0.971545	0.943424	0.97731	1	0.946807	0.968787	0.939988	0.944998	0.922829	0.92735	0.820564	0.82176	0.879957	0.883938	0.887421	0.885293
CM 19	0.856624	0.864138	0.955839	0.952205	0.946865	0.948247	0.953318	0.904896	0.903203	0.901873	0.895805	0.916404	0.943851	0.942181	0.940299	0.872356	0.903659	0.946807	1	0.936424	0.951971	0.964756	0.943812	0.955467	0.756082	0.755874	0.837884	0.84686	0.847118	0.863822
CM 20	0.909906	0.929701	0.944998	0.94671	0.925232	0.94457	0.941773	0.935456	0.927639	0.93931	0.92137	0.92656	0.926195	0.913802	0.92089	0.898211	0.952322	0.968787	0.936424	1	0.94286	0.962891	0.920659	0.940939	0.797788	0.794915	0.829265	0.83525	0.832985	0.828337
CM 21	0.786893	0.831726	0.919202	0.918684	0.901702	0.913592	0.915371	0.860182	0.857958	0.859014	0.844487	0.870358	0.90269	0.904781	0.895294	0.818138	0.88345	0.939988	0.951971	0.94286	1	0.978378	0.9782	0.958558	0.715327	0.703753	0.785262	0.790463	0.789592	0.806566
CM 22	0.818826	0.846676	0.931302	0.931804	0.915638	0.919739	0.933484	0.891589	0.892061	0.886554	0.874824	0.904002	0.925848	0.927388	0.921773	0.85818	0.913707	0.944998	0.964756	0.962891	0.978378	1	0.97569	0.981387	0.732377	0.72976	0.802816	0.811945	0.811224	0.822105
CM 23	0.777748	0.8343	0.920967	0.921158	0.912407	0.915045	0.92429	0.876602	0.8781	0.872188	0.864007	0.891495	0.921811	0.928274	0.912197	0.842853	0.892817	0.922829	0.943812	0.920659	0.9782	0.97569	1	0.953357	0.744545	0.735821	0.816746	0.823974	0.820274	0.838635
CM 24	0.797199	0.821579	0.913726	0.914146	0.896506	0.899292	0.916653	0.87258	0.874431	0.865439	0.854885	0.887854	0.908819	0.909887	0.908171	0.8421	0.901114	0.92735	0.955467	0.940939	0.958558	0.981387	0.953357	1	0.703552	0.701189	0.777554	0.785829	0.789681	0.798056
CM 25	0.873683	0.921178	0.842816	0.853388	0.857402	0.861351	0.846639	0.900108	0.893044	0.908381	0.909601	0.877163	0.84942	0.838287	0.833405	0.888702	0.861611	0.820564	0.756082	0.797788	0.715327	0.732377	0.744545	0.703552	1	0.99361	0.96507	0.956152	0.951288	0.93534
CM 26	0.879225	0.916615	0.848738	0.85944	0.863729	0.865346	0.853868	0.908342	0.904249	0.913726	0.918492	0.888683	0.859255	0.849476	0.845333	0.9048	0.868326	0.82176	0.755874	0.794915	0.703753	0.72976	0.735821	0.701189	0.99361	1	0.967233	0.963382	0.957188	0.940415
CM 27	0.871982	0.909582	0.913171	0.920679	0.930916	0.919662	0.91901	0.937973	0.939039	0.935553	0.944765	0.935882	0.926522	0.920967	0.917477	0.934277	0.902766	0.879957	0.837884	0.829265	0.785262	0.802816	0.816746	0.777554	0.96507	0.967233	1	0.997242	0.996523	0.993132
CM 28	0.87118	0.907428	0.919374	0.92839	0.938535	0.92429	0.926464	0.941618	0.944084	0.937586	0.948209	0.941637	0.934354	0.931553	0.925617	0.93714	0.90739	0.883938	0.84686	0.83525	0.790463	0.811945	0.823974	0.785829	0.956152	0.963382	0.997242	1	0.994328	0.994966
CM 29	0.8709	0.903184	0.920928	0.926965	0.937605	0.923329	0.927639	0.942996	0.94599	0.93774	0.948286	0.944862	0.93565	0.931708	0.928988	0.941928	0.91023	0.887421	0.847118	0.832985	0.789592	0.811224	0.820274	0.789681	0.951288	0.957188	0.996523	0.994328	1	0.992893
CM 30	0.851947	0.888024	0.924098	0.931534	0.944531	0.926118	0.930337	0.930492	0.934103	0.925002	0.936869	0.936056	0.938535	0.938612	0.930608	0.924328	0.896733	0.885293	0.863822	0.828337	0.806566	0.822105	0.838635	0.798056	0.93534	0.940415	0.993132	0.994966	0.992893	1
Calibrant set B
35 calibrants	CM 01	CM 02	CM 03	CM 04	CM 05	CM 06	CM 07	CM 08	CM 09	CM 10	CM 11	CM 12	CM 13	CM 14	CM 15	CM 16	CM 17	CM 18	CM 19	CM 20	CM 21	CM 22	CM 23	CM 24	CM 25	CM 26	CM 27	CM 28	CM 29	CM 30
CM 01	1	0.974445	0.915811	0.910574	0.902367	0.931611	0.907428	0.949105	0.933678	0.961655	0.949689	0.920679	0.897832	0.866612	0.889626	0.928236	0.926541	0.912503	0.825082	0.904154	0.763754	0.803981	0.759756	0.783933	0.866538	0.871534	0.868587	0.8649	0.867245	0.836329
CM 02	0.974445	1	0.933214	0.93507	0.925829	0.951795	0.928429	0.968197	0.954451	0.980575	0.96863	0.940085	0.919623	0.894878	0.906971	0.938632	0.948676	0.929759	0.833131	0.923886	0.807698	0.831908	0.81577	0.807931	0.909124	0.905105	0.903526	0.899842	0.897188	0.870694
CM 03	0.915811	0.933214	1	0.997522	0.994508	0.996403	0.998421	0.975946	0.973123	0.972196	0.969555	0.980476	0.992853	0.983608	0.990045	0.949826	0.970402	0.98732	0.930936	0.938612	0.900032	0.917898	0.906361	0.901246	0.822504	0.828355	0.90539	0.912541	0.913267	0.907542
CM 04	0.910574	0.93507	0.997522	1	0.995385	0.993431	0.997641	0.976559	0.97488	0.972058	0.970245	0.980496	0.992136	0.985572	0.988573	0.947527	0.970008	0.985771	0.924636	0.937973	0.897529	0.915926	0.905162	0.898609	0.83262	0.83869	0.911357	0.920468	0.917419	0.913955
CM 05	0.902367	0.925829	0.994508	0.995385	1	0.990483	0.995365	0.97192	0.971191	0.966722	0.970284	0.977785	0.992693	0.98742	0.988891	0.944473	0.959812	0.971703	0.929566	0.922157	0.889777	0.908228	0.904097	0.890022	0.838067	0.843863	0.925098	0.934122	0.932074	0.932036
CM 06	0.931611	0.951795	0.996403	0.993431	0.990483	1	0.992335	0.978002	0.972512	0.978378	0.974011	0.976322	0.98593	0.97263	0.980239	0.951698	0.968217	0.983211	0.924559	0.940163	0.895011	0.907466	0.90007	0.888287	0.845315	0.848996	0.914758	0.919374	0.918531	0.912025
CM 07	0.907428	0.928429	0.998421	0.997641	0.995365	0.992335	1	0.97915	0.978517	0.973064	0.972571	0.986387	0.997082	0.990523	0.994767	0.955115	0.973912	0.983647	0.926637	0.934142	0.89484	0.919106	0.909239	0.903108	0.82401	0.831525	0.909067	0.917936	0.917994	0.911509
CM 08	0.949105	0.968197	0.975946	0.976559	0.97192	0.978002	0.97915	1	0.997901	0.998141	0.997422	0.994867	0.980516	0.965149	0.975808	0.988175	0.989269	0.963872	0.866947	0.924252	0.830012	0.870862	0.853831	0.853185	0.878906	0.888608	0.924444	0.928024	0.929952	0.905219
CM 09	0.933678	0.954451	0.973123	0.97488	0.971191	0.972512	0.978517	0.997901	1	0.993112	0.996503	0.997502	0.983152	0.970698	0.979783	0.991219	0.988712	0.959773	0.860479	0.913382	0.823647	0.867618	0.852372	0.851154	0.871758	0.885255	0.923598	0.928891	0.931051	0.907428
CM 10	0.961655	0.980575	0.972196	0.972058	0.966722	0.978378	0.973064	0.998141	0.993112	1	0.996543	0.987678	0.972255	0.95365	0.965896	0.983052	0.985771	0.961753	0.865142	0.929257	0.829739	0.867003	0.849826	0.847468	0.888269	0.894973	0.923367	0.924809	0.926137	0.900848
CM 11	0.949689	0.96863	0.969555	0.970245	0.970284	0.974011	0.972571	0.997422	0.996503	0.996543	1	0.99112	0.976006	0.96038	0.970442	0.987897	0.982557	0.952186	0.860164	0.912101	0.816746	0.856902	0.843697	0.838561	0.891589	0.90231	0.933581	0.936753	0.937973	0.915198
CM 12	0.920679	0.940085	0.980476	0.980496	0.977785	0.976322	0.986387	0.994867	0.997502	0.987678	0.99112	1	0.991379	0.981328	0.989289	0.988294	0.987698	0.965326	0.875871	0.912846	0.837683	0.880763	0.867264	0.86583	0.853628	0.867227	0.920026	0.926657	0.929662	0.909124
CM 13	0.897832	0.919623	0.992853	0.992136	0.992693	0.98593	0.997082	0.980516	0.983152	0.972255	0.976006	0.991379	1	0.994966	0.997721	0.96511	0.974307	0.973912	0.91386	0.917707	0.878794	0.909639	0.904534	0.8938	0.828136	0.838983	0.915906	0.925136	0.925675	0.918358
CM 14	0.866612	0.894878	0.983608	0.985572	0.98742	0.97263	0.990523	0.965149	0.970698	0.95365	0.96038	0.981328	0.994966	1	0.990483	0.946748	0.958539	0.962165	0.912178	0.902804	0.881083	0.911051	0.912713	0.894348	0.813622	0.826263	0.907961	0.921389	0.919566	0.918166
CM 15	0.889626	0.906971	0.990045	0.988573	0.988891	0.980239	0.994767	0.975808	0.979783	0.965896	0.970442	0.989289	0.997721	0.990483	1	0.963224	0.973537	0.972196	0.90983	0.912178	0.871366	0.90501	0.894727	0.892383	0.810954	0.823701	0.905866	0.915428	0.917879	0.909181
CM 16	0.928236	0.938632	0.949826	0.947527	0.944473	0.951698	0.955115	0.988175	0.991219	0.983052	0.987897	0.988294	0.96511	0.946748	0.963224	1	0.978279	0.934857	0.819351	0.878213	0.77396	0.825009	0.806584	0.811044	0.861648	0.880032	0.910517	0.91235	0.91878	0.88614
CM 17	0.926541	0.948676	0.970402	0.970008	0.959812	0.968217	0.973912	0.989269	0.988712	0.985771	0.982557	0.987698	0.974307	0.958539	0.973537	0.978279	1	0.973991	0.863896	0.937973	0.849181	0.888834	0.866184	0.877332	0.839221	0.847873	0.889475	0.8938	0.897491	0.871292
CM 18	0.912503	0.929759	0.98732	0.985771	0.971703	0.983211	0.983647	0.963872	0.959773	0.961753	0.952186	0.965326	0.973912	0.962165	0.972196	0.934857	0.973991	1	0.915026	0.956328	0.912923	0.924348	0.902557	0.907142	0.800953	0.803103	0.871572	0.876845	0.878775	0.868065
CM 19	0.825082	0.833131	0.930936	0.924636	0.929566	0.924559	0.926637	0.866947	0.860479	0.865142	0.860164	0.875871	0.91386	0.912178	0.90983	0.819351	0.863896	0.915026	1	0.926734	0.95199	0.96189	0.940182	0.954197	0.72708	0.722993	0.828573	0.83836	0.838726	0.853905
CM 20	0.904154	0.923886	0.938612	0.937973	0.922157	0.940163	0.934142	0.924252	0.913382	0.929257	0.912101	0.912846	0.917707	0.902804	0.912178	0.878213	0.937973	0.956328	0.926734	1	0.936656	0.960067	0.91627	0.938709	0.787443	0.782517	0.830869	0.835652	0.83472	0.822867
CM 21	0.763754	0.807698	0.900032	0.897529	0.889777	0.895011	0.89484	0.830012	0.823647	0.829739	0.816746	0.837683	0.878794	0.881083	0.871366	0.77396	0.849181	0.912923	0.95199	0.936656	1	0.977211	0.976421	0.957971	0.691808	0.67751	0.778895	0.785262	0.78388	0.799004
CM 22	0.803981	0.831908	0.917898	0.915926	0.908228	0.907466	0.919106	0.870862	0.867618	0.867003	0.856902	0.880763	0.909639	0.911051	0.90501	0.825009	0.888834	0.924348	0.96189	0.960067	0.977211	1	0.975611	0.982022	0.715056	0.710244	0.80047	0.810342	0.809766	0.816385
CM 23	0.759756	0.81577	0.906361	0.905162	0.904097	0.90007	0.909239	0.853831	0.852372	0.849826	0.843697	0.867264	0.904534	0.912713	0.894727	0.806584	0.866184	0.902557	0.940182	0.91627	0.976421	0.975611	1	0.953474	0.723163	0.713113	0.810882	0.820419	0.815572	0.831379
CM 24	0.783933	0.807931	0.901246	0.898609	0.890022	0.888287	0.903108	0.853185	0.851154	0.847468	0.838561	0.86583	0.8938	0.894348	0.892383	0.811044	0.877332	0.907142	0.954197	0.938709	0.957971	0.982022	0.953474	1	0.687042	0.682623	0.776672	0.78551	0.789859	0.793649
CM 25	0.866538	0.909124	0.822504	0.83262	0.838067	0.845315	0.82401	0.878906	0.871758	0.888269	0.891589	0.853628	0.828136	0.813622	0.810954	0.861648	0.839221	0.800953	0.72708	0.787443	0.691808	0.715056	0.723163	0.687042	1	0.993371	0.958754	0.947585	0.94389	0.926214
CM 26	0.871534	0.905105	0.828355	0.83869	0.843863	0.848996	0.831525	0.888608	0.885255	0.894973	0.90231	0.867227	0.838983	0.826263	0.823701	0.880032	0.847873	0.803103	0.722993	0.782517	0.67751	0.710244	0.713113	0.682623	0.993371	1	0.959499	0.953552	0.94854	0.92999
CM 27	0.868587	0.903526	0.90539	0.911357	0.925098	0.914758	0.909067	0.924444	0.923598	0.923367	0.933581	0.920026	0.915906	0.907961	0.905866	0.910517	0.889475	0.871572	0.828573	0.830869	0.778895	0.80047	0.810882	0.776672	0.958754	0.959499	1	0.996743	0.996443	0.990622
CM 28	0.8649	0.899842	0.912541	0.920468	0.934122	0.919374	0.917936	0.928024	0.928891	0.924809	0.936753	0.926657	0.925136	0.921389	0.915428	0.91235	0.8938	0.876845	0.83836	0.835652	0.785262	0.810342	0.820419	0.78551	0.947585	0.953552	0.996743	1	0.994009	0.993132
CM 29	0.867245	0.897188	0.913267	0.917419	0.932074	0.918531	0.917994	0.929952	0.931051	0.926137	0.937973	0.929662	0.925675	0.919566	0.917879	0.91878	0.897491	0.878775	0.838726	0.83472	0.78388	0.809766	0.815572	0.789859	0.94389	0.94854	0.996443	0.994009	1	0.990443
CM 30	0.836329	0.870694	0.907542	0.913955	0.932036	0.912025	0.911509	0.905219	0.907428	0.900848	0.915198	0.909124	0.918358	0.918166	0.909181	0.88614	0.871292	0.868065	0.853905	0.822867	0.799004	0.816385	0.831379	0.793649	0.926214	0.92999	0.990622	0.993132	0.990443	1
Calibrant set C
60 calibrants	CM 01	CM 02	CM 03	CM 04	CM 05	CM 06	CM 07	CM 08	CM 09	CM 10	CM 11	CM 12	CM 13	CM 14	CM 15	CM 16	CM 17	CM 18	CM 19	CM 20	CM 21	CM 22	CM 23	CM 24	CM 25	CM 26	CM 27	CM 28	CM 29	CM 30
CM 01	1	0.975532	0.933987	0.929373	0.923137	0.947293	0.92839	0.961674	0.949377	0.971388	0.961165	0.939814	0.921178	0.894462	0.915887	0.941172	0.946554	0.930202	0.861314	0.915696	0.814867	0.851431	0.8185	0.837573	0.891476	0.898249	0.904953	0.898078	0.90212	0.875422
CM 02	0.975532	1	0.929026	0.930858	0.922944	0.946943	0.926618	0.968984	0.95664	0.980357	0.969024	0.942744	0.919317	0.895559	0.910383	0.940842	0.952498	0.92454	0.843312	0.924848	0.826208	0.849328	0.840761	0.830595	0.926888	0.925252	0.916864	0.909715	0.9084	0.88454
CM 03	0.933987	0.929026	1	0.997721	0.995545	0.996982	0.9986	0.975808	0.973695	0.971388	0.96924	0.981645	0.993451	0.985692	0.992215	0.95199	0.973281	0.991458	0.948403	0.937353	0.925194	0.94222	0.932808	0.93192	0.844653	0.856199	0.934548	0.938186	0.940241	0.933195
CM 04	0.929373	0.930858	0.997721	1	0.996803	0.994328	0.997961	0.975867	0.974584	0.970836	0.969358	0.98107	0.992713	0.98732	0.990602	0.948442	0.971604	0.989707	0.944726	0.936153	0.923925	0.941812	0.933755	0.930299	0.85073	0.862632	0.937373	0.943404	0.941249	0.937218
CM 05	0.923137	0.922944	0.995545	0.996803	1	0.991877	0.996603	0.972946	0.972807	0.967036	0.969811	0.980021	0.993889	0.989786	0.991478	0.947391	0.965208	0.980377	0.94778	0.924271	0.918013	0.937334	0.933465	0.92529	0.854885	0.866873	0.947001	0.95363	0.951366	0.950567
CM 06	0.947293	0.946943	0.996982	0.994328	0.991877	1	0.99381	0.979387	0.975137	0.978299	0.974485	0.979942	0.988294	0.976796	0.984937	0.956093	0.973557	0.987956	0.941482	0.94154	0.919623	0.932905	0.926252	0.920525	0.864286	0.87387	0.941307	0.942375	0.943599	0.934683
CM 07	0.92839	0.926618	0.9986	0.997961	0.996603	0.99381	1	0.979328	0.978932	0.973143	0.972985	0.986963	0.997242	0.991697	0.996044	0.957012	0.97648	0.988414	0.94494	0.933639	0.920506	0.943735	0.93594	0.933484	0.847762	0.860776	0.93776	0.943463	0.944007	0.937837
CM 08	0.961674	0.968984	0.975808	0.975867	0.972946	0.979387	0.979328	1	0.998201	0.998361	0.997941	0.995425	0.981249	0.967272	0.977805	0.988533	0.991857	0.966132	0.88891	0.929952	0.860349	0.899349	0.88808	0.886611	0.903907	0.916845	0.947936	0.948754	0.950274	0.931264
CM 09	0.949377	0.95664	0.973695	0.974584	0.972807	0.975137	0.978932	0.998201	1	0.993989	0.997342	0.997661	0.983727	0.972393	0.980952	0.99116	0.991239	0.963401	0.884728	0.920698	0.855699	0.897794	0.887835	0.885876	0.898742	0.914969	0.948014	0.951015	0.951678	0.934973
CM 10	0.971388	0.980357	0.971388	0.970836	0.967036	0.978299	0.973143	0.998361	0.993989	1	0.997002	0.988971	0.973103	0.955917	0.968768	0.983985	0.989229	0.962636	0.88439	0.933697	0.857513	0.893214	0.881852	0.879206	0.911968	0.921619	0.945406	0.943754	0.945717	0.924963
CM 11	0.961165	0.969024	0.96924	0.969358	0.969811	0.974485	0.972985	0.997941	0.997342	0.997002	1	0.992355	0.976816	0.962479	0.972768	0.988632	0.98742	0.956171	0.88082	0.920122	0.847873	0.887439	0.878794	0.874188	0.915084	0.928082	0.953201	0.954041	0.95449	0.937547
CM 12	0.939814	0.942744	0.981645	0.98107	0.980021	0.979942	0.986963	0.995425	0.997661	0.988971	0.992355	1	0.991896	0.982993	0.990105	0.988831	0.990324	0.970383	0.900146	0.920352	0.869985	0.911089	0.901645	0.900677	0.88127	0.898685	0.946865	0.950879	0.952771	0.93776
CM 13	0.921178	0.919317	0.993451	0.992713	0.993889	0.988294	0.997242	0.981249	0.983727	0.973103	0.976816	0.991896	1	0.995824	0.998341	0.967213	0.977785	0.980456	0.934238	0.921293	0.906209	0.937063	0.931901	0.926888	0.852317	0.868643	0.943307	0.949982	0.950079	0.944279
CM 14	0.894462	0.895559	0.985692	0.98732	0.989786	0.976796	0.991697	0.967272	0.972393	0.955917	0.962479	0.982993	0.995824	1	0.992514	0.95121	0.963146	0.971309	0.9336	0.905809	0.907923	0.938787	0.938845	0.927812	0.83642	0.855163	0.935534	0.94669	0.943618	0.943929
CM 15	0.915887	0.910383	0.992215	0.990602	0.991478	0.984937	0.996044	0.977805	0.980952	0.968768	0.972768	0.990105	0.998341	0.992514	1	0.965444	0.977508	0.979961	0.931862	0.918013	0.901778	0.933948	0.925136	0.926233	0.840119	0.857402	0.936734	0.943132	0.945601	0.938205
CM 16	0.941172	0.940842	0.95199	0.948442	0.947391	0.956093	0.957012	0.988533	0.99116	0.983985	0.988632	0.988831	0.967213	0.95121	0.965444	1	0.982418	0.940609	0.848075	0.89363	0.81236	0.861834	0.848149	0.852354	0.889438	0.910211	0.936192	0.935263	0.941463	0.915868
CM 17	0.946554	0.952498	0.973281	0.971604	0.965208	0.973557	0.97648	0.991857	0.991239	0.989229	0.98742	0.990324	0.977785	0.963146	0.977508	0.982418	1	0.974208	0.886818	0.937992	0.873664	0.910192	0.894613	0.9025	0.875628	0.887534	0.925656	0.926118	0.931167	0.909715
CM 18	0.930202	0.92454	0.991458	0.989707	0.980377	0.987956	0.988414	0.966132	0.963401	0.962636	0.956171	0.970383	0.980456	0.971309	0.979961	0.940609	0.974208	1	0.938108	0.948637	0.934799	0.945601	0.929643	0.935108	0.827954	0.836951	0.911185	0.913764	0.916557	0.906342
CM 19	0.861314	0.843312	0.948403	0.944726	0.94778	0.941482	0.94494	0.88891	0.884728	0.88439	0.88082	0.900146	0.934238	0.9336	0.931862	0.848075	0.886818	0.938108	1	0.919087	0.965247	0.973972	0.956464	0.969536	0.756726	0.762845	0.870806	0.878363	0.877538	0.886724
CM 20	0.915696	0.924848	0.937353	0.936153	0.924271	0.94154	0.933639	0.929952	0.920698	0.933697	0.920122	0.920352	0.921293	0.905809	0.918013	0.89363	0.937992	0.948637	0.919087	1	0.930125	0.943851	0.915294	0.92999	0.819206	0.820148	0.866277	0.866296	0.867506	0.852889
CM 21	0.814867	0.826208	0.925194	0.923925	0.918013	0.919623	0.920506	0.860349	0.855699	0.857513	0.847873	0.869985	0.906209	0.907923	0.901778	0.81236	0.873664	0.934799	0.965247	0.930125	1	0.979328	0.978774	0.967076	0.731367	0.72836	0.833021	0.837756	0.83631	0.844855
CM 22	0.851431	0.849328	0.94222	0.941812	0.937334	0.932905	0.943735	0.899349	0.897794	0.893214	0.887439	0.911089	0.937063	0.938787	0.933948	0.861834	0.910192	0.945601	0.973972	0.943851	0.979328	1	0.982517	0.988414	0.758171	0.764733	0.858069	0.866947	0.864826	0.869967
CM 23	0.8185	0.840761	0.932808	0.933755	0.933465	0.926252	0.93594	0.88808	0.887835	0.881852	0.878794	0.901645	0.931901	0.938845	0.925136	0.848149	0.894613	0.929643	0.956464	0.915294	0.978774	0.982517	1	0.966997	0.766658	0.768813	0.863468	0.872879	0.866463	0.878944
CM 24	0.837573	0.830595	0.93192	0.930299	0.92529	0.920525	0.933484	0.886611	0.885876	0.879206	0.874188	0.900677	0.926888	0.927812	0.926233	0.852354	0.9025	0.935108	0.969536	0.92999	0.967076	0.988414	0.966997	1	0.736954	0.743803	0.842265	0.849973	0.852427	0.854904
CM 25	0.891476	0.926888	0.844653	0.85073	0.854885	0.864286	0.847762	0.903907	0.898742	0.911968	0.915084	0.88127	0.852317	0.83642	0.840119	0.889438	0.875628	0.827954	0.756726	0.819206	0.731367	0.758171	0.766658	0.736954	1	0.99359	0.952186	0.941812	0.937392	0.924809
CM 26	0.898249	0.925252	0.856199	0.862632	0.866873	0.87387	0.860776	0.916845	0.914969	0.921619	0.928082	0.898685	0.868643	0.855163	0.857402	0.910211	0.887534	0.836951	0.762845	0.820148	0.72836	0.764733	0.768813	0.743803	0.99359	1	0.958656	0.952713	0.94741	0.934567
CM 27	0.904953	0.916864	0.934548	0.937373	0.947001	0.941307	0.93776	0.947936	0.948014	0.945406	0.953201	0.946865	0.943307	0.935534	0.936734	0.936192	0.925656	0.911185	0.870806	0.866277	0.833021	0.858069	0.863468	0.842265	0.952186	0.958656	1	0.996383	0.996763	0.990363
CM 28	0.898078	0.909715	0.938186	0.943404	0.95363	0.942375	0.943463	0.948754	0.951015	0.943754	0.954041	0.950879	0.949982	0.94669	0.943132	0.935263	0.926118	0.913764	0.878363	0.866296	0.837756	0.866947	0.872879	0.849973	0.941812	0.952713	0.996383	1	0.993251	0.994488
CM 29	0.90212	0.9084	0.940241	0.941249	0.951366	0.943599	0.944007	0.950274	0.951678	0.945717	0.95449	0.952771	0.950079	0.943618	0.945601	0.941463	0.931167	0.916557	0.877538	0.867506	0.83631	0.864826	0.866463	0.852427	0.937392	0.94741	0.996763	0.993251	1	0.990025
CM 30	0.875422	0.88454	0.933195	0.937218	0.950567	0.934683	0.937837	0.931264	0.934973	0.924963	0.937547	0.93776	0.944279	0.943929	0.938205	0.915868	0.909715	0.906342	0.886724	0.852889	0.844855	0.869967	0.878944	0.854904	0.924809	0.934567	0.990363	0.994488	0.990025	1
Calibrant set D
72 calibrants	CM 01	CM 02	CM 03	CM 04	CM 05	CM 06	CM 07	CM 08	CM 09	CM 10	CM 11	CM 12	CM 13	CM 14	CM 15	CM 16	CM 17	CM 18	CM 19	CM 20	CM 21	CM 22	CM 23	CM 24	CM 25	CM 26	CM 27	CM 28	CM 29	CM 30
CM 01	1	0.975788	0.936811	0.932924	0.925502	0.949494	0.931283	0.962479	0.949962	0.972157	0.962184	0.940745	0.925059	0.899083	0.91947	0.940784	0.947683	0.935611	0.853554	0.900165	0.822214	0.838342	0.818754	0.821561	0.842302	0.84896	0.851763	0.852797	0.848775	0.831817
CM 02	0.975788	1	0.931611	0.932094	0.922791	0.947683	0.928853	0.970599	0.957325	0.981685	0.970166	0.94424	0.920794	0.897377	0.91298	0.94189	0.954549	0.929084	0.834976	0.904306	0.825427	0.830869	0.829484	0.812937	0.870396	0.87075	0.859848	0.860368	0.853055	0.838836
CM 03	0.936811	0.931611	1	0.997641	0.994747	0.996483	0.99878	0.976618	0.974307	0.971802	0.96993	0.981685	0.992933	0.985414	0.991598	0.95082	0.97563	0.991857	0.938147	0.93082	0.923598	0.92891	0.926406	0.917764	0.799665	0.812288	0.878513	0.888174	0.884521	0.887816
CM 04	0.932924	0.932094	0.997641	1	0.996403	0.993311	0.997801	0.976223	0.975374	0.970836	0.970284	0.980952	0.992255	0.986744	0.990463	0.947858	0.97332	0.990742	0.932634	0.932538	0.923502	0.930453	0.926849	0.919566	0.810234	0.823338	0.886837	0.898439	0.891646	0.895957
CM 05	0.925502	0.922791	0.994747	0.996403	1	0.990841	0.995525	0.971585	0.972157	0.965149	0.969536	0.978398	0.992673	0.988712	0.990065	0.945231	0.966033	0.980456	0.937934	0.919623	0.917879	0.925271	0.927966	0.91277	0.816836	0.82952	0.901	0.912675	0.905866	0.914529
CM 06	0.949494	0.947683	0.996483	0.993311	0.990841	1	0.993511	0.978497	0.973537	0.976875	0.973439	0.978042	0.987201	0.976243	0.982973	0.952947	0.974544	0.987678	0.935224	0.927619	0.916136	0.915084	0.917611	0.900013	0.815824	0.826499	0.88345	0.891155	0.885707	0.890155
CM 07	0.931283	0.928853	0.99878	0.997801	0.995525	0.993511	1	0.979467	0.978853	0.972926	0.972867	0.986367	0.996244	0.990821	0.994966	0.95535	0.978457	0.989269	0.93507	0.928641	0.920333	0.931167	0.928814	0.920391	0.802135	0.815951	0.88174	0.892949	0.888118	0.892137
CM 08	0.962479	0.970599	0.976618	0.976223	0.971585	0.978497	0.979467	1	0.997861	0.998281	0.997522	0.995186	0.980952	0.96739	0.97822	0.987599	0.992255	0.969043	0.876939	0.919374	0.861518	0.884258	0.880294	0.872823	0.854497	0.867282	0.893214	0.900165	0.895597	0.884371
CM 09	0.949962	0.957325	0.974307	0.975374	0.972157	0.973537	0.978853	0.997861	1	0.993371	0.996942	0.997542	0.983885	0.973123	0.981942	0.990742	0.990961	0.966309	0.871086	0.913267	0.857606	0.884597	0.881158	0.875048	0.85544	0.87103	0.900202	0.908724	0.903773	0.892817
CM 10	0.972157	0.981685	0.971802	0.970836	0.965149	0.976875	0.972926	0.998281	0.993371	1	0.996563	0.988533	0.972354	0.955487	0.968965	0.982735	0.989189	0.965503	0.871329	0.920429	0.857161	0.87619	0.872692	0.863413	0.860108	0.870079	0.888325	0.893384	0.889079	0.875928
CM 11	0.962184	0.970166	0.96993	0.970284	0.969536	0.973439	0.972867	0.997522	0.996942	0.996563	1	0.991837	0.9765	0.962518	0.973182	0.987698	0.9874	0.959459	0.868456	0.909925	0.849973	0.872748	0.871236	0.861017	0.869799	0.882284	0.904458	0.911204	0.905771	0.895616
CM 12	0.940745	0.94424	0.981685	0.980952	0.978398	0.978042	0.986367	0.995186	0.997542	0.988533	0.991837	1	0.991518	0.983271	0.990383	0.988255	0.990324	0.972196	0.886592	0.91428	0.870414	0.897699	0.896582	0.88891	0.833752	0.850508	0.893403	0.90307	0.898742	0.890456
CM 13	0.925059	0.920794	0.992933	0.992255	0.992673	0.987201	0.996244	0.980952	0.983885	0.972354	0.9765	0.991518	1	0.996004	0.998121	0.967213	0.978319	0.981229	0.921485	0.91606	0.904591	0.922618	0.926137	0.91149	0.811567	0.827518	0.893687	0.905314	0.899709	0.900886
CM 14	0.899083	0.897377	0.985414	0.986744	0.988712	0.976243	0.990821	0.96739	0.973123	0.955487	0.962518	0.983271	0.996004	1	0.992514	0.952459	0.964344	0.971999	0.922579	0.904781	0.906056	0.926118	0.934528	0.914644	0.797717	0.816059	0.889287	0.904667	0.896014	0.903602
CM 15	0.91947	0.91298	0.991598	0.990463	0.990065	0.982973	0.994966	0.97822	0.981942	0.968965	0.973182	0.990383	0.998121	0.992514	1	0.965483	0.978319	0.980892	0.915141	0.914395	0.899709	0.920161	0.919777	0.912827	0.8009	0.81774	0.886705	0.897889	0.895408	0.892949
CM 16	0.940784	0.94189	0.95082	0.947858	0.945231	0.952947	0.95535	0.987599	0.990742	0.982735	0.987698	0.988255	0.967213	0.952459	0.965483	1	0.980516	0.942142	0.832547	0.882867	0.813099	0.845977	0.841935	0.837847	0.84537	0.864045	0.887665	0.892855	0.891042	0.871198
CM 17	0.947683	0.954549	0.97563	0.97332	0.966033	0.974544	0.978457	0.992255	0.990961	0.989189	0.9874	0.990324	0.978319	0.964344	0.978319	0.980516	1	0.97569	0.878156	0.923982	0.8743	0.893932	0.883675	0.886253	0.825608	0.837536	0.870023	0.876358	0.87546	0.864528
CM 18	0.935611	0.929084	0.991857	0.990742	0.980456	0.987678	0.989269	0.969043	0.966309	0.965503	0.959459	0.972196	0.981229	0.971999	0.980892	0.942142	0.97569	1	0.922234	0.941463	0.928583	0.929797	0.919221	0.91995	0.787727	0.799039	0.858087	0.867618	0.863747	0.862187
CM 19	0.853554	0.834976	0.938147	0.932634	0.937934	0.935224	0.93507	0.876939	0.871086	0.871329	0.868456	0.886592	0.921485	0.922579	0.915141	0.832547	0.878156	0.922234	1	0.898988	0.955428	0.94965	0.947469	0.933175	0.704441	0.713163	0.808021	0.820764	0.812955	0.844763
CM 20	0.900165	0.904306	0.93082	0.932538	0.919623	0.927619	0.928641	0.919374	0.913267	0.920429	0.909925	0.91428	0.91606	0.904781	0.914395	0.882867	0.923982	0.941463	0.898988	1	0.935379	0.952752	0.914414	0.939872	0.755474	0.762548	0.803049	0.813045	0.806637	0.802207
CM 21	0.822214	0.825427	0.923598	0.923502	0.917879	0.916136	0.920333	0.861518	0.857606	0.857161	0.849973	0.870414	0.904591	0.906056	0.899709	0.813099	0.8743	0.928583	0.955428	0.935379	1	0.978398	0.961596	0.961616	0.691908	0.694089	0.782906	0.793756	0.787479	0.807158
CM 22	0.838342	0.830869	0.92891	0.930453	0.925271	0.915084	0.931167	0.884258	0.884597	0.87619	0.872748	0.897699	0.922618	0.926118	0.920161	0.845977	0.893932	0.929797	0.94965	0.952752	0.978398	1	0.968236	0.985453	0.698394	0.70925	0.790748	0.806314	0.7987	0.81364
CM 23	0.818754	0.829484	0.926406	0.926849	0.927966	0.917611	0.928814	0.880294	0.881158	0.872692	0.871236	0.896582	0.926137	0.934528	0.919777	0.841935	0.883675	0.919221	0.947469	0.914414	0.961596	0.968236	1	0.948773	0.716291	0.723027	0.80964	0.825318	0.813315	0.833405
CM 24	0.821561	0.812937	0.917764	0.919566	0.91277	0.900013	0.920391	0.872823	0.875048	0.863413	0.861017	0.88891	0.91149	0.914644	0.912827	0.837847	0.886253	0.91995	0.933175	0.939872	0.961616	0.985453	0.948773	1	0.680576	0.692823	0.776954	0.792011	0.789077	0.798592
CM 25	0.842302	0.870396	0.799665	0.810234	0.816836	0.815824	0.802135	0.854497	0.85544	0.860108	0.869799	0.833752	0.811567	0.797717	0.8009	0.84537	0.825608	0.787727	0.704441	0.755474	0.691908	0.698394	0.716291	0.680576	1	0.994049	0.953025	0.942705	0.940784	0.918607
CM 26	0.84896	0.87075	0.812288	0.823338	0.82952	0.826499	0.815951	0.867282	0.87103	0.870079	0.882284	0.850508	0.827518	0.816059	0.81774	0.864045	0.837536	0.799039	0.713163	0.762548	0.694089	0.70925	0.723027	0.692823	0.994049	1	0.958813	0.952966	0.94965	0.928101
CM 27	0.851763	0.859848	0.878513	0.886837	0.901	0.88345	0.88174	0.893214	0.900202	0.888325	0.904458	0.893403	0.893687	0.889287	0.886705	0.887665	0.870023	0.858087	0.808021	0.803049	0.782906	0.790748	0.80964	0.776954	0.953025	0.958813	1	0.996363	0.996563	0.985989
CM 28	0.852797	0.860368	0.888174	0.898439	0.912675	0.891155	0.892949	0.900165	0.908724	0.893384	0.911204	0.90307	0.905314	0.904667	0.897889	0.892855	0.876358	0.867618	0.820764	0.813045	0.793756	0.806314	0.825318	0.792011	0.942705	0.952966	0.996363	1	0.992634	0.990065
CM 29	0.848775	0.853055	0.884521	0.891646	0.905866	0.885707	0.888118	0.895597	0.903773	0.889079	0.905771	0.898742	0.899709	0.896014	0.895408	0.891042	0.87546	0.863747	0.812955	0.806637	0.787479	0.7987	0.813315	0.789077	0.940784	0.94965	0.996563	0.992634	1	0.984798
CM 30	0.831817	0.838836	0.887816	0.895957	0.914529	0.890155	0.892137	0.884371	0.892817	0.875928	0.895616	0.890456	0.900886	0.903602	0.892949	0.871198	0.864528	0.862187	0.844763	0.802207	0.807158	0.81364	0.833405	0.798592	0.918607	0.928101	0.985989	0.990065	0.984798	1
Calibrant set E
39 calibrants	CM 01	CM 02	CM 03	CM 04	CM 05	CM 06	CM 07	CM 08	CM 09	CM 10	CM 11	CM 12	CM 13	CM 14	CM 15	CM 16	CM 17	CM 18	CM 19	CM 20	CM 21	CM 22	CM 23	CM 24	CM 25	CM 26	CM 27	CM 28	CM 29	CM 30
CM 01	1	0.987042	0.959322	0.957834	0.950469	0.972235	0.954607	0.977686	0.966014	0.985334	0.974366	0.958774	0.945581	0.922944	0.941191	0.951912	0.970836	0.958558	0.898287	0.954939	0.901095	0.909124	0.901398	0.896809	0.967548	0.966623	0.974426	0.964815	0.961576	0.945037
CM 02	0.987042	1	0.933098	0.935669	0.926945	0.951132	0.930357	0.970028	0.957364	0.980674	0.968768	0.943948	0.921178	0.896582	0.914682	0.941016	0.956973	0.928814	0.871982	0.951542	0.873571	0.885443	0.880501	0.870246	0.975907	0.972985	0.955858	0.948072	0.939077	0.924963
CM 03	0.959322	0.933098	1	0.998401	0.998041	0.997482	0.99886	0.979229	0.97735	0.974781	0.973676	0.984639	0.994328	0.988473	0.993849	0.957482	0.981209	0.996323	0.973853	0.95801	0.970146	0.98014	0.974544	0.976994	0.91495	0.924828	0.989647	0.989428	0.991538	0.987857
CM 04	0.957834	0.935669	0.998401	1	0.9989	0.996323	0.998081	0.9782	0.976184	0.973932	0.972531	0.982477	0.992793	0.987817	0.991399	0.952283	0.977963	0.994827	0.975591	0.958676	0.972176	0.982378	0.977725	0.97735	0.912846	0.923098	0.986585	0.98907	0.986605	0.986347
CM 05	0.950469	0.926945	0.998041	0.9989	1	0.993869	0.99918	0.977409	0.977192	0.971368	0.972433	0.984639	0.995884	0.992873	0.994926	0.953689	0.977983	0.992673	0.976104	0.953455	0.970619	0.984659	0.981486	0.980833	0.907485	0.918971	0.985235	0.98911	0.98742	0.988632
CM 06	0.972235	0.951132	0.997482	0.996323	0.993869	1	0.994907	0.984381	0.980298	0.982755	0.97913	0.984441	0.989488	0.979585	0.987619	0.963067	0.984183	0.994428	0.963931	0.965601	0.961321	0.96989	0.962793	0.96454	0.931688	0.940318	0.99353	0.991458	0.991618	0.985374
CM 07	0.954607	0.930357	0.99886	0.998081	0.99918	0.994907	1	0.981605	0.981209	0.975749	0.976697	0.988613	0.997542	0.993371	0.997042	0.96091	0.983092	0.992913	0.972531	0.954588	0.966781	0.982458	0.978972	0.97913	0.91235	0.924117	0.987738	0.989866	0.990841	0.988971
CM 08	0.977686	0.970028	0.979229	0.9782	0.977409	0.984381	0.981605	1	0.998241	0.998581	0.999	0.995465	0.983052	0.96987	0.980179	0.988732	0.996842	0.971762	0.921427	0.955858	0.916347	0.941657	0.939911	0.9336	0.95803	0.969772	0.989488	0.987797	0.987042	0.976954
CM 09	0.966014	0.957364	0.97735	0.976184	0.977192	0.980298	0.981209	0.998241	1	0.994368	0.99864	0.997901	0.985652	0.975097	0.983132	0.991578	0.996823	0.969693	0.919125	0.94704	0.91319	0.941463	0.941346	0.934664	0.949299	0.964029	0.986844	0.987003	0.986804	0.978596
CM 10	0.985334	0.980674	0.974781	0.973932	0.971368	0.982755	0.975749	0.998581	0.994368	1	0.997681	0.989428	0.97488	0.958598	0.971545	0.984163	0.994348	0.968138	0.914758	0.959283	0.911204	0.933369	0.93028	0.924194	0.967095	0.975453	0.987937	0.984143	0.982914	0.971053
CM 11	0.974366	0.968768	0.973676	0.972531	0.972433	0.97913	0.976697	0.999	0.99864	0.997681	1	0.994348	0.979565	0.966073	0.976579	0.989906	0.996463	0.966309	0.912197	0.951035	0.907428	0.934026	0.933175	0.92606	0.961282	0.972709	0.986903	0.985493	0.984381	0.975077
CM 12	0.958774	0.943948	0.984639	0.982477	0.984639	0.984441	0.988613	0.995465	0.997901	0.989428	0.994348	1	0.993411	0.98595	0.991837	0.989528	0.995924	0.976381	0.933523	0.945912	0.926252	0.954412	0.953982	0.949377	0.93565	0.952322	0.988414	0.989388	0.991239	0.984163
CM 13	0.945581	0.921178	0.994328	0.992793	0.995884	0.989488	0.997542	0.983052	0.985652	0.97488	0.979565	0.993411	1	0.997242	0.99948	0.970639	0.98597	0.987082	0.961361	0.944706	0.953806	0.976342	0.974406	0.973616	0.908647	0.924636	0.985831	0.989249	0.9911	0.98899
CM 14	0.922944	0.896582	0.988473	0.987817	0.992873	0.979585	0.993371	0.96987	0.975097	0.958598	0.966073	0.98595	0.997242	1	0.997002	0.957032	0.973103	0.980179	0.965463	0.930009	0.956034	0.980536	0.980872	0.978813	0.884559	0.903374	0.974228	0.981368	0.981744	0.984977
CM 15	0.941191	0.914682	0.993849	0.991399	0.994926	0.987619	0.997042	0.980179	0.983132	0.971545	0.976579	0.991837	0.99948	0.997002	1	0.968591	0.984759	0.986486	0.961655	0.941637	0.953865	0.976322	0.97413	0.975038	0.902671	0.918531	0.983568	0.986248	0.990881	0.987738
CM 16	0.951912	0.941016	0.957482	0.952283	0.953689	0.963067	0.96091	0.988732	0.991578	0.984163	0.989906	0.989528	0.970639	0.957032	0.968591	1	0.990801	0.950196	0.882191	0.925252	0.875946	0.908495	0.906761	0.903013	0.941657	0.961125	0.975808	0.971723	0.978062	0.961125
CM 17	0.970836	0.956973	0.981209	0.977963	0.977983	0.984183	0.983092	0.996842	0.996823	0.994348	0.996463	0.995924	0.98597	0.973103	0.984759	0.990801	1	0.97569	0.922445	0.949533	0.918703	0.941851	0.938728	0.936985	0.951737	0.963558	0.990582	0.986565	0.991936	0.978754
CM 18	0.958558	0.928814	0.996323	0.994827	0.992673	0.994428	0.992913	0.971762	0.969693	0.968138	0.966309	0.976381	0.987082	0.980179	0.986486	0.950196	0.97569	1	0.969181	0.954334	0.972531	0.972413	0.965169	0.969319	0.914051	0.921274	0.987877	0.985255	0.987778	0.983112
CM 19	0.898287	0.871982	0.973853	0.975591	0.976104	0.963931	0.972531	0.921427	0.919125	0.914758	0.912197	0.933523	0.961361	0.965463	0.961655	0.882191	0.922445	0.969181	1	0.935515	0.995844	0.994926	0.990244	0.994707	0.842063	0.847431	0.94255	0.947936	0.946437	0.954939
CM 20	0.954939	0.951542	0.95801	0.958676	0.953455	0.965601	0.954588	0.955858	0.94704	0.959283	0.951035	0.945912	0.944706	0.930009	0.941637	0.925252	0.949533	0.954334	0.935515	1	0.939504	0.941133	0.933813	0.934045	0.924232	0.924021	0.958637	0.955135	0.951054	0.942666
CM 21	0.901095	0.873571	0.970146	0.972176	0.970619	0.961321	0.966781	0.916347	0.91319	0.911204	0.907428	0.926252	0.953806	0.956034	0.953865	0.875946	0.918703	0.972531	0.995844	0.939504	1	0.988354	0.982259	0.987778	0.846179	0.847725	0.941501	0.94422	0.942744	0.949494
CM 22	0.909124	0.885443	0.98014	0.982378	0.984659	0.96989	0.982458	0.941657	0.941463	0.933369	0.934026	0.954412	0.976342	0.980536	0.976322	0.908495	0.941851	0.972413	0.994926	0.941133	0.988354	1	0.998301	0.998421	0.856846	0.866463	0.952439	0.959812	0.957599	0.964776
CM 23	0.901398	0.880501	0.974544	0.977725	0.981486	0.962793	0.978972	0.939911	0.941346	0.93028	0.933175	0.953982	0.974406	0.980872	0.97413	0.906761	0.938728	0.965169	0.990244	0.933813	0.982259	0.998301	1	0.996064	0.853554	0.864547	0.947079	0.956836	0.952615	0.962636
CM 24	0.896809	0.870246	0.976994	0.97735	0.980833	0.96454	0.97913	0.9336	0.934664	0.924194	0.92606	0.949377	0.973616	0.978813	0.975038	0.903013	0.936985	0.969319	0.994707	0.934045	0.987778	0.998421	0.996064	1	0.843899	0.853314	0.94671	0.952693	0.955389	0.96089
CM 25	0.967548	0.975907	0.91495	0.912846	0.907485	0.931688	0.91235	0.95803	0.949299	0.967095	0.961282	0.93565	0.908647	0.884559	0.902671	0.941657	0.951737	0.914051	0.842063	0.924232	0.846179	0.856846	0.853554	0.843899	1	0.995006	0.957795	0.949728	0.940939	0.932557
CM 26	0.966623	0.972985	0.924828	0.923098	0.918971	0.940318	0.924117	0.969772	0.964029	0.975453	0.972709	0.952322	0.924636	0.903374	0.918531	0.961125	0.963558	0.921274	0.847431	0.924021	0.847725	0.866463	0.864547	0.853314	0.995006	1	0.96621	0.960733	0.952244	0.943229
CM 27	0.974426	0.955858	0.989647	0.986585	0.985235	0.99353	0.987738	0.989488	0.986844	0.987937	0.986903	0.988414	0.985831	0.974228	0.983568	0.975808	0.990582	0.987877	0.94255	0.958637	0.941501	0.952439	0.947079	0.94671	0.957795	0.96621	1	0.996862	0.996862	0.990861
CM 28	0.964815	0.948072	0.989428	0.98907	0.98911	0.991458	0.989866	0.987797	0.987003	0.984143	0.985493	0.989388	0.989249	0.981368	0.986248	0.971723	0.986565	0.985255	0.947936	0.955135	0.94422	0.959812	0.956836	0.952693	0.949728	0.960733	0.996862	1	0.993152	0.995306
CM 29	0.961576	0.939077	0.991538	0.986605	0.98742	0.991618	0.990841	0.987042	0.986804	0.982914	0.984381	0.991239	0.9911	0.981744	0.990881	0.978062	0.991936	0.987778	0.946437	0.951054	0.942744	0.957599	0.952615	0.955389	0.940939	0.952244	0.996862	0.993152	1	0.991717
CM 30	0.945037	0.924963	0.987857	0.986347	0.988632	0.985374	0.988971	0.976954	0.978596	0.971053	0.975077	0.984163	0.98899	0.984977	0.987738	0.961125	0.978754	0.983112	0.954939	0.942666	0.949494	0.964776	0.962636	0.96089	0.932557	0.943229	0.990861	0.995306	0.991717	1

## Sheet: 6
Grouping results for all OCMs in MCMRT
Level	OCM 01	OCM 02	OCM 03	OCM 04	OCM 05	OCM 06	OCM 07	OCM 08	OCM 09	OCM 10	OCM 11	OCM 12	OCM 13	OCM 14	OCM 15	OCM 16	OCM 17	OCM 18	OCM 19	OCM 20	OCM 21	OCM 22	OCM 23	OCM 24	OCM 25	OCM 26	OCM 27	OCM 28	OCM 29	OCM 30
ICM 01	A	A	A	A	A	A	A	A	A	A	A	A	A	A	A	A	B	B	C	C	C	C	C	C	C	C	C	C	C	C
ICM 02	A	A	A	A	A	A	A	A	A	A	A	A	A	A	A	A	B	B	C	C	C	C	C	C	C	C	C	C	C	C
ICM 03	A	A	A	A	A	A	A	A	A	A	A	A	A	A	A	A	B	B	C	C	C	C	C	C	C	C	C	C	C	C
ICM 04	A	A	A	A	A	A	A	A	A	A	A	A	A	A	A	A	B	B	C	C	C	C	C	C	C	C	C	C	C	C
ICM 05	A	A	A	A	A	A	A	A	A	A	A	A	A	A	A	A	B	B	C	C	C	C	C	C	C	C	C	C	C	C
ICM 06	A	A	A	A	A	A	A	A	A	A	A	A	A	A	A	A	B	B	C	C	C	C	C	C	C	C	C	C	C	C
ICM 07	A	A	A	A	A	A	A	A	A	A	A	A	A	A	A	A	B	B	C	C	C	C	C	C	C	C	C	C	C	C
ICM 08	A	A	A	A	A	A	A	A	A	A	A	A	A	A	A	A	B	B	C	C	C	C	C	C	C	C	C	C	C	C
ICM 09	A	A	A	A	A	A	A	A	A	A	A	A	A	A	A	A	B	B	C	C	C	C	C	C	C	C	C	C	C	C
ICM 10	A	A	A	A	A	A	A	A	A	A	A	A	A	A	A	A	B	B	C	C	C	C	C	C	C	C	C	C	C	C
ICM 11	A	A	A	A	A	A	A	A	A	A	A	A	A	A	A	A	B	B	C	C	C	C	C	C	C	C	C	C	C	C
ICM 12	A	A	A	A	A	A	A	A	A	A	A	A	A	A	A	A	B	B	C	C	C	C	C	C	C	C	C	C	C	C
ICM 13	A	A	A	A	A	A	A	A	A	A	A	A	A	A	A	A	B	B	C	C	C	C	C	C	C	C	C	C	C	C
ICM 14	A	A	A	A	A	A	A	A	A	A	A	A	A	A	A	A	B	B	C	C	C	C	C	C	C	C	C	C	C	C
ICM 15	A	A	A	A	A	A	A	A	A	A	A	A	A	A	A	A	B	B	C	C	C	C	C	C	C	C	C	C	C	C
ICM 16	A	A	A	A	A	A	A	A	A	A	A	A	A	A	A	A	B	B	C	C	C	C	C	C	C	C	C	C	C	C
ICM 17	B	B	B	B	B	B	B	B	B	B	B	B	B	B	B	B	A	A	C	C	C	C	C	C	C	C	C	C	C	C
ICM 18	B	B	B	B	B	B	B	B	B	B	B	B	B	B	B	B	A	A	C	C	C	C	C	C	C	C	C	C	C	C
ICM 19	C	C	C	C	C	C	C	C	C	C	C	C	C	C	C	C	C	C	A	B	B	B	B	B	D	D	D	D	D	D
ICM 20	C	C	C	C	C	C	C	C	C	C	C	C	C	C	C	C	C	C	B	A	A	A	A	A	D	D	D	D	D	D
ICM 21	C	C	C	C	C	C	C	C	C	C	C	C	C	C	C	C	C	C	B	A	A	A	A	A	D	D	D	D	D	D
ICM 22	C	C	C	C	C	C	C	C	C	C	C	C	C	C	C	C	C	C	B	A	A	A	A	A	D	D	D	D	D	D
ICM 23	C	C	C	C	C	C	C	C	C	C	C	C	C	C	C	C	C	C	B	A	A	A	A	A	D	D	D	D	D	D
ICM 24	C	C	C	C	C	C	C	C	C	C	C	C	C	C	C	C	C	C	B	A	A	A	A	A	D	D	D	D	D	D
ICM 25	C	C	C	C	C	C	C	C	C	C	C	C	C	C	C	C	C	C	D	D	D	D	D	D	A	A	A	A	A	B
ICM 26	C	C	C	C	C	C	C	C	C	C	C	C	C	C	C	C	C	C	D	D	D	D	D	D	A	A	A	A	A	B
ICM 27	C	C	C	C	C	C	C	C	C	C	C	C	C	C	C	C	C	C	D	D	D	D	D	D	A	A	A	A	A	B
ICM 28	C	C	C	C	C	C	C	C	C	C	C	C	C	C	C	C	C	C	D	D	D	D	D	D	A	A	A	A	A	B
ICM 29	C	C	C	C	C	C	C	C	C	C	C	C	C	C	C	C	C	C	D	D	D	D	D	D	A	A	A	A	A	B
ICM 30	C	C	C	C	C	C	C	C	C	C	C	C	C	C	C	C	C	C	D	D	D	D	D	D	B	B	B	B	B	A

## Sheet: 7
Set B	RMSE/min	OCM 01	OCM 02	OCM 03	OCM 04	OCM 05	OCM 06	OCM 07	OCM 08	OCM 09	OCM 10	OCM 11	OCM 12	OCM 13	OCM 14	OCM 15	OCM 16	OCM 17	OCM 18	OCM 19	OCM 20	OCM 21	OCM 22	OCM 23	OCM 24	OCM 25	OCM 26	OCM 27	OCM 28	OCM 29	OCM 30		Set B	MedAE/min	OCM 01	OCM 02	OCM 03	OCM 04	OCM 05	OCM 06	OCM 07	OCM 08	OCM 09	OCM 10	OCM 11	OCM 12	OCM 13	OCM 14	OCM 15
35 calibrants	ICM 01		0.38718	0.568069	0.59796	0.600399	0.612523	0.885412	0.930964	1.02903	0.865758	0.955972	1.60738	1.6607	1.9372	1.79437	3.13724	0.407717	0.579479	0.680784	1.15359	0.87215	2.65446	2.33812	3.03147	1.16033	1.17952	1.4575	1.43643	1.41015	0.974561		35 calibrants	ICM 01		0.276912	0.312804	0.363596	0.335978	0.266827	0.514159	0.688302	0.748979	0.632259	0.7148	1.14554	1.03755	1.28942	1.35984
	ICM 02	0.223877		0.14477	0.221759	0.241464	0.203995	0.252378	0.34132	0.547074	0.231839	0.452405	0.774738	0.808066	1.02285	0.872386	2.13865	0.247412	0.320394	0.625215	1.00691	0.710182	2.47207	1.89829	2.80611	1.06893	1.12078	1.40669	1.38218	1.33599	0.940434			ICM 02	0.102826		0.079914	0.119716	0.113712	0.0976266	0.127012	0.181726	0.30542	0.129194	0.229792	0.410446	0.352379	0.604019	0.390483
	ICM 03	0.223849	0.151984		0.163167	0.213546	0.216657	0.156006	0.41404	0.597297	0.332348	0.559269	0.819949	0.816017	0.99039	0.772247	2.45461	0.240913	0.258938	0.620316	0.925494	0.66855	2.2093	1.78005	2.50985	1.13359	1.17276	1.42563	1.35838	1.33875	0.895425			ICM 03	0.107694	0.065595		0.101772	0.122833	0.127814	0.0806139	0.124602	0.280629	0.0805211	0.186513	0.324186	0.370925	0.4614	0.233968
	ICM 04	0.250348	0.169129	0.181692		0.160877	0.330918	0.205011	0.375398	0.427819	0.353565	0.447118	0.741537	0.820265	0.930401	0.734385	2.23945	0.225119	0.262685	0.694451	0.923045	0.674728	2.22132	1.79005	2.49701	1.09538	1.12997	1.36184	1.29655	1.31089	0.875062			ICM 04	0.165583	0.122244	0.124804		0.0754322	0.202175	0.139747	0.202651	0.139472	0.241188	0.262356	0.368358	0.507009	0.536892	0.366244
	ICM 05	0.232925	0.172569	0.219095	0.157778		0.288452	0.310242	0.430421	0.497973	0.407088	0.353927	0.835072	0.783851	0.968374	0.829651	2.15578	0.282679	0.357593	0.669741	0.980574	0.709203	2.32196	1.79827	2.66648	1.04767	1.083	1.25701	1.19294	1.21816	0.798466			ICM 05	0.12804	0.102433	0.115414	0.0844761		0.187445	0.135258	0.189686	0.275664	0.214503	0.101868	0.335319	0.400549	0.443148	0.366629
	ICM 06	0.228076	0.129799	0.183898	0.261277	0.240307		0.331181	0.491792	0.648992	0.390253	0.525618	0.922009	0.69725	0.967991	0.973427	2.20159	0.282276	0.341818	0.533271	0.96612	0.688737	2.25295	1.70022	2.75778	1.09332	1.1307	1.3577	1.30311	1.30472	0.862303			ICM 06	0.0938081	0.0583124	0.110132	0.192449	0.16246		0.211832	0.326265	0.419714	0.214454	0.288182	0.575786	0.349596	0.546874	0.626434
	ICM 07	0.235549	0.119957	0.0990998	0.129401	0.202408	0.264562		0.27679	0.452724	0.211451	0.431085	0.603296	0.706146	0.88888	0.656068	2.06072	0.223189	0.284928	0.647691	0.925399	0.684348	2.20983	1.76267	2.51688	1.10231	1.13788	1.40391	1.32323	1.31839	0.888549			ICM 07	0.136793	0.0587021	0.0523948	0.0891144	0.095114	0.153061		0.0707752	0.202976	0.112055	0.177255	0.221022	0.360523	0.403708	0.169465
	ICM 08	0.250212	0.141209	0.169553	0.158004	0.216307	0.317634	0.179755		0.293464	0.176145	0.308866	0.343711	0.652146	0.782883	0.60412	1.49481	0.221226	0.291553	0.681981	0.961153	0.695558	2.27649	1.74907	2.59723	1.05383	1.07997	1.36108	1.29462	1.27156	0.874421			ICM 08	0.179856	0.0864945	0.0771871	0.0883029	0.107483	0.228585	0.0595015		0.151556	0.0981479	0.115482	0.152283	0.346954	0.395913	0.155277
	ICM 09	0.302787	0.242786	0.284778	0.166057	0.235046	0.431807	0.325129	0.306052		0.409356	0.287697	0.39415	0.719748	0.729045	0.684901	1.35278	0.229382	0.333809	0.751232	0.970993	0.718977	2.25502	1.69404	2.58928	1.0411	1.05283	1.34092	1.22212	1.25245	0.862877			ICM 09	0.209719	0.152378	0.177308	0.0503324	0.127809	0.314396	0.178575	0.165789		0.246979	0.15883	0.218098	0.462783	0.399364	0.35064
	ICM 10	0.235224	0.0969985	0.118636	0.167637	0.20902	0.23422	0.155648	0.17171	0.389136		0.333191	0.478703	0.613312	0.805879	0.628338	1.74059	0.218052	0.28199	0.629089	0.945235	0.671437	2.24538	1.67505	2.58592	1.05165	1.09579	1.35454	1.30223	1.26977	0.896831			ICM 10	0.136794	0.0529912	0.0374334	0.110497	0.104772	0.145945	0.0894718	0.0912105	0.210962		0.152679	0.279421	0.267132	0.422073	0.233819
	ICM 11	0.249898	0.184455	0.242748	0.190127	0.127148	0.315476	0.319952	0.30796	0.278357	0.34201		0.545671	0.641939	0.783761	0.699268	1.45422	0.249649	0.389592	0.682365	1.00039	0.709034	2.35435	1.72238	2.70704	1.00641	1.02837	1.26964	1.16128	1.18888	0.802472			ICM 11	0.169992	0.0932908	0.107858	0.124176	0.0572782	0.198725	0.147456	0.123365	0.151416	0.14897		0.242271	0.307726	0.405607	0.252425
	ICM 12	0.28616	0.20093	0.236679	0.187459	0.249444	0.369329	0.256956	0.215942	0.24246	0.305394	0.339275		0.581697	0.637262	0.662267	1.31242	0.234301	0.330459	0.705353	0.968062	0.725111	2.23274	1.65144	2.56423	1.06759	1.07889	1.34889	1.26062	1.28221	0.884168			ICM 12	0.205988	0.107452	0.122251	0.108075	0.132542	0.269532	0.110273	0.087614	0.128142	0.166476	0.152855		0.383112	0.366535	0.305471
	ICM 13	0.276897	0.203612	0.236776	0.25268	0.245344	0.261129	0.341379	0.36992	0.40456	0.378466	0.375311	0.558337		0.559298	0.615356	0.983672	0.260551	0.381354	0.630608	0.958623	0.717503	2.19355	1.59112	2.59708	1.01652	1.03029	1.25386	1.20304	1.23234	0.835288			ICM 13	0.138403	0.087966	0.122089	0.145868	0.133791	0.14415	0.182504	0.181513	0.239137	0.160927	0.186885	0.312456		0.295605	0.316623
	ICM 14	0.311795	0.270429	0.323662	0.276763	0.283004	0.406899	0.420642	0.49973	0.460541	0.552531	0.486211	0.686089	0.59537		0.972486	1.21489	0.312328	0.411362	0.708089	1.0087	0.785184	2.26487	1.70254	2.64795	1.01217	1.00629	1.26066	1.16133	1.24537	0.834586			ICM 14	0.210844	0.127703	0.159868	0.155165	0.141459	0.25577	0.230135	0.270181	0.264366	0.305815	0.191742	0.385018	0.357168		0.512096
	ICM 15	0.282685	0.256087	0.231209	0.21306	0.243004	0.368315	0.303996	0.413376	0.445221	0.451954	0.47317	0.63102	0.606377	0.920374		1.73218	0.252877	0.317807	0.714869	0.967648	0.741146	2.31026	1.73153	2.62165	1.08335	1.09331	1.33252	1.2571	1.25007	0.876978			ICM 15	0.164464	0.0962991	0.0792429	0.108994	0.0957156	0.222712	0.0686574	0.0721581	0.185255	0.114103	0.127077	0.175478	0.292538	0.381481
	ICM 16	0.300094	0.273266	0.322761	0.277332	0.287147	0.373181	0.417607	0.461799	0.425024	0.512441	0.45933	0.622993	0.399755	0.486939	0.803064		0.291028	0.431913	0.655431	1.00594	0.715424	2.2475	1.53534	2.65936	1.03613	1.02754	1.26255	1.16551	1.22295	0.833224			ICM 16	0.185433	0.125199	0.164446	0.1823	0.149047	0.201182	0.231274	0.204861	0.226897	0.229894	0.206409	0.319053	0.140392	0.235522	0.455085
	ICM 17	0.307861	0.253261	0.304967	0.25735	0.357789	0.451276	0.419533	0.578497	0.60117	0.588735	0.697635	0.975406	1.10613	1.15144	1.03497	2.60458		0.202492	0.717277	0.872773	0.674419	2.12922	1.79144	2.43537	1.16099	1.20278	1.50319	1.43251	1.42165	0.969958			ICM 17	0.160418	0.119357	0.153342	0.0967315	0.134901	0.264458	0.184426	0.222111	0.271901	0.241099	0.253593	0.469863	0.617647	0.641894	0.42947
	ICM 18	0.286262	0.292069	0.280911	0.263773	0.366586	0.448262	0.410534	0.632293	0.676678	0.630737	0.755202	1.03211	1.06591	1.12743	1.12789	2.89997	0.124522		0.714348	0.829051	0.59449	1.99828	1.65243	2.33206	1.21084	1.25269	1.55216	1.46972	1.46031	0.980782			ICM 18	0.137927	0.140168	0.100223	0.157161	0.129625	0.191684	0.18112	0.278474	0.309908	0.283179	0.322411	0.433383	0.579744	0.596687	0.436372
	ICM 19	0.315753	0.524897	0.744256	0.723026	0.747281	0.78952	1.1724	1.38565	1.46996	1.33908	1.45282	2.32784	2.32729	2.62842	2.74795	4.95111	0.530857	0.717221		0.890147	0.624917	1.84862	1.75664	2.35401	1.40996	1.47261	1.91177	1.83076	1.87745	1.17205			ICM 19	0.161343	0.375827	0.526387	0.457848	0.475231	0.497158	0.749753	0.981644	0.988819	0.939721	0.946111	1.69076	1.505	1.75722	1.83708
	ICM 20	0.428254	0.608034	0.842144	0.776955	0.863698	1.07391	1.25906	1.59507	1.61778	1.59248	1.70995	2.59648	2.76696	2.78614	2.71012	5.7777	0.542938	0.705526	0.912483		0.509873	1.1112	1.77471	1.41257	1.5564	1.5854	2.05122	1.96087	1.97518	1.33322			ICM 20	0.216727	0.283982	0.342026	0.331461	0.34429	0.393179	0.547911	0.822356	0.840907	0.816833	0.803099	1.33282	1.14202	1.25484	1.22727
	ICM 21	0.435467	0.645269	0.838507	0.77822	0.855311	0.995825	1.29532	1.70489	1.7689	1.6587	1.82723	2.80554	2.83957	2.90511	2.77701	6.45634	0.565756	0.700898	0.634239	0.438521		0.673926	1.28623	1.23783	1.60678	1.78056	2.15287	2.05211	2.07263	1.33591			ICM 21	0.229542	0.307158	0.430938	0.374101	0.372069	0.394645	0.6878	0.788178	0.791148	0.69872	0.811839	1.36918	1.38705	1.54254	1.39912
	ICM 22	0.410939	0.571069	0.803546	0.745518	0.816244	1.04017	1.20633	1.52783	1.58075	1.47503	1.61365	2.56141	2.68045	2.64038	2.71141	5.64064	0.513457	0.687901	0.703835	0.382235	0.473168		1.34285	1.07917	1.47753	1.55074	2.06084	1.95056	1.97682	1.29525			ICM 22	0.216904	0.27871	0.424708	0.402522	0.426052	0.574581	0.613926	0.794613	0.837411	0.687793	0.735585	1.38487	1.40396	1.44939	1.42669
	ICM 23	0.391758	0.476512	0.708168	0.64365	0.687343	0.899037	1.03829	1.24179	1.25568	1.21702	1.28436	2.0374	2.07289	2.13226	2.14552	4.57748	0.436398	0.630492	0.659583	0.634001	0.461711	1.11055		1.66326	1.29383	1.34736	1.82189	1.70287	1.76169	1.14893			ICM 23	0.240465	0.257521	0.482369	0.384644	0.391123	0.597955	0.641404	0.634579	0.632702	0.65843	0.6502	1.04383	1.1552	1.25697	1.23251
	ICM 24	0.460233	0.653016	0.902048	0.840467	0.91873	1.18149	1.34997	1.68929	1.75628	1.63313	1.786	2.93339	2.99349	2.96247	2.94592	6.19719	0.574406	0.772338	0.860441	0.510655	0.502519	1.06578	1.89409		1.57338	1.64197	2.20151	2.09497	2.08427	1.38782			ICM 24	0.257664	0.308225	0.412904	0.421941	0.422063	0.600679	0.635671	0.805881	0.932682	0.692087	0.752132	1.6921	1.37722	1.396	1.35374
	ICM 25	0.59452	0.787018	0.969812	0.872898	0.809279	1.24858	1.44367	1.85594	1.77419	1.88177	1.77088	2.93986	2.76569	2.71844	2.89551	5.53734	0.763994	1.09147	1.00654	1.63018	1.11165	3.54351	2.83897	3.96253		0.203985	0.228554	0.337105	0.42342	0.26429			ICM 25	0.267147	0.217568	0.331265	0.256565	0.214031	0.691059	0.449697	0.855944	0.732074	0.852191	0.726614	1.32781	1.10137	1.0981	1.01647
	ICM 26	0.603035	0.822534	0.941895	0.833474	0.778535	1.11533	1.38306	1.81716	1.71089	1.86923	1.73586	2.82996	2.58422	2.46137	2.74284	5.38803	0.743944	0.967588	1.01596	1.47888	1.06706	3.3718	2.61453	3.75549	0.226741		0.215307	0.184049	0.430499	0.24543			ICM 26	0.270185	0.192575	0.276214	0.234901	0.23145	0.347829	0.413687	0.728655	0.633173	0.717312	0.639749	1.09866	0.918054	0.750099	0.9392
	ICM 27	0.544166	0.748883	0.922928	0.831833	0.785299	1.06998	1.36047	1.67246	1.57756	1.72587	1.5954	2.60722	2.5077	2.42117	2.67233	5.03717	0.693505	0.93423	1.01806	1.47914	1.06817	3.44988	2.5983	3.77566	0.199009	0.244285		0.215361	0.354592	0.2739			ICM 27	0.198233	0.209979	0.267953	0.263872	0.255308	0.255111	0.381233	0.503475	0.455115	0.56926	0.580942	0.676918	0.703187	0.777094	0.689591
	ICM 28	0.552074	0.804745	0.912014	0.80371	0.758413	1.0695	1.32887	1.65304	1.54089	1.72181	1.57428	2.55231	2.42905	2.28088	2.60922	5.0038	0.686855	0.910633	1.08325	1.44291	1.04087	3.32336	2.48628	3.65454	0.289351	0.183177	0.277207		0.480115	0.286273			ICM 28	0.227414	0.373968	0.276973	0.196326	0.22151	0.359848	0.343491	0.541626	0.540656	0.551886	0.527051	0.867579	0.732206	0.590242	0.850598
	ICM 29	0.534268	0.742111	0.878846	0.797656	0.755792	1.05197	1.29468	1.61105	1.52139	1.67354	1.54959	2.50297	2.45218	2.35479	2.53408	4.99525	0.664694	0.897395	1.00048	1.45131	1.02672	3.36567	2.53633	3.63717	0.315958	0.349097	0.349429	0.417982		0.326066			ICM 29	0.199085	0.24193	0.308041	0.269974	0.277786	0.323426	0.456264	0.532795	0.568998	0.501987	0.612656	0.935619	0.904146	0.876607	0.921667
	ICM 30	0.579759	0.875473	0.916119	0.821805	0.770211	1.0899	1.35014	1.7789	1.6887	1.85502	1.72546	2.74535	2.57785	2.41999	2.73078	5.62704	0.722957	0.931973	1.02116	1.47518	1.05882	3.29244	2.60332	3.63328	0.35494	0.336083	0.46528	0.424067	0.530064				ICM 30	0.242724	0.388608	0.302889	0.225341	0.261358	0.450584	0.417065	0.663399	0.655144	0.742213	0.696808	1.09753	1.02947	0.841231	0.990657
Set B	RMSE/%	OCM 01	OCM 02	OCM 03	OCM 04	OCM 05	OCM 06	OCM 07	OCM 08	OCM 09	OCM 10	OCM 11	OCM 12	OCM 13	OCM 14	OCM 15	OCM 16	OCM 17	OCM 18	OCM 19	OCM 20	OCM 21	OCM 22	OCM 23	OCM 24	OCM 25	OCM 26	OCM 27	OCM 28	OCM 29	OCM 30		Set B	MedRE/%	OCM 01	OCM 02	OCM 03	OCM 04	OCM 05	OCM 06	OCM 07	OCM 08	OCM 09	OCM 10	OCM 11	OCM 12	OCM 13	OCM 14	OCM 15
35 calibrants	ICM 01		0.0547238	0.052333	0.060425	0.0636185	0.0437408	0.0633967	0.0782435	0.149719	0.0595868	0.0857123	0.114619	0.0898081	0.153171	0.0991338	0.173395	0.0820045	0.0670864	0.0803349	0.136479	0.113024	0.154951	0.183101	0.188863	0.278071	0.368969	0.270518	0.383472	0.209523	0.203854		35 calibrants	ICM 01		0.0325773	0.0395681	0.0415949	0.0462583	0.0312333	0.0503338	0.0452347	0.0524791	0.0352866	0.0420343	0.0568397	0.0502907	0.0707157	0.062343
	ICM 02	0.0347155		0.0220393	0.0284932	0.030648	0.028559	0.0237957	0.0317705	0.11751	0.02365	0.0480804	0.0588365	0.0552321	0.0891475	0.0728579	0.115849	0.0683362	0.0618113	0.0809277	0.133282	0.0993151	0.147191	0.133627	0.186332	0.238307	0.303946	0.245506	0.321252	0.200195	0.192494			ICM 02	0.0159953		0.00929589	0.015791	0.015923	0.00864701	0.0118069	0.0141048	0.0241094	0.00763252	0.0156748	0.0222221	0.0193562	0.0356907	0.0222601
	ICM 03	0.0320561	0.0379095		0.0249013	0.0373677	0.0227713	0.0216569	0.0665175	0.148464	0.0407457	0.0823688	0.105576	0.0713951	0.135278	0.0803266	0.161889	0.0694989	0.0581696	0.0797816	0.097143	0.091415	0.135748	0.157306	0.163098	0.284641	0.384128	0.278976	0.410658	0.204405	0.208796			ICM 03	0.0177894	0.00746305		0.0133333	0.0133403	0.0120916	0.00711377	0.00793204	0.0195017	0.00398347	0.0117432	0.0142484	0.0182238	0.0230918	0.0112899
	ICM 04	0.046603	0.0376307	0.034324		0.0248861	0.0416261	0.0369485	0.0555317	0.129634	0.0400153	0.0603934	0.0875645	0.0729318	0.101792	0.0899477	0.143563	0.0635752	0.0731348	0.102394	0.127497	0.101268	0.137352	0.141254	0.202247	0.24988	0.321947	0.249148	0.362804	0.198929	0.197693			ICM 04	0.0250489	0.0139437	0.014001		0.00877999	0.0210396	0.0109255	0.0126837	0.00852248	0.0146993	0.0145818	0.0163485	0.0249282	0.0288706	0.0157645
	ICM 05	0.0357583	0.0259739	0.0279804	0.0270507		0.0328043	0.0304205	0.0470838	0.121597	0.0355218	0.0412818	0.0762668	0.0581223	0.131458	0.0774727	0.14083	0.0725464	0.0907059	0.103579	0.150749	0.117524	0.164453	0.153143	0.208518	0.230486	0.296843	0.229244	0.336442	0.186966	0.184964			ICM 05	0.0197887	0.0124672	0.0141773	0.00967787		0.0184902	0.0113847	0.0125706	0.018502	0.0131826	0.00592055	0.0170562	0.0180582	0.0266466	0.0173568
	ICM 06	0.0306521	0.0223473	0.0225151	0.0355754	0.034399		0.0328702	0.0523969	0.14022	0.0340948	0.0576737	0.102305	0.0578721	0.127778	0.078676	0.166093	0.0764028	0.0553175	0.0717178	0.101126	0.0942587	0.136732	0.157535	0.189398	0.282961	0.374321	0.262841	0.388736	0.19896	0.201751			ICM 06	0.014973	0.00644318	0.0122723	0.025194	0.0195658		0.0196214	0.020166	0.0301239	0.0118589	0.0179558	0.026799	0.0159654	0.0293675	0.0292104
	ICM 07	0.035362	0.0238177	0.0152201	0.0253015	0.033226	0.0268045		0.0402002	0.113468	0.0230615	0.0544739	0.0656796	0.052765	0.125142	0.0684004	0.119279	0.0612175	0.093205	0.0952153	0.111213	0.103292	0.132044	0.140298	0.168905	0.264771	0.350986	0.284034	0.398902	0.206346	0.204966			ICM 07	0.024129	0.0072407	0.00573304	0.0101904	0.0118069	0.015403		0.00450352	0.0132047	0.0061071	0.0105087	0.0104645	0.0157032	0.0206412	0.00744131
	ICM 08	0.0449297	0.0198922	0.0315855	0.0270167	0.034262	0.0360423	0.0276456		0.0863329	0.0177187	0.0333232	0.0269708	0.0592008	0.0636515	0.0844019	0.0797139	0.0624173	0.078199	0.118098	0.208491	0.127595	0.165512	0.128896	0.205651	0.245076	0.316527	0.274136	0.362471	0.205151	0.195562			ICM 08	0.0268401	0.0101735	0.00783744	0.010076	0.0122388	0.0198224	0.00473758		0.0119483	0.00607051	0.00778806	0.00693558	0.0159618	0.0220909	0.00640384
	ICM 09	0.0679034	0.0395224	0.0598979	0.0348128	0.0461837	0.0648397	0.0561718	0.0583888		0.0497911	0.0377131	0.04133	0.0984729	0.0617581	0.112428	0.0842933	0.0682037	0.106888	0.149385	0.280053	0.141326	0.203601	0.152153	0.23553	0.242324	0.307657	0.295808	0.349371	0.213466	0.193717			ICM 09	0.0303577	0.0176225	0.0187494	0.00668307	0.0148623	0.0269608	0.014755	0.010286		0.0148323	0.0100277	0.0102689	0.0212309	0.0242312	0.0157285
	ICM 10	0.036206	0.0189331	0.0210171	0.0252061	0.0286011	0.0260903	0.018851	0.0185258	0.091953		0.0433068	0.0395649	0.043215	0.0677689	0.0693676	0.0936252	0.0597269	0.0652744	0.0947724	0.159371	0.109661	0.144718	0.121431	0.188257	0.243491	0.334143	0.25794	0.344402	0.198669	0.196932			ICM 10	0.0223736	0.00651914	0.00408596	0.0126066	0.013079	0.0127654	0.0073659	0.00615959	0.016487		0.00888456	0.0134121	0.0128518	0.0244525	0.010664
	ICM 11	0.0465756	0.0331092	0.0479093	0.0329059	0.0251297	0.0395934	0.0537468	0.0421361	0.0786672	0.0546649		0.039832	0.0705599	0.0592407	0.0952428	0.0837102	0.0660285	0.119919	0.123687	0.249734	0.141087	0.196501	0.131313	0.235967	0.233515	0.296742	0.270921	0.330337	0.203125	0.183126			ICM 11	0.0251878	0.0104759	0.0118387	0.0134337	0.00685091	0.0179712	0.0122302	0.0086696	0.0111799	0.00805514		0.0122521	0.0133305	0.0222108	0.0112644
	ICM 12	0.0586156	0.0287585	0.0513796	0.0340142	0.0458052	0.0552764	0.0445514	0.0214731	0.083627	0.0327801	0.0370243		0.0628308	0.0561143	0.132769	0.0732358	0.0685973	0.109305	0.127458	0.290149	0.145179	0.207683	0.143714	0.239443	0.258157	0.330456	0.285118	0.377245	0.230429	0.203466			ICM 12	0.0304179	0.0129284	0.0124513	0.012582	0.0147901	0.0243697	0.00945555	0.00559512	0.00906226	0.00979472	0.00949769		0.0172081	0.0186051	0.0130817
	ICM 13	0.0407103	0.0312685	0.0346976	0.0353342	0.0374664	0.0307168	0.0378771	0.0366176	0.0964901	0.0356737	0.0469067	0.0462916		0.0623166	0.0480349	0.046526	0.0648548	0.118451	0.119461	0.192283	0.132933	0.161799	0.125569	0.212585	0.250511	0.322804	0.265118	0.430112	0.219741	0.20779			ICM 13	0.023385	0.0102259	0.0128975	0.0208098	0.0158818	0.0123762	0.0145906	0.0117147	0.0157646	0.00892504	0.0111804	0.0147712		0.0161086	0.0150159
	ICM 14	0.0641668	0.0457356	0.0654794	0.0413045	0.0482341	0.0623468	0.0615306	0.0633676	0.0877955	0.0811561	0.0464067	0.0495644	0.104645		0.115119	0.0865085	0.0772438	0.131964	0.137519	0.339727	0.177367	0.246505	0.157065	0.282728	0.254676	0.315888	0.280345	0.377826	0.234547	0.217575			ICM 14	0.0315128	0.0147296	0.0175851	0.0205562	0.0172533	0.021399	0.0184376	0.0179809	0.0183313	0.0168297	0.0126174	0.0179452	0.0168534		0.0212264
	ICM 15	0.0424763	0.038892	0.0354274	0.0383118	0.0388426	0.0423678	0.036831	0.0558899	0.116839	0.0450816	0.062554	0.0729656	0.0427574	0.103582		0.088851	0.065063	0.0678523	0.122845	0.170277	0.130146	0.156085	0.141215	0.196401	0.264999	0.350751	0.273217	0.386585	0.209144	0.206488			ICM 15	0.0256514	0.0119378	0.00868051	0.0134207	0.011042	0.0206893	0.00665283	0.00474865	0.0114115	0.00659519	0.00716035	0.0081245	0.0146597	0.0200725
	ICM 16	0.0548953	0.0435662	0.0652703	0.0435968	0.0511878	0.0605662	0.0594654	0.0466872	0.0847502	0.046593	0.0430345	0.0476265	0.0445817	0.0460202	0.0814976		0.077276	0.139621	0.121751	0.287557	0.143935	0.211081	0.150707	0.238383	0.260168	0.330436	0.276035	0.352689	0.212089	0.195058			ICM 16	0.0284122	0.0153558	0.0173824	0.0217135	0.0176779	0.0171622	0.0180891	0.0132007	0.0161817	0.0138285	0.0131861	0.0144657	0.00554357	0.0121015	0.019399
	ICM 17	0.072937	0.0523893	0.066686	0.047184	0.0637412	0.0782976	0.0681149	0.0769833	0.116746	0.073578	0.0977364	0.0880011	0.101459	0.110046	0.109939	0.129862		0.0663931	0.129217	0.157587	0.102158	0.155253	0.133459	0.189243	0.269515	0.355213	0.301944	0.40234	0.23585	0.215521			ICM 17	0.0240976	0.0137869	0.0159127	0.0126204	0.0150292	0.0229731	0.0145263	0.0145838	0.0175497	0.0137814	0.0147443	0.020589	0.02715	0.036711	0.0195868
	ICM 18	0.0484222	0.069318	0.0425552	0.0436464	0.0633245	0.0524073	0.0580003	0.0940612	0.158204	0.0798877	0.0895977	0.117629	0.0980087	0.129715	0.107323	0.176781	0.0370778		0.097097	0.102621	0.0771734	0.123494	0.151006	0.160519	0.300195	0.417831	0.288343	0.433736	0.213563	0.220488			ICM 18	0.0213936	0.0150661	0.0123264	0.0196558	0.0152928	0.0177838	0.0150604	0.0168633	0.020857	0.0159511	0.018975	0.0197246	0.0239608	0.0344077	0.0214585
	ICM 19	0.0542096	0.0834606	0.0891893	0.10083	0.105196	0.0733253	0.109191	0.153905	0.23413	0.118751	0.15221	0.21288	0.161393	0.295111	0.181278	0.297392	0.122365	0.090717		0.0888656	0.0766026	0.122113	0.158765	0.14298	0.350441	0.495361	0.328056	0.504688	0.248455	0.257881			ICM 19	0.0266759	0.0423481	0.0547549	0.0583415	0.0563545	0.04475	0.0604536	0.0596848	0.0656259	0.0530111	0.0559274	0.0740041	0.0700029	0.092636	0.0768238
	ICM 20	0.0662168	0.0809448	0.0923506	0.0916741	0.102207	0.0937998	0.102012	0.147641	0.213122	0.119036	0.160246	0.195635	0.150763	0.219098	0.142785	0.255916	0.103552	0.0877224	0.112952		0.0543062	0.0507884	0.112964	0.0877169	0.343015	0.469792	0.312505	0.453584	0.243876	0.252365			ICM 20	0.0361697	0.0362128	0.0474063	0.0459133	0.0464871	0.042827	0.0473854	0.052169	0.0570358	0.0445012	0.0537921	0.060985	0.0578741	0.0788633	0.0629315
	ICM 21	0.0732467	0.111136	0.102304	0.110457	0.123211	0.0973458	0.132942	0.202344	0.27941	0.15409	0.209079	0.280454	0.199241	0.342403	0.181806	0.362361	0.128875	0.0830342	0.0790023	0.0978356		0.0683518	0.140761	0.0845628	0.384932	0.581121	0.359212	0.552847	0.270192	0.282767			ICM 21	0.0361061	0.0392524	0.0509915	0.0472674	0.0499356	0.0401806	0.0591146	0.0608443	0.0585789	0.0414642	0.0549003	0.0712905	0.0683488	0.0821993	0.0664611
	ICM 22	0.0712766	0.0772033	0.0990559	0.0922016	0.101365	0.119704	0.100366	0.127586	0.186366	0.101677	0.136058	0.176919	0.145892	0.213479	0.148576	0.223235	0.0968947	0.104254	0.0906657	0.0678627	0.0455418		0.0790086	0.0579627	0.348357	0.485482	0.362173	0.522919	0.265954	0.268153			ICM 22	0.0352507	0.0346109	0.0528921	0.0549656	0.0541948	0.0521091	0.0535738	0.0519262	0.059712	0.0432784	0.0452796	0.0647999	0.061952	0.07932	0.065231
	ICM 23	0.0906976	0.0872944	0.111515	0.0934915	0.0969695	0.139427	0.102651	0.0945445	0.132219	0.0904221	0.0944313	0.11808	0.116496	0.144557	0.13517	0.149388	0.087819	0.126527	0.092128	0.100365	0.07094	0.0663724		0.155421	0.304581	0.403046	0.329935	0.449745	0.243088	0.239892			ICM 23	0.0386861	0.0292818	0.0516775	0.055328	0.053475	0.0537455	0.0531415	0.0482567	0.0498646	0.041256	0.0423379	0.0545239	0.0613484	0.0668746	0.0588634
	ICM 24	0.0742014	0.09322	0.109449	0.109865	0.116856	0.135806	0.1143	0.153365	0.221148	0.120396	0.159939	0.225173	0.165981	0.244536	0.162795	0.269556	0.11025	0.11335	0.106095	0.066821	0.0642983	0.0718183	0.122514		0.367273	0.524983	0.391306	0.579747	0.281571	0.286888			ICM 24	0.0412225	0.0343531	0.051271	0.0593118	0.0589863	0.0560927	0.0549888	0.0558988	0.0629468	0.0440621	0.0500496	0.0703298	0.0581199	0.0809129	0.0624625
	ICM 25	0.193242	0.295476	0.232739	0.194433	0.189522	0.282075	0.266789	0.345489	0.337604	0.303913	0.257694	0.39395	0.365774	0.411273	0.320512	0.479367	0.208423	0.254761	0.239849	0.572783	0.249279	0.46222	0.485551	0.432297		0.0337455	0.0260685	0.0371809	0.0615834	0.042043			ICM 25	0.0355496	0.0223265	0.0328002	0.0302534	0.0280189	0.0502203	0.0356575	0.0457621	0.050694	0.0398461	0.0400491	0.0530432	0.0450724	0.0605532	0.0493302
	ICM 26	0.202288	0.318604	0.240837	0.201688	0.196686	0.288636	0.27754	0.378286	0.354595	0.329551	0.277482	0.421718	0.388508	0.44151	0.334688	0.505784	0.215679	0.261668	0.244136	0.60822	0.254941	0.478735	0.508331	0.441388	0.0358979		0.047577	0.0266655	0.0857034	0.0464674			ICM 26	0.0386169	0.0228451	0.0371226	0.0301018	0.0307011	0.0290629	0.0370935	0.0379949	0.0415794	0.0359292	0.0360022	0.0480623	0.0396876	0.0432057	0.0479785
	ICM 27	0.203677	0.324635	0.231399	0.2	0.197153	0.278147	0.267818	0.43972	0.374979	0.371092	0.332146	0.480557	0.378885	0.459496	0.312952	0.601675	0.219588	0.246158	0.249774	0.622954	0.260604	0.503974	0.557821	0.444418	0.0268469	0.0454379		0.0404045	0.0579596	0.0558559			ICM 27	0.0296465	0.0229315	0.0344379	0.031449	0.0329657	0.0227713	0.0330603	0.035627	0.0391028	0.0369571	0.0415809	0.0413288	0.0367763	0.0425474	0.043476
	ICM 28	0.206206	0.353518	0.23326	0.197546	0.196649	0.280619	0.267577	0.426737	0.361544	0.36106	0.31788	0.469967	0.373812	0.447925	0.310703	0.587851	0.215937	0.249106	0.265845	0.631951	0.265272	0.502294	0.550678	0.444244	0.0407165	0.0335758	0.0700224		0.0897197	0.0548636			ICM 28	0.0352034	0.0391516	0.0334402	0.0287473	0.0300945	0.0322745	0.0352213	0.0386317	0.0438387	0.0376882	0.0374309	0.0449718	0.0351527	0.0389963	0.0418099
	ICM 29	0.19486	0.312558	0.22602	0.198886	0.194659	0.273787	0.26245	0.44	0.376584	0.369861	0.333008	0.489382	0.379593	0.465396	0.309944	0.62337	0.216075	0.24237	0.240292	0.626204	0.248125	0.516164	0.533319	0.446537	0.0417476	0.0640921	0.0371599	0.0855722		0.075931			ICM 29	0.0281983	0.0257025	0.0308032	0.0360944	0.03297	0.0267928	0.036996	0.0338938	0.0408239	0.0297761	0.0350383	0.0465313	0.0377599	0.0467054	0.0459904
	ICM 30	0.214623	0.37066	0.235812	0.203715	0.20085	0.284929	0.275372	0.457312	0.397866	0.384351	0.345441	0.515366	0.397162	0.488327	0.330171	0.673752	0.233558	0.253416	0.259327	0.662041	0.28124	0.511684	0.601294	0.445912	0.0475293	0.059114	0.0624167	0.0648513	0.0734485				ICM 30	0.0338444	0.0411286	0.0406254	0.0321575	0.0341902	0.0422805	0.0425857	0.0522078	0.0512821	0.0509209	0.0455102	0.0570908	0.0498172	0.0501099	0.0530172
Set B	RMSE of elution time (%)	OCM 01	OCM 02	OCM 03	OCM 04	OCM 05	OCM 06	OCM 07	OCM 08	OCM 09	OCM 10	OCM 11	OCM 12	OCM 13	OCM 14	OCM 15	OCM 16	OCM 17	OCM 18	OCM 19	OCM 20	OCM 21	OCM 22	OCM 23	OCM 24	OCM 25	OCM 26	OCM 27	OCM 28	OCM 29	OCM 30		Set B	MedAE of elution time (%)	OCM 01	OCM 02	OCM 03	OCM 04	OCM 05	OCM 06	OCM 07	OCM 08	OCM 09	OCM 10	OCM 11	OCM 12	OCM 13	OCM 14	OCM 15
35 calibrants	ICM 01		0.0290349	0.0358177	0.0404985	0.0397483	0.0311558	0.0393429	0.0352304	0.0412436	0.0307006	0.0351849	0.0406727	0.0385134	0.0477026	0.0420326	0.0430289	0.0392036	0.0388391	0.0422323	0.0677589	0.0576819	0.068983	0.0617732	0.0758246	0.0595958	0.0681018	0.059008	0.0637282	0.0587074	0.0609672		35 calibrants	ICM 01		0.0207658	0.0197228	0.0246256	0.0222429	0.0135721	0.0228464	0.0260474	0.0300192	0.0224205	0.0263084	0.0289862	0.0240618	0.0317513	0.0318539
	ICM 02	0.0239441		0.00912799	0.0150192	0.0159857	0.0103761	0.0112143	0.0129166	0.0219268	0.00822124	0.0166509	0.0196037	0.0187399	0.0251871	0.0204354	0.0293328	0.0237896	0.0214741	0.038785	0.059143	0.0469697	0.0642429	0.0501529	0.0701878	0.0549012	0.0647102	0.0569509	0.0613213	0.05562	0.0588323			ICM 02	0.0109975		0.00503871	0.0081081	0.0075281	0.00496575	0.00564373	0.00687706	0.0122413	0.00458134	0.00845756	0.0103858	0.00817206	0.0148737	0.00914695
	ICM 03	0.023941	0.0113973		0.0110509	0.0141375	0.0110202	0.00693208	0.0156685	0.0239397	0.0117854	0.0205841	0.0207477	0.0189243	0.0243878	0.0180896	0.0336663	0.0231647	0.0173551	0.0384811	0.0543609	0.0442163	0.0574141	0.047029	0.0627776	0.0582222	0.0677111	0.0577178	0.0602654	0.0557346	0.0560166			ICM 03	0.0115181	0.00491901		0.00689276	0.00813194	0.00650121	0.00358204	0.0047153	0.0112477	0.00285536	0.00686468	0.0082031	0.00860216	0.0113617	0.00548063
	ICM 04	0.0267752	0.0126831	0.011456		0.0106506	0.0168321	0.00910959	0.0142062	0.0171471	0.0125378	0.0164563	0.0187636	0.0190228	0.0229106	0.0172027	0.0307152	0.021646	0.0176063	0.0430801	0.054217	0.0446249	0.0577266	0.0472933	0.0624564	0.0562599	0.0652408	0.0551353	0.0575221	0.0545748	0.0547427			ICM 04	0.0177094	0.00916714	0.00786914		0.00499385	0.0102836	0.00620959	0.00766889	0.00559006	0.00855276	0.00965609	0.00932081	0.0117581	0.0132207	0.00857916
	ICM 05	0.0249118	0.012941	0.0138143	0.0106859		0.014672	0.0137854	0.0162884	0.0199588	0.0144357	0.0130264	0.0211304	0.0181784	0.0238457	0.0194343	0.0295676	0.0271807	0.0239673	0.0415472	0.0575961	0.046905	0.060342	0.0475105	0.0666955	0.0538096	0.0625289	0.0508911	0.0529256	0.0507144	0.0499509			ICM 05	0.0136941	0.00768152	0.00727704	0.00572138		0.00953434	0.00601014	0.00717829	0.0110487	0.00760649	0.00374928	0.0084848	0.00928918	0.0109123	0.00858816
	ICM 06	0.0243932	0.00973373	0.0115951	0.0176957	0.0159091		0.0147159	0.0186109	0.0260117	0.0138387	0.0193455	0.0233302	0.01617	0.0238363	0.0228022	0.0301959	0.0271419	0.02291	0.0330814	0.0567472	0.0455514	0.0585486	0.04492	0.0689791	0.0561542	0.0652829	0.0549678	0.0578132	0.0543182	0.0539445			ICM 06	0.010033	0.00437288	0.00694404	0.0130341	0.0107554		0.00941264	0.0123468	0.0168222	0.00760475	0.0106066	0.0145695	0.00810751	0.0134665	0.014674
	ICM 07	0.0251924	0.00899568	0.00624841	0.00876402	0.0134001	0.0134569		0.0104746	0.0181452	0.00749827	0.0158662	0.0152656	0.0163763	0.0218882	0.0153682	0.0282639	0.0214605	0.0190971	0.0401793	0.0543553	0.0452611	0.0574279	0.0465699	0.0629534	0.0566161	0.0656973	0.0568386	0.0587057	0.0548874	0.0555864			ICM 07	0.0146302	0.0044021	0.00330358	0.00603552	0.00629685	0.00778541		0.00267834	0.00813532	0.00397359	0.00652393	0.00559267	0.00836091	0.0099411	0.00396966
	ICM 08	0.0267607	0.0105894	0.0106906	0.0107012	0.0143203	0.0161563	0.00798734		0.0117621	0.00624629	0.0113679	0.00869713	0.015124	0.0192781	0.0141513	0.0205022	0.0212717	0.0195411	0.0423065	0.0564554	0.0460025	0.0591604	0.0462106	0.0649633	0.0541259	0.0623539	0.0551044	0.0574366	0.0529375	0.0547026			ICM 08	0.019236	0.00648628	0.00486678	0.00598056	0.00711574	0.0116269	0.00264393		0.00607439	0.00348042	0.00425034	0.00385331	0.00804624	0.00974915	0.00363732
	ICM 09	0.0323836	0.0182067	0.0179558	0.0112467	0.0155608	0.0219638	0.014447	0.0115819		0.0145162	0.0105888	0.00997344	0.0166918	0.0179523	0.0160436	0.0185541	0.022056	0.0223732	0.0466025	0.0570334	0.0475514	0.0586024	0.0447567	0.0647644	0.0534718	0.0607867	0.0542882	0.0542202	0.0521419	0.0539804			ICM 09	0.0224299	0.0114269	0.0111796	0.0034089	0.0084614	0.0159916	0.0079349	0.00627394		0.00875811	0.0058458	0.00551867	0.0107324	0.00983414	0.00821363
	ICM 10	0.0251576	0.00727398	0.00748022	0.0113537	0.0138378	0.0119135	0.00691615	0.00649802	0.0155966		0.0122632	0.0121129	0.0142234	0.0198443	0.0147186	0.0238731	0.0209665	0.0189001	0.0390254	0.0555204	0.0444072	0.058352	0.0442549	0.0646803	0.0540141	0.0632675	0.0548395	0.0577742	0.0528629	0.0561045			ICM 10	0.0146304	0.00397385	0.00236024	0.0074837	0.00693624	0.00742343	0.00397564	0.00345167	0.00845538		0.00561941	0.00707036	0.00619509	0.0103933	0.00547714
	ICM 11	0.026727	0.0138324	0.0153057	0.0128768	0.00841762	0.0160466	0.0142169	0.0116541	0.0111566	0.012128		0.0138075	0.0148873	0.0192997	0.0163801	0.0199454	0.0240047	0.026112	0.0423303	0.0587602	0.0468938	0.0611837	0.0455055	0.0677099	0.0516901	0.0593745	0.0514025	0.051521	0.0494952	0.0502015			ICM 11	0.018181	0.00699593	0.00680064	0.00841019	0.003792	0.0101081	0.00655216	0.00466848	0.00606876	0.00528262		0.00613034	0.00713651	0.00998786	0.00591297
	ICM 12	0.0306053	0.0150678	0.014923	0.0126962	0.016514	0.0187858	0.0114177	0.00817189	0.00971785	0.0108296	0.0124871		0.0134902	0.0156922	0.0155134	0.0180006	0.022529	0.0221487	0.0437564	0.0568612	0.0479571	0.0580235	0.0436312	0.0641378	0.0548326	0.0622914	0.0546109	0.0559283	0.0533808	0.0553123			ICM 12	0.0220308	0.00805789	0.00770814	0.00731965	0.00877471	0.0137097	0.00489991	0.00331557	0.00513595	0.00590341	0.00562586		0.00888478	0.00902574	0.00715557
	ICM 13	0.0296146	0.015269	0.0149291	0.0171135	0.0162426	0.0132822	0.015169	0.0139989	0.0162148	0.0134208	0.0138134	0.014128		0.0137724	0.0144145	0.0134916	0.025053	0.0255599	0.0391196	0.0563068	0.0474539	0.0570048	0.0420374	0.0649594	0.0522094	0.0594858	0.0507635	0.0533738	0.0513048	0.0522545			ICM 13	0.0148024	0.00659663	0.00769792	0.00987931	0.00885742	0.00733216	0.00810949	0.00686899	0.00958463	0.00570663	0.00687835	0.00790628		0.00727913	0.0074168
	ICM 14	0.033347	0.0202797	0.0204075	0.0187445	0.0187358	0.0206968	0.0186911	0.0189113	0.0184586	0.0195933	0.0178952	0.0173605	0.0138073		0.0227802	0.0166629	0.0300315	0.0275712	0.0439261	0.059248	0.0519301	0.0588584	0.0449811	0.0662318	0.051986	0.0581	0.051039	0.0515232	0.0518473	0.0522106			ICM 14	0.0225501	0.00957651	0.0100799	0.0105089	0.00936507	0.0130096	0.0102259	0.0102245	0.0105959	0.0108445	0.00705713	0.00974235	0.00828311		0.0119957
	ICM 15	0.0302337	0.0192041	0.0145781	0.0144301	0.0160877	0.0187342	0.0135079	0.0156434	0.0178445	0.0160267	0.0174152	0.0159671	0.0140625	0.0226637		0.0237578	0.0243151	0.0213007	0.0443467	0.0568369	0.0490176	0.0600379	0.0457473	0.065574	0.0556421	0.0631243	0.0539481	0.055772	0.052043	0.0548625			ICM 15	0.0175897	0.00722153	0.0049964	0.0073819	0.00633668	0.0113282	0.00305076	0.00273068	0.00742504	0.00404621	0.00467712	0.00444024	0.00678429	0.00939377
	ICM 16	0.0320957	0.0204924	0.0203506	0.018783	0.01901	0.0189818	0.0185562	0.0174758	0.017035	0.0181717	0.0169058	0.015764	0.00927076	0.0119906	0.0188115		0.0279834	0.0289486	0.0406595	0.0590861	0.0473164	0.0584071	0.0405638	0.0665172	0.0532167	0.0593268	0.0511153	0.0517087	0.0509137	0.0521254			ICM 16	0.0198324	0.00938877	0.0103686	0.0123467	0.00986739	0.0102331	0.0102766	0.00775254	0.00909408	0.00815227	0.00759693	0.00807321	0.00325585	0.0057996	0.0106602
	ICM 17	0.0329263	0.0189922	0.0192287	0.0174297	0.0236868	0.022954	0.0186418	0.021892	0.024095	0.0208771	0.0256767	0.0246813	0.0256524	0.0283537	0.024244	0.0357233		0.0135719	0.0444961	0.0512642	0.0446044	0.0553333	0.0473299	0.0609147	0.0596297	0.0694448	0.0608577	0.0635539	0.0591863	0.0606793			ICM 17	0.017157	0.00895063	0.00966849	0.00655141	0.00893087	0.0134516	0.00819489	0.00840532	0.0108978	0.00854962	0.00933358	0.0118892	0.0143239	0.0158063	0.0100602
	ICM 18	0.0306163	0.0219024	0.0177119	0.0178647	0.0242692	0.0228007	0.0182419	0.0239278	0.0271214	0.0223666	0.0277954	0.0261162	0.0247196	0.0277624	0.0264204	0.0397747	0.0119733		0.0443144	0.0486961	0.0393181	0.0519304	0.0436572	0.0583307	0.0621902	0.0723264	0.0628404	0.0652048	0.0607957	0.0613564			ICM 18	0.0147515	0.0105113	0.0063192	0.0106441	0.00858157	0.00974996	0.00804799	0.0105383	0.0124211	0.0100418	0.0118664	0.0109662	0.0134449	0.0146931	0.0102219
	ICM 19	0.0337704	0.0393624	0.0469266	0.0489689	0.0494724	0.0401587	0.0520952	0.0524372	0.0589163	0.0474851	0.0534716	0.0589028	0.0539723	0.0647235	0.06437	0.0679072	0.051044	0.0480711		0.0522847	0.0413305	0.0480411	0.0464106	0.0588797	0.0724171	0.0850236	0.0773998	0.0812227	0.0781621	0.0733217			ICM 19	0.0172559	0.0281835	0.0331896	0.031009	0.0314618	0.0252878	0.033315	0.0371483	0.039632	0.0333234	0.0348219	0.0427823	0.0349026	0.0432707	0.043033
	ICM 20	0.0458026	0.0455969	0.0530986	0.0526214	0.0571796	0.054624	0.055946	0.0603621	0.064841	0.056471	0.0629351	0.0657004	0.0641689	0.0686072	0.0634838	0.0792443	0.0522056	0.0472872	0.0566057		0.0337218	0.0288773	0.0468879	0.035332	0.0799386	0.091536	0.0830453	0.086995	0.0822305	0.0834045			ICM 20	0.0231793	0.021296	0.0215653	0.0224491	0.0227931	0.0199989	0.0243462	0.0311204	0.0337037	0.0289657	0.0295583	0.0337253	0.0264846	0.0308998	0.0287485
	ICM 21	0.046574	0.0483891	0.0528693	0.0527071	0.0566244	0.0506524	0.0575571	0.0645183	0.0708978	0.0588191	0.0672517	0.0709903	0.0658527	0.0715368	0.0650506	0.0885522	0.0543996	0.0469771	0.0393449	0.0257575		0.0175137	0.0339824	0.0309612	0.082526	0.102804	0.0871609	0.091043	0.0862876	0.0835724			ICM 21	0.0245499	0.023034	0.0271714	0.025337	0.0246322	0.0200735	0.0305621	0.029827	0.0317093	0.0247773	0.02988	0.0346452	0.0321671	0.0379842	0.0327739
	ICM 22	0.0439507	0.0428248	0.050665	0.0504922	0.054038	0.0529078	0.0536026	0.0578175	0.0633566	0.0523061	0.059391	0.0648131	0.0621625	0.0650179	0.0635138	0.0773644	0.0493709	0.046106	0.0436622	0.0224514	0.0312942		0.0354783	0.0269928	0.0758878	0.0895348	0.083435	0.0865378	0.0822989	0.0810292			ICM 22	0.0231983	0.0209006	0.0267785	0.0272619	0.028206	0.0292259	0.0272795	0.0300705	0.0335636	0.0243898	0.0270734	0.0350422	0.0325594	0.0356905	0.0334197
	ICM 23	0.0418992	0.0357339	0.0446512	0.043593	0.0455044	0.0457293	0.0461362	0.0469929	0.0503279	0.0431569	0.0472713	0.0515536	0.0480727	0.0525059	0.0502582	0.0627826	0.0419613	0.0422582	0.0409171	0.0372394	0.0305364	0.0288605		0.0416022	0.0664524	0.0777919	0.0737607	0.0755488	0.0733426	0.0718754			ICM 23	0.0257182	0.0193116	0.0304142	0.026051	0.0258936	0.0304148	0.0285005	0.0240143	0.0253588	0.0233486	0.0239308	0.0264126	0.0267904	0.0309522	0.0288713
	ICM 24	0.0492228	0.0489701	0.0568757	0.0569229	0.0608229	0.0600963	0.0599855	0.0639275	0.0703919	0.0579126	0.0657343	0.0742255	0.0694224	0.0729492	0.0690072	0.0849978	0.0552313	0.0517653	0.0533772	0.0299944	0.0332354	0.0276971	0.0500421		0.0808105	0.0948017	0.0891298	0.0929445	0.0867722	0.0868199			ICM 24	0.0275576	0.023114	0.0260343	0.0285771	0.0279419	0.0305534	0.0282458	0.0304969	0.037382	0.0245421	0.0276825	0.0428163	0.0319393	0.0343757	0.031711
	ICM 25	0.063585	0.059019	0.0611483	0.0591194	0.0535769	0.0635086	0.0641489	0.0702341	0.07111	0.0667293	0.0651776	0.0743893	0.0641394	0.0669402	0.0678264	0.0759476	0.0734609	0.0731551	0.0624403	0.0957521	0.0735215	0.0920872	0.0750058	0.0991127		0.0117774	0.00925318	0.0149558	0.0176278	0.0165336			ICM 25	0.0285718	0.0163156	0.0208868	0.0173765	0.0141695	0.0351505	0.0199821	0.0323915	0.0293416	0.0302196	0.0267432	0.0335984	0.0255421	0.0270401	0.0238105
	ICM 26	0.0644957	0.0616823	0.0593881	0.0564493	0.0515415	0.0567307	0.0614555	0.0687665	0.0685727	0.0662847	0.0638887	0.0716084	0.0599309	0.0606099	0.0642501	0.0738998	0.0715331	0.0648518	0.0630247	0.0868654	0.0705726	0.0876248	0.069076	0.0939341	0.0116456		0.0087169	0.00816546	0.0179225	0.0153538			ICM 26	0.0288968	0.0144413	0.0174158	0.0159093	0.0153227	0.0176922	0.018382	0.0275744	0.0253777	0.0254366	0.0235462	0.0278	0.0212907	0.0184708	0.0220005
	ICM 27	0.0581996	0.0561592	0.0581922	0.0563382	0.0519893	0.0544241	0.0604521	0.0632907	0.0632287	0.0612012	0.0587191	0.0659722	0.0581563	0.05962	0.0625984	0.0690875	0.0666831	0.062616	0.0631548	0.0868805	0.070646	0.0896539	0.0686474	0.0944387	0.0102213	0.0141042		0.00955462	0.0147624	0.0171348			ICM 27	0.0212013	0.0157465	0.0168949	0.0178714	0.0169022	0.0129761	0.0169399	0.019053	0.0182411	0.0201865	0.0213818	0.0171285	0.0163077	0.0191355	0.0161535
	ICM 28	0.0590453	0.0603484	0.0575041	0.0544335	0.0502094	0.0543999	0.0590475	0.0625558	0.0617589	0.0610572	0.0579419	0.0645828	0.0563322	0.0561654	0.0611203	0.0686298	0.0660437	0.0610344	0.0671991	0.0847527	0.0688405	0.0863658	0.0656877	0.0914091	0.0148614	0.010576	0.0112229		0.0199881	0.0179088			ICM 28	0.0243223	0.0280441	0.0174636	0.0132967	0.0146647	0.0183036	0.0152629	0.0204967	0.0216696	0.0195704	0.0193983	0.0219529	0.0169807	0.0145344	0.019925
	ICM 29	0.057141	0.0556514	0.0554127	0.0540234	0.0500359	0.0535082	0.0575284	0.0609669	0.0609775	0.0593453	0.057033	0.0633343	0.0568688	0.0579856	0.05936	0.0685126	0.0639129	0.0601471	0.0620646	0.085246	0.0679048	0.0874654	0.06701	0.0909746	0.0162279	0.0201557	0.0141469	0.018544		0.0203983			ICM 29	0.0212925	0.0181425	0.0194225	0.0182847	0.0183903	0.016451	0.0202739	0.0201625	0.0228055	0.017801	0.022549	0.0236746	0.0209681	0.021586	0.0215898
	ICM 30	0.0620063	0.0656523	0.0577628	0.055659	0.0509905	0.0554376	0.0599928	0.0673188	0.0676832	0.0657809	0.063506	0.0694675	0.0597831	0.0595909	0.0639678	0.0771779	0.0695151	0.0624647	0.0633474	0.0866477	0.0700279	0.0855625	0.0687799	0.0908775	0.0182301	0.0194044	0.0188372	0.018814	0.0220676				ICM 30	0.0259598	0.0291419	0.0190977	0.0152619	0.0173028	0.0229188	0.0185321	0.025105	0.0262583	0.0263196	0.0256462	0.0277716	0.0238746	0.0207149	0.0232058
[truncated: 47 more columns]

## Sheet: 8
Set B	RMSE/min		r2_c	OCM 01	OCM 02	OCM 03	OCM 04	OCM 05	OCM 06	OCM 07	OCM 08	OCM 09	OCM 10	OCM 11	OCM 12	OCM 13	OCM 14	OCM 15	OCM 16	OCM 17	OCM 18	OCM 19	OCM 20	OCM 21	OCM 22	OCM 23	OCM 24	OCM 25	OCM 26	OCM 27	OCM 28	OCM 29	OCM 30		Set B	MedAE/min		r2_c	OCM 01	OCM 02	OCM 03	OCM 04	OCM 05	OCM 06	OCM 07	OCM 08	OCM 09	OCM 10	OCM 11
35 calibrants	ReICM 02	ICM 01	0.974445			0.530465	0.50265	0.547592	0.676836	0.782144	0.781851	0.77072	0.809277	0.836939	1.27259	1.57013	1.61829	1.52234	2.0898	0.30336	0.456175	0.680317	0.562627	0.713083	1.73341	2.04625	1.70424	0.471114	0.45909	0.804958	0.806983	0.799581	0.575656		35 calibrants	ReICM 02	ICM 01	0.974445			0.317049	0.292376	0.307493	0.380097	0.484353	0.539013	0.53433	0.563678	0.571905
	ReICM 10	ICM 02	0.980575	0.0928245		0.129878	0.118479	0.129145	0.158828	0.190728	0.233769	0.239088		0.25749	0.364978	0.385866	0.391079	0.408374	0.679125	0.100644	0.130815	0.193675	0.206249	0.229949	0.571941	0.611479	0.539408	0.21743	0.254336	0.323563	0.316713	0.294241	0.233228			ReICM 10	ICM 02	0.980575	0.048548		0.0715854	0.0648192	0.0690801	0.0903398	0.0987092	0.130583	0.155462		0.165436
	ReICM 07	ICM 03	0.998421	0.0722537	0.112916		0.0963735	0.114246	0.158512		0.236339	0.227732	0.244984	0.250052	0.351115	0.327236	0.331847	0.323682	0.728156	0.0865566	0.120203	0.101474	0.137213	0.10536	0.264043	0.251486	0.344582	0.167446	0.157524	0.19053	0.178914	0.178394	0.110372			ReICM 07	ICM 03	0.998421	0.0291399	0.0346806		0.0504931	0.0501573	0.103845		0.0905523	0.100278	0.087409	0.129832
	ReICM 07	ICM 04	0.997641	0.0849584	0.123954	0.140997		0.146091	0.157019		0.266831	0.250575	0.264651	0.266952	0.405888	0.409425	0.45818	0.446623	0.790224	0.0959442	0.143985	0.132213	0.150786	0.130047	0.3431	0.347926	0.618932	0.167853	0.173068	0.374143	0.220411	0.219448	0.142794			ReICM 07	ICM 04	0.997641	0.0449356	0.0723997	0.0951898		0.0882606	0.0976931		0.164002	0.143287	0.158502	0.167961
	ReICM 07	ICM 05	0.995365	0.130428	0.148691	0.21731	0.192311		0.236829		0.363035	0.374732	0.364997	0.387493	0.593615	0.629781	0.622902	0.641752	1.08526	0.144545	0.185381	0.193943	0.23597	0.198499	0.67642	0.595627	0.7512	0.208703	0.217358	0.38901	0.29716	0.296861	0.200164			ReICM 07	ICM 05	0.995365	0.0863675	0.0636988	0.105076	0.091629		0.105658		0.14924	0.200212	0.132779	0.173961
	ReICM 03	ICM 06	0.996403	0.115401	0.135762		0.185653	0.180953		0.27706	0.316596	0.318388	0.318646	0.35702	0.521053	0.629764	0.557303	0.615342	0.904721	0.123249	0.165273	0.229736	0.197658	0.194578	0.518464	0.552794	0.619169	0.164881	0.154645	0.260317	0.254137	0.250646	0.174017			ReICM 03	ICM 06	0.996403	0.0659433	0.0755313		0.105147	0.105849		0.159412	0.188753	0.201894	0.171485	0.23205
	ReICM 13	ICM 07	0.997082	0.144365	0.184045	0.214828	0.210466	0.229632	0.255124		0.447453	0.446001	0.457163	0.467044	0.7114		0.693056	0.707601	1.49552	0.177722	0.215135	0.218607	0.259599	0.20965	0.558946	0.578769	0.535303	0.297555	0.291319	0.428023	0.386411	0.387767	0.248285			ReICM 13	ICM 07	0.997082	0.0508866	0.0769897	0.112233	0.10609	0.125937	0.126046		0.207583	0.193594	0.210151	0.20615
	ReICM 12	ICM 08	0.994867	0.0659204	0.108254	0.131325	0.118001	0.127535	0.170842	0.190922		0.212333	0.229609	0.24309		0.380572	0.39171	0.427123	0.637286	0.0944444	0.137347	0.193079	0.186057	0.194065	0.462037	0.511989	0.429074	0.191697	0.200025	0.278427	0.293945	0.222048	0.137181			ReICM 12	ICM 08	0.994867	0.0333862	0.0372726	0.064684	0.0430589	0.0634436	0.0745608	0.0938335		0.0933447	0.0975073	0.112597
	ReICM 08	ICM 09	0.997901	0.115454	0.137533	0.177847	0.154042	0.168465	0.214819	0.257419			0.307485	0.315618	0.471063	0.5135	0.505952	0.512503	0.89086	0.115508	0.16718	0.181107	0.19926	0.197412	0.477451	0.509076	0.456187	0.198303	0.204352	0.25637	0.309974	0.24698	0.164638			ReICM 08	ICM 09	0.997901	0.0520762	0.0651027	0.0936761	0.0723874	0.0840349	0.107956	0.137116			0.159444	0.173988
	ReICM 08	ICM 10	0.998141	0.0701354	0.0726667	0.103763	0.0942046	0.0997271	0.125721	0.153351		0.169381		0.175505	0.279301	0.310924	0.308659	0.313966	0.575712	0.0658006	0.0938026	0.121998	0.121432	0.122199	0.30678	0.324789	0.295248	0.109045	0.178727	0.157914	0.151268	0.148944	0.174208			ReICM 08	ICM 10	0.998141	0.0300048	0.0386743	0.0624127	0.0500637	0.0577077	0.0745758	0.0817395		0.0876856		0.0935266
	ReICM 08	ICM 11	0.997422	0.0794813	0.123179	0.184209	0.169902	0.178091	0.20181	0.279812		0.297904	0.320553		0.489197	0.542814	0.547183	0.548856	0.88627	0.116002	0.205677	0.181052	0.191853	0.186663	0.523701	0.547545	0.516019	0.17874	0.173342	0.243175	0.32429	0.239097	0.179381			ReICM 08	ICM 11	0.997422	0.037196	0.0477295	0.0855962	0.0708891	0.0825454	0.0893037	0.136862		0.109709	0.139442
	ReICM 09	ICM 12	0.997502	0.105471	0.10494	0.132571	0.126759	0.130069	0.156342	0.200099	0.254456		0.24956	0.255774			0.416617	0.444188	0.751514	0.0969955	0.123656	0.205738	0.159094	0.140546	0.396713	0.414343	0.379486	0.179466	0.166483	0.350592	0.20226	0.213866	0.136055			ReICM 09	ICM 12	0.997502	0.0527264	0.0492048	0.0689692	0.0661903	0.0658257	0.0785755	0.0964878	0.135121		0.126761	0.128032
	ReICM 15	ICM 13	0.997721	0.117795	0.160186	0.198676	0.188333	0.198749	0.237959	0.310706	0.361984	0.354997	0.371835	0.367647	0.577366		0.57972		1.12805	0.137864	0.223915	0.217539	0.21799	0.208386	0.563776	0.600756	0.53714	0.228176	0.217242	0.308802	0.431577	0.366526	0.261747			ReICM 15	ICM 13	0.997721	0.0531466	0.0760841	0.0999396	0.0897993	0.106833	0.108976	0.177274	0.16904	0.155084	0.172341	0.176669
	ReICM 13	ICM 14	0.994966	0.132865	0.16879	0.192099	0.17186	0.196831	0.243898	0.276529	0.379515	0.363248	0.409988	0.393623	0.588863	0.595016		0.58837	1.24393	0.168638	0.192321	0.255541	0.233365	0.200915	0.494446	0.537075	0.471992	0.266287	0.254813	0.306601	0.370279	0.282117	0.190676			ReICM 13	ICM 14	0.994966	0.0492906	0.0619003	0.0972033	0.0882633	0.108601	0.111082	0.155082	0.205845	0.18058	0.202012	0.210816
	ReICM 07	ICM 15	0.994767	0.130897	0.224061	0.194419	0.190785	0.213645	0.250965		0.463605	0.441898	0.489149	0.484461	0.69805	0.669219	0.643456		1.48333	0.173322	0.218029	0.220791	0.290961	0.246439	0.623809	0.697042	0.599273	0.352657	0.332538	0.504877	0.421652	0.401704	0.244424			ReICM 07	ICM 15	0.994767	0.0448426	0.0543423	0.0446631	0.0562568	0.0880809	0.0778652		0.0815006	0.086536	0.0714978	0.103703
	ReICM 09	ICM 16	0.991219	0.175026	0.168955	0.226685	0.210855	0.220782	0.260973	0.342537	0.435134		0.426514	0.44046	0.689222	0.721946	0.736454	0.736008		0.164691	0.245826	0.255735	0.260409	0.226861	0.642023	0.667778	0.615031	0.300131	0.290066	0.436214	0.345736	0.376898	0.230681			ReICM 09	ICM 16	0.991219	0.0849051	0.0874356	0.132089	0.125238	0.126896	0.149344	0.202135	0.240312		0.228794	0.226919
	ReICM 09	ICM 17	0.988712	0.204025	0.266834	0.300445	0.267593	0.292083	0.372082	0.446072	0.613483		0.628113	0.655962	0.950079	0.925315	0.875611	0.927539	2.0613		0.324584	0.25695	0.357145	0.302098	0.727392	0.782456	0.710753	0.415615	0.415407	0.569951	0.476281	0.480297	0.306458			ReICM 09	ICM 17	0.988712	0.136782	0.108943	0.154223	0.128341	0.136897	0.193105	0.218907	0.249029		0.241799	0.268501
	ReICM 03	ICM 18	0.98732	0.208854	0.229467		0.248383	0.267219	0.36873	0.410861	0.543421	0.55327	0.55881	0.609659	0.894775	0.900688	0.900409	0.96004	1.9353	0.223121		0.254314		0.22942	0.75533	0.679483	0.773819	0.342352	0.347517	0.409648	0.395652	0.39769	0.258814			ReICM 03	ICM 18	0.98732	0.0837262	0.113029		0.108237	0.0976905	0.15456	0.157577	0.21321	0.228414	0.240248	0.3216
	ReICM 21	ICM 19	0.95199	0.30827	0.575916	0.632336	0.588964	0.619694	0.772278	0.957642	1.38853	1.33559	1.41313	1.41629	2.12956	1.99239	1.92203	2.056	4.20646	0.513584	0.564989		0.711981		1.86423	2.00759	1.78693	0.678293	0.779728	0.934353	0.915738	0.911901	0.631492			ReICM 21	ICM 19	0.95199	0.0991717	0.305278	0.218543	0.199777	0.233302	0.256854	0.29987	0.714338	0.640896	0.777381	0.733359
	ReICM 22	ICM 20	0.960067	0.147706	0.245354	0.384919	0.363242	0.37077	0.492874	0.556719	0.544446	0.522787	0.586944	0.574947	0.881583	1.10023	1.10649	1.10649	1.59145	0.208939	0.356953	0.493224		0.574534		1.23849	1.07431	0.383759	0.304476	0.6035	0.577995	0.566371	0.385803			ReICM 22	ICM 20	0.960067	0.0686197	0.103462	0.206916	0.199073	0.195951	0.307239	0.292883	0.252987	0.244415	0.240445	0.265736
	ReICM 23	ICM 21	0.976421	0.315536	0.490948	0.528283	0.49563	0.5044	0.652137	0.771934	0.997519	0.958866	1.04624	1.03285	1.5018	1.52587	1.46148	1.51358	3.06279	0.371628	0.497568	0.635952	0.528527			1.28611	1.38102	0.759612	0.875378	0.836065	0.80036	0.794216	0.513854			ReICM 23	ICM 21	0.976421	0.181913	0.221689	0.197703	0.193833	0.197631	0.355241	0.268897	0.419936	0.335006	0.461136	0.369438
	ReICM 23	ICM 22	0.975611	0.198241	0.324437	0.34908	0.328792	0.34218	0.426219	0.520339	0.643983	0.638101	0.669435	0.675385	1.04547	1.15593	1.03048	1.24071	1.93629	0.261088	0.315352	0.530068	0.42678	0.644226			1.17327	0.471464	0.415991	0.502133	0.493653	0.488658	0.350178			ReICM 23	ICM 22	0.975611	0.099558	0.135944	0.0994978	0.0921475	0.0908245	0.13635	0.14298	0.192023	0.204006	0.257006	0.218617
	ReICM 24	ICM 23	0.953474	0.289826	0.449818	0.582152	0.54505	0.563522	0.704656	0.871459	0.988028	0.983432	1.00472	0.999631	1.72768	1.76175	1.72511	1.81207	2.95468	0.385545	0.529415	0.685223	0.623681		1.63961		1.66346	0.612221	0.571302	0.833876	0.817619	0.813108	0.560586			ReICM 24	ICM 23	0.953474	0.194424	0.22082	0.176816	0.150855	0.152735	0.254222	0.256141	0.274368	0.329056	0.365843	0.310291
	ReICM 22	ICM 24	0.982022	0.141582	0.220232	0.380324	0.355048	0.369384	0.44764	0.573574	0.559491	0.556394	0.548407	0.5418	1.02562	1.16253	1.15746	1.17542	1.54725	0.204424	0.343239	0.343614	0.372469	0.594968	1.0654	1.16501		0.283581	0.288045	0.531414	0.524357	0.524262	0.363652			ReICM 22	ICM 24	0.982022	0.0751459	0.0778381	0.0860414	0.0788138	0.0789006	0.113054	0.125503	0.125734	0.124113	0.15526	0.117646
	ReICM 26	ICM 25	0.993371	0.089261	0.178583	0.190565	0.178729	0.17456	0.446812	0.300781	0.385447	0.371082	0.392947	0.387676	0.598508	0.652007	0.682211	0.628429	1.02538	0.149381	0.345007	0.167488	0.433684	0.20381	0.511822	0.609173	0.595649			0.249623	0.242859	0.244121	0.161784			ReICM 26	ICM 25	0.993371	0.0450843	0.110104	0.117994	0.11313	0.102851	0.384494	0.193839	0.228487	0.21101	0.241164	0.221081
	ReICM 28	ICM 26	0.953552	0.233948	0.364598	0.152436	0.125661	0.127135	0.246652	0.235026	0.825599	0.804036	0.835614	0.836342	1.28667	0.638938	0.622824	0.615479	2.55122	0.30687	0.186859	0.278164	0.247531	0.170526	0.651631	0.437487	0.515457	0.22372		0.226958	0.183825	0.239414	0.128281			ReICM 28	ICM 26	0.953552	0.21649	0.309693	0.0955071	0.0605003	0.0744819	0.185596	0.153014	0.709101	0.704172	0.693276	0.716975
	ReICM 28	ICM 27	0.996743	0.0869494	0.255346	0.165496	0.155986	0.163241	0.196552	0.249335	0.30798	0.296887	0.318178	0.314638	0.480875	0.505667	0.496239	0.515238	0.916895	0.114555	0.151907	0.216319	0.166621	0.133898	0.377889	0.370201	0.379445	0.217249	0.191051		0.213824		0.158245			ReICM 28	ICM 27	0.996743	0.0498908	0.227496	0.117913	0.110361	0.113441	0.135401	0.171955	0.214132	0.198891	0.21109	0.216095
	ReICM 29	ICM 28	0.993132	0.182473	0.37222	0.299123	0.279362	0.294173	0.36079	0.450418	0.555444	0.539449	0.566522	0.568173	0.878268	0.923879	0.890423	0.93464	1.67676	0.204182	0.266218	0.327586	0.288643	0.261916	0.667938	0.747216	0.66461	0.363436	0.333753	0.486372			0.298949			ReICM 29	ICM 28	0.993132	0.115822	0.307876	0.170228	0.159255	0.163361	0.202629	0.249214	0.295267	0.308199	0.313594	0.305655
	ReICM 27	ICM 29	0.996443	0.155151	0.178156	0.229715	0.213996	0.227011	0.275805	0.346257	0.407042	0.397191	0.411624	0.416225	0.661194	0.711765	0.691626	0.722337	1.23586	0.150476	0.201063	0.229806	0.221312	0.220366	0.545722	0.631045	0.546596	0.238847	0.232075		0.355655		0.244252			ReICM 27	ICM 29	0.996443	0.108149	0.105256	0.111793	0.104737	0.10751	0.132529	0.16735	0.215539	0.20232	0.193987	0.221678
	ReICM 28	ICM 30	0.993132	0.138594	0.225676	0.27431	0.258557	0.271047	0.333611	0.412368	0.503795	0.482757	0.518542	0.512248	0.780688	0.829072	0.813134	0.822202	1.54066	0.18632	0.244196	0.257726	0.279983	0.308661	0.675216	0.779533	0.673522	0.454612	0.40083	0.436128		0.410166				ReICM 28	ICM 30	0.993132	0.0551261	0.0839429	0.1103	0.103812	0.105675	0.132353	0.164011	0.196248	0.192859	0.205182	0.20005
Set B	RMSE/%		r2_c	OCM 01	OCM 02	OCM 03	OCM 04	OCM 05	OCM 06	OCM 07	OCM 08	OCM 09	OCM 10	OCM 11	OCM 12	OCM 13	OCM 14	OCM 15	OCM 16	OCM 17	OCM 18	OCM 19	OCM 20	OCM 21	OCM 22	OCM 23	OCM 24	OCM 25	OCM 26	OCM 27	OCM 28	OCM 29	OCM 30		Set B	MedRE/%		r2_c	OCM 01	OCM 02	OCM 03	OCM 04	OCM 05	OCM 06	OCM 07	OCM 08	OCM 09	OCM 10	OCM 11
35 calibrants	ReICM 02	ICM 01	0.974445			0.0514412	0.0521524	0.0561398	0.0536828	0.0581053	0.0657589	0.0776473	0.0576942	0.0707758	0.0810746	0.0732533	0.106974	0.0638323	0.101145	0.0592708	0.0459237	0.0654561	0.058192	0.072091	0.0779408	0.115372	0.0728123	0.0435934	0.054986	0.0542026	0.0647543	0.0515042	0.0553793		35 calibrants	ReICM 02	ICM 01	0.974445			0.0410646	0.0395425	0.0432327	0.0398647	0.0467623	0.0320325	0.035988	0.0313925	0.0364149
	ReICM 10	ICM 02	0.980575	0.0207137		0.021581	0.0182774	0.0183967	0.0231971	0.022014	0.0310208	0.0474523		0.0557671	0.0528536	0.0252469	0.0457952	0.0262906	0.0320169	0.0351125	0.0280709	0.0378201	0.0359012	0.0388437	0.0382037	0.0439468	0.031099	0.0287765	0.0464633	0.0241707	0.0284756	0.0200236	0.0266797			ReICM 10	ICM 02	0.980575	0.00778988		0.00824679	0.00852445	0.00956678	0.0081496	0.00900369	0.00922173	0.0107789		0.00994175
	ReICM 07	ICM 03	0.998421	0.0146324	0.0267629		0.0185646	0.0352346	0.0176516		0.0338879	0.0415397	0.025091	0.0394504	0.0482159	0.0323692	0.0337552	0.0292803	0.0581483	0.0266207	0.0353347	0.0272384	0.0493441	0.028034	0.0424895	0.0321864	0.0297641	0.021145	0.0249946	0.027196	0.0351513	0.02311	0.0227759			ReICM 07	ICM 03	0.998421	0.00464902	0.00367224		0.00602247	0.00539769	0.00953991		0.00574898	0.00607309	0.00516181	0.00647504
	ReICM 07	ICM 04	0.997641	0.0240386	0.037463	0.033144		0.029488	0.0385816		0.039991	0.0456339	0.0332656	0.0459111	0.0536161	0.0560141	0.0509665	0.0453858	0.0606964	0.0318962	0.027224	0.0203107	0.0366741	0.0209443	0.036947	0.0354056	0.0502324	0.0224368	0.0297728	0.0369391	0.0384258	0.0240761	0.0260032			ReICM 07	ICM 04	0.997641	0.00645831	0.00786566	0.0104749		0.0106838	0.00894437		0.0103848	0.0105733	0.00912442	0.00992811
	ReICM 07	ICM 05	0.995365	0.0225416	0.026112	0.0266544	0.0319524		0.0296354		0.0387376	0.0474676	0.0324929	0.0433869	0.0456318	0.0399027	0.0416784	0.0375452	0.0631304	0.0312809	0.0246405	0.0261445	0.0492545	0.0286849	0.0705245	0.0449345	0.0518718	0.0251458	0.0317596	0.0411365	0.0379606	0.0262602	0.027633			ReICM 07	ICM 05	0.995365	0.0135069	0.00705539	0.0128618	0.0105649		0.0097719		0.010767	0.0138515	0.00926399	0.0110239
	ReICM 03	ICM 06	0.996403	0.0173077		0.0224424	0.0239889	0.0283182		0.0241835	0.0347	0.0361736	0.0262682	0.0467231	0.0422788	0.0427478	0.0420796	0.0339293	0.0586607	0.0238293	0.0216327	0.0291947	0.0322454	0.0247486	0.0400712	0.0385553	0.0423275	0.0179994	0.024329	0.023452	0.0284315	0.0185214	0.0202035			ReICM 03	ICM 06	0.996403	0.0105553	0.00865853		0.0157013	0.0118553		0.0153128	0.0126992	0.0144878	0.011551	0.014899
	ReICM 13	ICM 07	0.997082	0.0242977	0.0304896	0.0292958	0.0292431	0.0354807	0.028486		0.0523725	0.0604389	0.0510148	0.055909	0.0722471		0.0752264	0.0533988	0.0925008	0.0428951	0.0355197	0.0385611	0.0684308	0.0412165	0.0675447	0.0499205	0.0541649	0.0353773	0.0440933	0.0436825	0.0588337	0.0424407	0.0421827			ReICM 13	ICM 07	0.997082	0.00881505	0.00822295	0.0126717	0.0140697	0.0152298	0.0119352		0.0132734	0.0129266	0.0116567	0.0121573
	ReICM 12	ICM 08	0.994867	0.0170584	0.0152967	0.0222994	0.0138728	0.0175491	0.0245587	0.0204417		0.0268107	0.0189541	0.0354081		0.0199415	0.0302181	0.045456	0.0275354	0.0346315	0.029113	0.0220567	0.0436587	0.0234917	0.0417632	0.0353151	0.0327362	0.0230406	0.0299028	0.0211489	0.0251323	0.0265929	0.0190358			ReICM 12	ICM 08	0.994867	0.00471719	0.00416585	0.00708388	0.00605697	0.00780748	0.00635826	0.00790845		0.00645915	0.00543546	0.00649755
	ReICM 08	ICM 09	0.997901	0.0339225	0.0295561	0.0331087	0.0221291	0.025536	0.0370951	0.0334			0.0357782	0.0505715	0.0533789	0.0521787	0.0422657	0.0423066	0.0416832	0.0370494	0.0348434	0.0344809	0.0517469	0.0278981	0.0496679	0.0552085	0.0373178	0.0262741	0.0344875	0.0297366	0.0325643	0.0250339	0.0231022			ReICM 08	ICM 09	0.997901	0.00742231	0.00755849	0.0102469	0.00940945	0.010733	0.00985937	0.0113227			0.00916397	0.0114406
	ReICM 08	ICM 10	0.998141	0.0159723	0.0129572	0.0161275	0.0125054	0.0156214	0.017933	0.0151749		0.018312		0.0219376	0.0213121	0.0306735	0.0235716	0.0267132	0.0239354	0.0145548	0.0156422	0.026471	0.0332472	0.0230696	0.0305323	0.0329587	0.0226723	0.0131763	0.0228148	0.0176657	0.0206618	0.0133637	0.0212554			ReICM 08	ICM 10	0.998141	0.00485605	0.00445951	0.00769371	0.00652468	0.007042	0.00739731	0.00780196		0.00596577		0.00561183
	ReICM 08	ICM 11	0.997422	0.0148618	0.0220996	0.026502	0.0245549	0.0258137	0.0218806	0.0354593		0.0344735	0.0447832		0.042534	0.0324636	0.0398216	0.0307403	0.0382367	0.0276767	0.0442188	0.0225903	0.0324691	0.0253275	0.0403158	0.0375692	0.0357118	0.0200873	0.0249822	0.0214535	0.0325547	0.0201341	0.0229026			ReICM 08	ICM 11	0.997422	0.00567131	0.00555913	0.00961892	0.00859894	0.00980395	0.00770265	0.0102342		0.00946268	0.00824775
	ReICM 09	ICM 12	0.997502	0.0302581	0.021423	0.0172621	0.0169897	0.0177228	0.0178483	0.0208691	0.0488094		0.0265693	0.0280609		0.0491753	0.0396704	0.0386214	0.0396117	0.0251434	0.0268973	0.0342436	0.0356498	0.0224126	0.0359996	0.0353874	0.0264611	0.023937	0.0314867	0.0288406	0.0284521	0.0222161	0.020587			ReICM 09	ICM 12	0.997502	0.00871846	0.00630859	0.00829758	0.00849791	0.00851339	0.0075462	0.00951262	0.00858811		0.00767552	0.00793037
	ReICM 15	ICM 13	0.997721	0.0212363	0.0258864	0.0296108	0.0257429	0.0346767	0.0288454	0.0437521	0.040138	0.0467958	0.0403149	0.0442947	0.051879		0.0535327		0.0577282	0.0326286	0.061578	0.0269844	0.0349779	0.0260619	0.0398334	0.042888	0.0352206	0.0255891	0.0314334	0.026396	0.0502141	0.0299115	0.0320949			ReICM 15	ICM 13	0.997721	0.00871772	0.0092074	0.0113565	0.0114019	0.0135863	0.0102542	0.0150094	0.00952903	0.010578	0.0102548	0.00991377
	ReICM 13	ICM 14	0.994966	0.0385605	0.0334018	0.0466738	0.0310272	0.0327829	0.0524277	0.0396337	0.0626553	0.0465362	0.0987878	0.0637267	0.0526062			0.0655968	0.0786465	0.0574594	0.0289428	0.0336693	0.0915072	0.0442146	0.0842335	0.10521	0.0593109	0.0349901	0.0433716	0.0352235	0.0461503	0.0298332	0.0303019			ReICM 13	ICM 14	0.994966	0.00697913	0.00695842	0.0102483	0.00955503	0.0135108	0.00962115	0.0114035	0.013823	0.0132248	0.0103969	0.0134752
	ReICM 07	ICM 15	0.994767	0.0258052	0.0321034	0.0289555	0.0285696	0.0406517	0.0315384		0.0578059	0.0611183	0.0465749	0.0495233	0.0699961	0.0535133	0.0811648		0.0902006	0.0421265	0.041636	0.0396167	0.0724341	0.0421052	0.0669867	0.0538429	0.0499085	0.0363707	0.0447845	0.0447792	0.0475123	0.0386575	0.0360865			ReICM 07	ICM 15	0.994767	0.00722132	0.00605427	0.00474082	0.00707176	0.00962671	0.00719551		0.00532759	0.00674712	0.00418075	0.0065526
	ReICM 09	ICM 16	0.991219	0.0371276	0.0286288	0.0270817	0.0274862	0.0288361	0.0269159	0.0318752	0.0523759		0.0382401	0.0439152	0.0544496	0.0617536	0.0534727	0.0519357		0.0375424	0.0483247	0.0416699	0.0423585	0.0315417	0.0488067	0.0511773	0.0409371	0.0346707	0.0436069	0.0379271	0.0372885	0.0310679	0.0297925			ReICM 09	ICM 16	0.991219	0.0131987	0.0100999	0.0153349	0.01515	0.0159899	0.0144747	0.0164439	0.0163777		0.0138542	0.0143616
	ReICM 09	ICM 17	0.988712	0.0481466	0.0496471	0.0426817	0.0433542	0.0485069	0.0449659	0.0515742	0.0838062		0.0646498	0.0834149	0.0996748	0.0823132	0.0942217	0.0720903	0.114924		0.0734632	0.0408347	0.0839648	0.0576854	0.0678739	0.0897124	0.0576541	0.0521439	0.0659789	0.0530382	0.0630442	0.0471448	0.0468539			ReICM 09	ICM 17	0.988712	0.0197067	0.0134882	0.0193054	0.0176307	0.0173761	0.0186306	0.0184129	0.0162832		0.0142308	0.0159126
	ReICM 03	ICM 18	0.98732	0.0380659	0.0475578		0.0428796	0.0435687	0.0464443	0.0507713	0.0578922	0.0573916	0.0622736	0.0529405	0.0663803	0.0744581	0.0747877	0.0816425	0.157534	0.0494931		0.0395257	0.0668414	0.0387007	0.0748682	0.0607098	0.057055	0.036861	0.0471216	0.0374717	0.0441791	0.0345239	0.0349432			ReICM 03	ICM 18	0.98732	0.015528	0.0119331	0.0123935		0.012756	0.0159577	0.0144135	0.0149609	0.0169612	0.0144756	0.0200591
	ReICM 21	ICM 19	0.95199	0.0552263	0.0839066	0.0759833	0.0766429	0.0791445	0.0755373	0.0943024	0.158306	0.151678	0.12419	0.14195	0.198691	0.109465	0.113845	0.11119	0.210476	0.11447	0.0727915		0.146429		0.147561	0.120658	0.111213	0.0606664	0.0849239	0.0671102	0.0782182	0.064167	0.0680192			ReICM 21	ICM 19	0.95199	0.0170141	0.0403148	0.0234142	0.0234628	0.0269776	0.0280954	0.0245537	0.0495626	0.0496763	0.0483731	0.0508453
	ReICM 22	ICM 20	0.960067	0.0327132	0.0355231	0.0434319	0.0461734	0.0444077	0.0603026	0.0425536	0.0491531	0.050148	0.0497115	0.0499988	0.0508156	0.0533649	0.0675331	0.0484922	0.0660845	0.0423271	0.0421943	0.0553991		0.0559234		0.0644735	0.0574375	0.0370321	0.0476818	0.0537656	0.0658505	0.0432786	0.0473968			ReICM 22	ICM 20	0.960067	0.0098545	0.0120287	0.0263974	0.0266797	0.0266175	0.0307538	0.0256654	0.0177525	0.0191157	0.0151525	0.0164578
	ReICM 23	ICM 21	0.976421	0.0889732	0.128029	0.1282	0.130689	0.131575	0.123776	0.152806	0.204687	0.231139	0.166557	0.188714	0.280897	0.219097	0.317612	0.20295	0.365932	0.142331	0.122245	0.079748	0.088269		0.0940625		0.152914	0.109032	0.154912	0.105945	0.132238	0.0947644	0.0939231			ReICM 23	ICM 21	0.976421	0.0242147	0.0230238	0.0228679	0.0216185	0.0223538	0.0306937	0.0251007	0.0238315	0.0243524	0.0245971	0.0221022
	ReICM 23	ICM 22	0.975611	0.0467669	0.0648876	0.0539748	0.0546629	0.0563381	0.0545702	0.0681517	0.0908685	0.10186	0.0794648	0.0838018	0.124071	0.110701	0.119251	0.119269	0.139548	0.0680667	0.0489729	0.0513007	0.0475541	0.0724137			0.0920127	0.0505573	0.0630192	0.0469996	0.0580991	0.0442144	0.0454895			ReICM 23	ICM 22	0.975611	0.0155347	0.0146587	0.0110647	0.0115221	0.0111935	0.013725	0.0125372	0.0133233	0.0161664	0.0149947	0.0154527
	ReICM 24	ICM 23	0.953474	0.0696033	0.0882298	0.07395	0.074037	0.0759584	0.0737127	0.089519	0.0983954	0.10619	0.0925619	0.0928197	0.123383	0.113412	0.118513	0.116507	0.126013	0.0839561	0.0689953	0.0790549	0.103148	0.0747234	0.0931885			0.0616058	0.0754103	0.0668892	0.0801128	0.0632587	0.066004			ReICM 24	ICM 23	0.953474	0.0295588	0.0225448	0.0200177	0.0202914	0.0204208	0.0225912	0.0221813	0.0201277	0.0237212	0.0208356	0.020132
	ReICM 22	ICM 24	0.982022	0.0317415	0.0434305	0.0437665	0.0448603	0.0461282	0.0438262	0.0527358	0.0683298	0.0747367	0.0522932	0.0547955	0.0952907	0.0823794	0.109131	0.0701514	0.0939804	0.0407054	0.0397447	0.0459067	0.0631251	0.0682188		0.0730585		0.0296244	0.039319	0.0396648	0.0488735	0.0369872	0.0400267			ReICM 22	ICM 24	0.982022	0.0110539	0.00844981	0.0103104	0.0103479	0.0103203	0.0105683	0.0110218	0.00885744	0.00989955	0.00932637	0.00809656
	ReICM 26	ICM 25	0.993371	0.0186658	0.038012	0.0250149	0.0257542	0.0273681	0.0499731	0.0300891	0.0422189	0.0459818	0.0371549	0.0392754	0.0524231	0.0407201	0.0518847	0.0388662	0.0550122	0.0364591	0.04576	0.0289265	0.0550478	0.0249764	0.0348517	0.0440809	0.0374185			0.0326858	0.0340428	0.0276459	0.0267114			ReICM 26	ICM 25	0.993371	0.00655787	0.012425	0.012888	0.0139448	0.0131856	0.035072	0.0159256	0.0139449	0.0143247	0.0132161	0.0135969
	ReICM 28	ICM 26	0.953552	0.0424781	0.0543912	0.0233214	0.0197206	0.019974	0.0317258	0.0311578	0.136327	0.166982	0.095466	0.119653	0.249731	0.0707021	0.109735	0.0597138	0.317216	0.0868168	0.0280913	0.0533735	0.0320186	0.0253517	0.050993	0.0363825	0.0325668	0.0261961		0.032122		0.02672	0.0229539			ReICM 28	ICM 26	0.953552	0.0305918	0.0339929	0.0106631	0.00783658	0.00979153	0.0155321	0.0134379	0.0407789	0.0425092	0.0373509	0.0389897
	ReICM 28	ICM 27	0.996743	0.02228	0.0389621	0.0251219	0.0275539	0.0279008	0.0273274	0.0309521	0.0562872	0.0516108	0.050668	0.0556282	0.0592564	0.0432143	0.0570529	0.0367325	0.0690569	0.0364007	0.0239295	0.0398373	0.0315004	0.0209261	0.0284991	0.0405725	0.0261744	0.0380185	0.0356422			0.0332646	0.0422287			ReICM 28	ICM 27	0.996743	0.00763469	0.0237166	0.0134256	0.0136366	0.0143573	0.0126559	0.0151172	0.0138775	0.0143056	0.0124959	0.0133272
	ReICM 29	ICM 28	0.993132	0.0353315	0.0692089	0.0446415	0.0473887	0.0486983	0.0485	0.0565536	0.0859446	0.0691846	0.0776013	0.0814232	0.0872101	0.108758	0.0881563	0.0743688	0.0858479	0.0557519	0.0408537	0.0536944	0.0494664	0.0388612	0.0499567	0.0781173	0.0462801	0.064524	0.0627686	0.0786194			0.124649			ReICM 29	ICM 28	0.993132	0.0175981	0.0342409	0.0183353	0.0184664	0.0201215	0.0185219	0.0203565	0.0198513	0.0199866	0.0174466	0.0195223
	ReICM 27	ICM 29	0.996443	0.0296818	0.0316078	0.0294439	0.0306889	0.0318502	0.0305403	0.0358621	0.0445081	0.0439142	0.0378896	0.0504649	0.10148	0.0579465	0.0543346	0.0477325	0.0589529	0.0325074	0.0264649	0.0289293	0.0319334	0.0277914	0.036903	0.0480348	0.0345725	0.0334048	0.0400188		0.0521061		0.0508055			ReICM 27	ICM 29	0.996443	0.0167551	0.0120475	0.0120544	0.01288	0.0130489	0.0116983	0.0138579	0.012679	0.012938	0.0116422	0.0122455
	ReICM 28	ICM 30	0.993132	0.0300451	0.0429814	0.0378883	0.0398275	0.0412906	0.0390698	0.0456426	0.0675885	0.0688078	0.0559259	0.0630999	0.0774767	0.0621548	0.0775381	0.0572575	0.0914766	0.0479663	0.0338528	0.0332182	0.0413521	0.0452228	0.045927	0.069058	0.0431389	0.0598229	0.0658681	0.0532531		0.0437715				ReICM 28	ICM 30	0.993132	0.00806684	0.00974736	0.0130307	0.0129118	0.0135197	0.0127901	0.014815	0.0146071	0.0142539	0.0131047	0.0141692
Set B	RMSE of elution time (%)		r2_c	OCM 01	OCM 02	OCM 03	OCM 04	OCM 05	OCM 06	OCM 07	OCM 08	OCM 09	OCM 10	OCM 11	OCM 12	OCM 13	OCM 14	OCM 15	OCM 16	OCM 17	OCM 18	OCM 19	OCM 20	OCM 21	OCM 22	OCM 23	OCM 24	OCM 25	OCM 26	OCM 27	OCM 28	OCM 29	OCM 30		Set B	MedAE of elution time (%)		r2_c	OCM 01	OCM 02	OCM 03	OCM 04	OCM 05	OCM 06	OCM 07	OCM 08	OCM 09	OCM 10	OCM 11
35 calibrants	ReICM 02	ICM 01	0.974445			0.0334467	0.0340433	0.0362523	0.034427	0.0347542	0.0295875	0.0308906	0.0286978	0.0308038	0.0322011	0.036413	0.0398496	0.0356604	0.0286628	0.0291693	0.0305747	0.0422033	0.0330471	0.0471615	0.045047	0.054062	0.0426274	0.0241969	0.0265063	0.0325894	0.0358023	0.0332882	0.0360123		35 calibrants	ReICM 02	ICM 01	0.974445			0.0199905	0.019802	0.0203571	0.0193335	0.021522	0.0203979	0.021416	0.0199886	0.0210491
	ReICM 10	ICM 02	0.993132	0.00992775		0.00818901	0.00802431	0.00854985	0.00807876	0.00847493	0.00884649	0.00958268		0.009477	0.00923528	0.00894866	0.00963012	0.00956604	0.00931456	0.00967732	0.00876776	0.0120146	0.0121145	0.0152083	0.0148633	0.0161553	0.013492	0.0111674	0.0146845	0.0130997	0.0140512	0.0122499	0.0145904			ReICM 10	ICM 02	0.980575	0.0051923		0.00451358	0.00439006	0.00457332	0.00459511	0.0043861	0.00494165	0.00623096		0.00608893
	ReICM 07	ICM 03	0.998421	0.00772767	0.00846763		0.00652716	0.00756343	0.00806267		0.00894378	0.00912753	0.00868737	0.00920323	0.00888449	0.00758897	0.00817156	0.00758215	0.00998706	0.00832275	0.00805652	0.0062949	0.00805952	0.00696827	0.00686183	0.00664428	0.00861886	0.00860019	0.00909492	0.00771378	0.00793763	0.00742688	0.00690473			ReICM 07	ICM 03	0.998421	0.00311657	0.00260072		0.00341978	0.00332058	0.00528206		0.00342676	0.00401918	0.00309961	0.00477851
	ReICM 07	ICM 04	0.997641	0.00908646	0.00929539	0.00889009		0.00967172	0.00798674		0.0100977	0.0100431	0.00938478	0.00982526	0.0102705	0.009495	0.0112824	0.010462	0.0108384	0.00922541	0.00965046	0.0082018	0.00885674	0.00860101	0.00891632	0.00919223	0.0154811	0.00862111	0.00999236	0.0151475	0.00977865	0.00913606	0.00893298			ReICM 07	ICM 04	0.997641	0.00480594	0.0054293	0.00600188		0.00584314	0.00496913		0.00620633	0.00574295	0.00562065	0.00618185
	ReICM 07	ICM 05	0.995365	0.0139495	0.0111504	0.0137018	0.0130248		0.0120462		0.0137383	0.0150193	0.0129431	0.0142618	0.0150206	0.0146053	0.0153386	0.0150328	0.014885	0.0138985	0.012425	0.0120312	0.0138602	0.0131282	0.0175785	0.0157365	0.0187894	0.0107192	0.0125496	0.0157494	0.0131837	0.0123589	0.012522			ReICM 07	ICM 05	0.995365	0.00923717	0.00477681	0.0066252	0.00620582		0.00537425		0.0056477	0.00802452	0.00470848	0.0064027
	ReICM 03	ICM 06	0.996403	0.0123423	0.0101809		0.0125739	0.0119797		0.012311	0.0119809	0.012761	0.0112995	0.0131402	0.0131845	0.0146049	0.0137233	0.0144142	0.0124087	0.0118508	0.0110773	0.0142516	0.0116098	0.0128689	0.0134736	0.0146049	0.015487	0.00846848	0.00892871	0.0105391	0.011275	0.0104349	0.0108863			ReICM 03	ICM 06	0.996403	0.00705276	0.00566414		0.00712139	0.00700754		0.00708339	0.00714299	0.00809196	0.00608103	0.00854068
	ReICM 13	ICM 07	0.997082	0.0154401	0.0138017	0.0135453	0.0142544	0.0152024	0.0129768		0.0169329	0.0178758	0.0162115	0.0171897	0.018001		0.0170661	0.0165753	0.0205119	0.0170887	0.0144193	0.0135612	0.0152481	0.0138657	0.0145256	0.0152911	0.0133893	0.0152828	0.0168198	0.0173289	0.0171434	0.0161435	0.0155324			ReICM 13	ICM 07	0.997082	0.00544242	0.0057735	0.00707648	0.00718524	0.00833743	0.00641127		0.00785555	0.00775929	0.00745215	0.0075874
	ReICM 12	ICM 08	0.994867	0.00705031	0.00811803	0.00828028	0.00799192	0.00844323	0.00868981	0.00848355		0.00851034	0.00814215	0.008947		0.00882588	0.00964564	0.0100052	0.00874072	0.00908119	0.00920555	0.0119776	0.0109284	0.012835	0.0120072	0.0135268	0.0107322	0.00984578	0.0115488	0.0112723	0.013041	0.0092443	0.00858187			ReICM 12	ICM 08	0.994867	0.00357071	0.0027951	0.00407844	0.00291628	0.00420017	0.00379251	0.00416945		0.00374127	0.00345771	0.00414418
	ReICM 08	ICM 09	0.997901	0.0123481	0.0103137	0.0112136	0.0104329	0.0111529	0.0109267	0.0114383			0.0109037	0.0116164	0.0119196	0.0119086	0.0124588	0.0120052	0.0122186	0.0111066	0.0112051	0.0112349	0.011704	0.0130563	0.0124078	0.0134498	0.0114104	0.0101851	0.0117986	0.0103794	0.0137522	0.0102823	0.0102995			ReICM 08	ICM 09	0.997901	0.00556964	0.00488209	0.00590644	0.00490263	0.00556338	0.00549117	0.00609271			0.00565403	0.00640368
	ReICM 08	ICM 10	0.998141	0.00750111	0.00544932	0.00654244	0.00638027	0.00660226	0.00639474	0.00681408		0.00678881		0.00645952	0.00706733	0.00721068	0.00760057	0.00735455	0.0078962	0.00632699	0.00628703	0.00756812	0.00713255	0.00808197	0.00797245	0.00858096	0.0073849	0.00560066	0.0103191	0.00639329	0.00671107	0.00620085	0.0108982			ReICM 08	ICM 10	0.998141	0.00320907	0.00290021	0.00393523	0.0033907	0.00382043	0.00379328	0.00363206		0.00351445		0.00344227
	ReICM 08	ICM 11	0.997422	0.00850068	0.00923728	0.0116147	0.0115071	0.0117902	0.010265	0.0124333		0.01194	0.0113671		0.0123785	0.0125884	0.0134741	0.0128568	0.0121557	0.0111541	0.0137853	0.0112315	0.0112689	0.0123455	0.0136097	0.0144662	0.0129069	0.00918026	0.0100082	0.00984514	0.0143873	0.00995408	0.0112218			ReICM 08	ICM 11	0.997422	0.00397818	0.00357927	0.00539699	0.00480116	0.00546478	0.00454241	0.00608139		0.00439717	0.00494475
	ReICM 09	ICM 12	0.997502	0.0112803	0.00786948	0.00835881	0.00858512	0.00861101	0.00795229	0.0088913	0.00962936		0.00884966	0.00941384		0.00977074	0.010259	0.010405	0.0103074	0.00932649	0.00828792	0.0127629	0.00934471	0.00929536	0.0103096	0.010947	0.00949191	0.00921757	0.00961219	0.014194	0.00897338	0.00890368	0.00851141			ReICM 09	ICM 12	0.997502	0.00563918	0.0036899	0.00434862	0.00448292	0.00435788	0.00399672	0.00428739	0.0051134		0.00449509	0.00471226
	ReICM 15	ICM 13	0.997721	0.0125984	0.0120124	0.0125269	0.0127554	0.0131578	0.0121037	0.0138061	0.0136985	0.0142283	0.0131856	0.0135313	0.0146095		0.0142753		0.0154718	0.0132561	0.0150077	0.013495	0.0128041	0.0137822	0.0146512	0.015872	0.0134352	0.0117193	0.0125429	0.0125021	0.0191472	0.0152592	0.0163746			ReICM 15	ICM 13	0.997721	0.00568413	0.00570559	0.00630136	0.00608191	0.00707268	0.00554304	0.00787712	0.00639697	0.00621578	0.00611137	0.00650237
	ReICM 13	ICM 14	0.994966	0.0142102	0.0126577	0.0121122	0.0116397	0.0130309	0.0124058	0.0122875	0.014362	0.014559	0.0145386	0.0144874	0.0149004			0.0137824	0.0170611	0.0162152	0.0128901	0.0158524	0.0137072	0.013288	0.0128494	0.0141896	0.0118057	0.0136768	0.014712	0.012413	0.0164277	0.0117451	0.0119284			ReICM 13	ICM 14	0.994966	0.00527172	0.00464194	0.00612883	0.00597787	0.00718976	0.00565016	0.00689102	0.00778978	0.00723768	0.00716353	0.00775913
	ReICM 07	ICM 15	0.994767	0.0139997	0.0168025	0.0122585	0.0129214	0.014144	0.0127653		0.0175442	0.0177113	0.0173457	0.0178307	0.0176632	0.0155199	0.0158448		0.0203447	0.0166656	0.0146132	0.0136967	0.0170902	0.0162988	0.0162112	0.0184159	0.0149893	0.0181128	0.0191996	0.0204404	0.0187068	0.0167237	0.0152908			ReICM 07	ICM 15	0.994767	0.004796	0.00407517	0.00281608	0.00381014	0.00583124	0.00396059		0.00308422	0.00346838	0.00253538	0.00381682
	ReICM 09	ICM 16	0.991219	0.0187193	0.01267	0.0142929	0.0142807	0.0146165	0.0132743	0.0152205	0.0164668		0.0151246	0.0162113	0.0174398	0.0167427	0.0181348	0.0172408		0.0158357	0.0164763	0.0158645	0.0152957	0.015004	0.0166846	0.0176428	0.0153835	0.0154151	0.0167474	0.0176605	0.0153388	0.015691	0.0144311			ReICM 09	ICM 16	0.991219	0.00908076	0.00655685	0.00832841	0.00848206	0.00840091	0.00759632	0.00898179	0.00909412		0.00811325	0.00835182
	ReICM 09	ICM 17	0.988712	0.0218209	0.0200101	0.0189436	0.0181235	0.0193368	0.0189258	0.019821	0.023216		0.0222735	0.0241429	0.0240405	0.0214591	0.0215615	0.0217273	0.0282718		0.021755	0.0159398	0.0209777	0.0199801	0.0189031	0.0206726	0.0177777	0.0213464	0.0239842	0.0230749	0.0211305	0.0199957	0.0191716			ReICM 09	ICM 17	0.988712	0.0146291	0.00816969	0.00972401	0.00869225	0.00906304	0.00982221	0.00972704	0.009424		0.00857443	0.00988227
	ReICM 03	ICM 18	0.98732	0.0223373	0.0172079		0.0168224	0.0176908	0.0187553	0.0182564	0.0205646	0.0221752	0.019816	0.0224387	0.0226411	0.020888	0.0221721	0.0224886	0.0265437	0.021454		0.0157763	0.0184259	0.0151733	0.0196292	0.017952	0.0193552	0.0175836	0.0200645	0.0165849	0.0175533	0.0165566	0.016191			ReICM 03	ICM 18	0.98732	0.00895467	0.0084761		0.00733061	0.00646743	0.00786165	0.00700188	0.00806848	0.00915488	0.00851944	0.0118366
	ReICM 21	ICM 19	0.95199	0.0329701	0.0431883	0.0398699	0.0398892	0.0410258	0.0392817	0.0425524	0.052546	0.0535305	0.050111	0.0521269	0.0538857	0.0462058	0.0473289	0.0481611	0.0576939	0.0493831	0.0378679		0.0418197		0.0484468	0.0530406	0.0446956	0.0348379	0.0450189	0.0378281	0.0406273	0.0379642	0.0395053			ReICM 21	ICM 19	0.95199	0.0106066	0.022893	0.0137795	0.0135304	0.0154453	0.0130648	0.0133246	0.0270326	0.0256872	0.0275667	0.0269915
	ReICM 22	ICM 20	0.960067	0.0157975	0.0183992	0.0242698	0.0246016	0.0245462	0.0250699	0.0247375	0.0206034	0.0209534	0.0208136	0.0211611	0.0223073	0.0255154	0.0272467	0.0259191	0.0218276	0.0200903	0.0239244	0.030597		0.0379983		0.0327209	0.0268711	0.0197103	0.0175794	0.0244332	0.0256431	0.0235792	0.0241353			ReICM 22	ICM 20	0.960067	0.00733901	0.00775868	0.0130464	0.0134827	0.0129726	0.0156276	0.0130141	0.00957379	0.00979618	0.00852641	0.0097805
	ReICM 23	ICM 21	0.976421	0.0337472	0.0368165	0.0333091	0.0335679	0.0333929	0.0331708	0.0343006	0.0377491	0.0384315	0.0371006	0.0380144	0.038001	0.0353867	0.0359883	0.0354551	0.0420078	0.0357335	0.033349	0.0394511	0.0310442		0.0347106		0.0345428	0.0390145	0.0505415	0.0338488	0.0355084	0.0330648	0.032146			ReICM 23	ICM 21	0.976421	0.0194559	0.0166246	0.0124655	0.0131279	0.0130838	0.0180692	0.0119483	0.0158916	0.0134271	0.0163523	0.0135973
	ReICM 23	ICM 22	0.975611	0.0212022	0.0243297	0.0220101	0.0222683	0.0226534	0.0216795	0.023121	0.0243702	0.0255752	0.0237388	0.0248578	0.0264543	0.0268072	0.025375	0.0290632	0.0265573	0.0251046	0.0211362	0.0328826	0.0250678	0.0426075			0.0293463	0.0242149	0.024018	0.0203293	0.0219012	0.0203438	0.0219066			ReICM 23	ICM 22	0.975611	0.0106479	0.0101945	0.0062735	0.00624094	0.00601288	0.0069354	0.00635325	0.00726673	0.0081766	0.00911369	0.00804626
	ReICM 24	ICM 23	0.953474	0.0309974	0.0337321	0.0367057	0.036915	0.037307	0.0358421	0.0387229	0.0373899	0.0394161	0.0356283	0.0367917	0.0437166	0.0408568	0.04248	0.0424471	0.040525	0.0370716	0.0354836	0.0425077	0.0366332	0.0457486	0.0426095			0.0314443	0.0329851	0.0337602	0.0362742	0.0338513	0.0350695			ReICM 24	ICM 23	0.953474	0.020794	0.0165595	0.0111485	0.0102171	0.0101115	0.0129309	0.0113815	0.0103829	0.0131886	0.0129732	0.0114204
	ReICM 22	ICM 24	0.982022	0.0151425	0.0165153	0.0239801	0.0240466	0.0244544	0.0227691	0.0254865	0.0211728	0.0223004	0.019447	0.0199411	0.0259518	0.0269604	0.0285018	0.0275339	0.0212214	0.0196561	0.0230053	0.021316	0.0218778	0.0393498		0.0307796		0.014565	0.0166308	0.0215147	0.0232634	0.0218261	0.0227496			ReICM 22	ICM 24	0.982022	0.008037	0.00583713	0.00542506	0.00533788	0.00522348	0.00575045	0.00557669	0.00475814	0.00497447	0.00550568	0.00433001
	ReICM 26	ICM 25	0.993371	0.00954663	0.013392	0.0120155	0.0121049	0.0115565	0.022727	0.0133651	0.0145864	0.014873	0.0139343	0.0142685	0.0151444	0.0151208	0.0167991	0.0147208	0.0140637	0.0143636	0.0231238	0.0103901	0.0254733	0.0134795	0.013301	0.0160944	0.0148987			0.0101062	0.0107746	0.0101632	0.010121			ReICM 26	ICM 25	0.993371	0.00482185	0.00825675	0.00743969	0.00766206	0.00680905	0.0195572	0.00861317	0.0086466	0.00845731	0.00855192	0.00813695
	ReICM 28	ICM 26	0.953552	0.0250212	0.0273414	0.00961135	0.00851077	0.00841672	0.0125459	0.0104433	0.0312431	0.0322259	0.0296317	0.0307818	0.0325574	0.0148177	0.0153367	0.0144174	0.0349914	0.0295068	0.0125241	0.0172559	0.0145393	0.0112781	0.0169343	0.0115584	0.0128929	0.0114905		0.0091886		0.00996729	0.00802507			ReICM 28	ICM 26	0.953552	0.023154	0.0232241	0.00602189	0.00409755	0.00493094	0.00944028	0.0067991	0.0268345	0.0282233	0.0245843	0.0263885
	ReICM 28	ICM 27	0.996743	0.0092994	0.0191486	0.0104348	0.0105646	0.0108071	0.00999758	0.0110791	0.0116549	0.0118993	0.0112829	0.0115803	0.0121679	0.011727	0.0122196	0.0120693	0.0125757	0.0110149	0.0101814	0.0134193	0.00978683	0.00885568	0.0098204	0.00978075	0.00949088	0.0111581	0.0110306			0.0104886	0.0098996			ReICM 28	ICM 27	0.996743	0.00533592	0.01706	0.00743459	0.00747449	0.00751015	0.00688713	0.00764073	0.00810337	0.00797157	0.00748544	0.00795345
	ReICM 29	ICM 28	0.980575	0.0195159	0.027913	0.0188602	0.0189206	0.0194752	0.0183515	0.0200141	0.0210197	0.0216212	0.0200894	0.0209118	0.0222234	0.0214258	0.0219262	0.0218936	0.0229976	0.0196328	0.017843	0.0203217	0.0169541	0.0173225	0.0173581	0.0197415	0.0166236	0.0186665	0.0192698	0.0196912			0.0187019			ReICM 29	ICM 28	0.993132	0.0123874	0.0230878	0.0107332	0.010786	0.010815	0.0103067	0.0110737	0.0111738	0.0123526	0.0111204	0.0112497
	ReICM 27	ICM 29	0.996443	0.0165936	0.01336	0.0144839	0.0144935	0.0150289	0.0140288	0.0153858	0.0154037	0.0159195	0.0145966	0.0153193	0.0167306	0.0165066	0.0170309	0.0169205	0.0169505	0.0144688	0.0134761	0.014256	0.0129992	0.0145745	0.014182	0.0166723	0.0136717	0.0122674	0.0133992		0.0157788		0.0152801			ReICM 27	ICM 29	0.996443	0.0115667	0.00789321	0.00704872	0.00709359	0.00711754	0.00674106	0.00743611	0.00815664	0.00810902	0.00687896	0.00815893
	ReICM 28	ICM 30	0.993132	0.0148229	0.0169236	0.0172957	0.0175115	0.0179442	0.016969	0.0183234	0.0190651	0.019349	0.018388	0.0188534	0.0197542	0.0192271	0.020023	0.0192598	0.021131	0.0179154	0.016367	0.015988	0.0164454	0.0204141	0.0175472	0.0205953	0.0168465	0.0233494	0.0231426	0.017657		0.017076				ReICM 28	ICM 30	0.993132	0.00589584	0.00629493	0.00695461	0.00703097	0.00699601	0.00673208	0.00728777	0.0074266	0.00772983	0.00727595	0.00736291
																														1.74398	0.85768	2.42308	1.04935
																														1.94194	0.75358	2.83083	1.16249
																														0.101939	-0.138141	0.144039	0.0973256
[truncated: 52 more columns]

## Sheet: 9
ICM 10
RMSE/min		r2_c	OCM 01	OCM 02	OCM 03	OCM 04	OCM 05	OCM 06	OCM 07	OCM 08	OCM 09	OCM 10	OCM 11	OCM 12	OCM 13	OCM 14	OCM 15	OCM 16	OCM 17	OCM 18	OCM 19	OCM 20	OCM 21	OCM 22	OCM 23	OCM 24	OCM 25	OCM 26	OCM 27	OCM 28	OCM 29	OCM 30
After calibration	ReICM 08	0.999	0.0701354	0.0726667	0.103763	0.0942046	0.0997271	0.125721	0.153351		0.169833	0.17623	0.175505	0.279298	0.310924	0.30935	0.313966	0.575712	0.0658032	0.0938026	0.121998	0.121432	0.122199	0.30678	0.324789	0.295248	0.109045	0.178727	0.157914	0.151268	0.148944	0.174208
	ReICM 09	0.994	0.163785	0.176474	0.235958	0.205706	0.222878	0.282401	0.340306	0.404445		0.409367	0.416452	0.628679	0.683387	0.660644	0.692154	1.25729	0.151234	0.217978	0.250507	0.275946	0.242141	0.631062	0.620229	0.605943	0.266352	0.338054	0.362649	0.347319	0.342694	0.266718
	ReICM 12	0.989	0.105213	0.126939	0.173336	0.147548	0.16528	0.214296	0.248591	0.294832	0.294094	0.305489	0.322682		0.496066	0.484357	0.569454	0.973802	0.121766	0.176523	0.224409	0.253633	0.219135	0.577	0.551943	0.540916	0.246536	0.332367	0.295372	0.305184	0.306982	0.239987
	ReICM 04	0.974	0.114969	0.146434	0.193012		0.177677	0.220414	0.280707	0.350849	0.332249	0.353641	0.382587	0.583201	0.574241	0.590712	0.588	1.24177	0.138898	0.156401	0.198865	0.219551	0.206279	0.558372	0.638583	0.662594	0.337711	0.374905	0.393101	0.527186	0.51822	0.340261
	ReICM 18	0.969	0.221095	0.285062	0.294035	0.279979	0.309828	0.395761	0.437122	0.615088	0.605273	0.630632	0.637423	0.959867	0.914942	0.900027	1.04696	2.15662	0.228283		0.293984	0.404704	0.291652	0.940411	0.886444	0.977585	0.505379	0.469623	0.708129	0.676888	0.666088	0.419969
Before calibration		-	0.235224	0.0969985	0.118636	0.167637	0.20902	0.23422	0.155648	0.17171	0.389005		0.333191	0.478609	0.613312	0.805889	0.628338	1.74059	0.218043	0.28199	0.629089	0.945235	0.671437	2.24538	1.67505	2.58592	1.05165	1.09579	1.35454	1.30223	1.26977	0.896831
MedAE/min		r2_c	OCM 01	OCM 02	OCM 03	OCM 04	OCM 05	OCM 06	OCM 07	OCM 08	OCM 09	OCM 10	OCM 11	OCM 12	OCM 13	OCM 14	OCM 15	OCM 16	OCM 17	OCM 18	OCM 19	OCM 20	OCM 21	OCM 22	OCM 23	OCM 24	OCM 25	OCM 26	OCM 27	OCM 28	OCM 29	OCM 30
After calibration	ReICM 08	0.999	0.0300048	0.0386743	0.0624127	0.0500637	0.0577077	0.0745758	0.0817395		0.0881285		0.0935266	0.144052	0.182263	0.155	0.189265	0.363288	0.0346034	0.0573187	0.0649151	0.0802189	0.0701854	0.199751	0.167273	0.192648	0.0609868	0.144291	0.0812998	0.0790484	0.0774511	0.148571
	ReICM 09	0.994	0.0712468	0.09728	0.159211	0.107102	0.129399	0.182535	0.211633	0.23673			0.236662	0.361617	0.409258	0.337819	0.40617	0.667411	0.0879078	0.128568	0.1242	0.183108	0.140592	0.427867	0.332901	0.417786	0.140535	0.222823	0.175863	0.263778	0.166751	0.21933
	ReICM 12	0.989	0.0580811	0.0618547	0.119441	0.0819439	0.106794	0.146295	0.165572	0.159631	0.16854		0.189523		0.29398	0.299121	0.373098	0.52489	0.0792313	0.112818	0.146349	0.169742	0.11316	0.412074	0.31779	0.390814	0.162102	0.25717	0.210467	0.224909	0.20594	0.177841
	ReICM 04	0.974	0.0643111	0.0977895	0.133067		0.1016	0.153766	0.187753	0.249986	0.246123		0.30544	0.433857	0.40501	0.383263	0.405748	0.955135	0.100269	0.098083	0.127154	0.14139	0.123825	0.358913	0.441109	0.398923	0.276701	0.273769	0.295463	0.390553	0.366707	0.27835
	ReICM 18	0.969	0.0881793	0.126354	0.0986856	0.140956	0.139769	0.17181	0.175099	0.271245	0.27178		0.296309	0.391838	0.40341	0.455504	0.470685	0.632021	0.0696913		0.181507	0.208771	0.171274	0.573165	0.567349	0.652565	0.210149	0.261508	0.385715	0.38234	0.367375	0.270147
Before calibration		-	0.136794	0.0529912	0.0374334	0.110497	0.104772	0.145945	0.0894718	0.0912105	0.210962		0.152679	0.279421	0.267132	0.422073	0.233819	0.642124	0.080899	0.120589	0.413414	0.499073	0.436305	1.22717	1.00982	1.32515	0.198627	0.209922	0.400515	0.507194	0.348301	0.358661
MAE/min		r2_c	OCM 01	OCM 02	OCM 03	OCM 04	OCM 05	OCM 06	OCM 07	OCM 08	OCM 09	OCM 10	OCM 11	OCM 12	OCM 13	OCM 14	OCM 15	OCM 16	OCM 17	OCM 18	OCM 19	OCM 20	OCM 21	OCM 22	OCM 23	OCM 24	OCM 25	OCM 26	OCM 27	OCM 28	OCM 29	OCM 30
After calibration	ReICM 08	0.999	0.0484857	0.049695	0.0763839	0.0659227	0.0703982	0.0926344	0.109306		0.122336	0.127299	0.12468	0.19809	0.225626	0.214766	0.229877	0.425958	0.0475943	0.0705042	0.0878026	0.0944506	0.088173	0.230608	0.217992	0.222714	0.0777842	0.150932	0.111329	0.105618	0.102975	0.150089
	ReICM 09	0.994	0.118463	0.128969	0.184307	0.151903	0.1684	0.22052	0.261591	0.305134		0.308957	0.309589	0.472936	0.521523	0.484728	0.526135	0.893616	0.112031	0.169289	0.183173	0.21705	0.183464	0.49845	0.454796	0.479268	0.190593	0.263098	0.266293	0.289891	0.251596	0.225366
	ReICM 12	0.989	0.0778383	0.0904905	0.139946	0.110547	0.13172	0.169299	0.198163	0.218438	0.220434	0.231105	0.246116		0.38434	0.368791	0.454677	0.701394	0.0943215	0.140407	0.174808	0.204308	0.160661	0.463748	0.398138	0.433553	0.191216	0.275392	0.240988	0.250015	0.246191	0.196434
	ReICM 04	0.974	0.0867628	0.112909	0.156658		0.133441	0.179004	0.225301	0.286133	0.268526	0.284602	0.319845	0.481502	0.462392	0.46733	0.477838	1.01393	0.113707	0.11984	0.156781	0.172261	0.159638	0.437921	0.506754	0.493797	0.281744	0.314515	0.330972	0.437394	0.427753	0.289037
	ReICM 18	0.969	0.149813	0.189992	0.183808	0.196734	0.208797	0.266391	0.288475	0.405475	0.402458	0.415098	0.431514	0.640139	0.611546	0.632095	0.707072	1.26537	0.134782		0.223829	0.297264	0.216673	0.712982	0.668503	0.768553	0.323104	0.331272	0.519774	0.499462	0.487176	0.317347
Before calibration		-	0.168641	0.069675	0.0741001	0.130794	0.146745	0.175528	0.113808	0.122224	0.289828		0.228993	0.358676	0.406918	0.583432	0.346058	1.08802	0.131139	0.185943	0.495496	0.678955	0.516675	1.65319	1.27124	1.8572	0.602652	0.631284	0.844376	0.844713	0.765751	0.603158
RMSE/%		r2_c	OCM 01	OCM 02	OCM 03	OCM 04	OCM 05	OCM 06	OCM 07	OCM 08	OCM 09	OCM 10	OCM 11	OCM 12	OCM 13	OCM 14	OCM 15	OCM 16	OCM 17	OCM 18	OCM 19	OCM 20	OCM 21	OCM 22	OCM 23	OCM 24	OCM 25	OCM 26	OCM 27	OCM 28	OCM 29	OCM 30
After calibration	ReICM 08	0.999	0.0159723	0.0129572	0.0161275	0.0125054	0.0156214	0.017933	0.0151749	0.0187106	0.022665	0.0170274	0.0219376	0.0212526	0.0306735	0.0325507	0.0267132	0.0239354	0.014569	0.0156422	0.026471	0.0332472	0.0230696	0.0305323	0.0329587	0.0226723	0.0131763	0.0228148	0.0176657	0.0206618	0.0133637	0.0212554
	ReICM 09	0.994	0.0441143	0.0356475	0.0434374	0.0296141	0.0366715	0.0478739	0.042273	0.0652292	0.0551515	0.046962	0.0656536	0.0626111	0.0723072	0.0580362	0.0619921	0.0575965	0.0453417	0.0440248	0.0547801	0.07177	0.0415174	0.0696691	0.0775359	0.0534888	0.0373866	0.0543196	0.0436184	0.0423711	0.0354147	0.0340461
	ReICM 12	0.989	0.0234837	0.0219776	0.0202455	0.0106028	0.0421763	0.0371629	0.0385465	0.0399548	0.0497379	0.029018	0.0667966	0.038161	0.0434788	0.0447998	0.0610434	0.101789	0.0125806	0.0366187	0.0480502	0.110836	0.0502008	0.113992	0.0698668	0.0912234	0.0511304	0.0481904	0.0840105	0.0443004	0.100001	0.0256089
	ReICM 04	0.974	0.02545	0.0347577	0.0302327	0.0252336	0.0266993	0.0357248	0.0324454	0.0508365	0.0556964	0.0386264	0.0572057	0.067259	0.0440079	0.0555338	0.0372728	0.0829192	0.0338919	0.0233929	0.0267006	0.0517146	0.0299198	0.0491515	0.0581465	0.0447012	0.0322392	0.0465703	0.0412982	0.0688656	0.0513392	0.0572269
	ReICM 18	0.969	0.0445754	0.0817287	0.0487823	0.0576569	0.0598469	0.0511681	0.0675567	0.0992725	0.0940287	0.102632	0.103646	0.099738	0.116276	0.0999514	0.125309	0.141437	0.0682493	0.0651309	0.052118	0.116915	0.0729178	0.10838	0.104387	0.0826377	0.0603718	0.0657149	0.0749762	0.0890966	0.0690962	0.0719719
Before calibration		-	0.036206	0.0189331	0.0210171	0.0252061	0.0286011	0.0260903	0.018851	0.0185258	0.0993592	0.000360177	0.0433068	0.0381678	0.043215	0.0679273	0.0693676	0.0936252	0.0596878	0.0652744	0.0947724	0.159371	0.109661	0.144718	0.121431	0.188257	0.243491	0.334143	0.25794	0.344402	0.198669	0.196932
MedRE/%		r2_c	OCM 01	OCM 02	OCM 03	OCM 04	OCM 05	OCM 06	OCM 07	OCM 08	OCM 09	OCM 10	OCM 11	OCM 12	OCM 13	OCM 14	OCM 15	OCM 16	OCM 17	OCM 18	OCM 19	OCM 20	OCM 21	OCM 22	OCM 23	OCM 24	OCM 25	OCM 26	OCM 27	OCM 28	OCM 29	OCM 30
After calibration	ReICM 08	0.999	0.00485605	0.00445951	0.00769371	0.00652468	0.007042	0.00739731	0.00780196		0.00650154	0.00614806	0.00561183	0.0071053	0.00898544	0.0097406	0.00896084	0.00830568	0.0059859	0.00675987	0.00936894	0.0080849	0.0096904	0.0121293	0.0130541	0.0116447	0.00464935	0.0127116	0.00574095	0.00620177	0.00525011	0.0168898
	ReICM 09	0.994	0.0111235	0.0111158	0.0156779	0.0139376	0.0157127	0.0151716	0.0176906	0.0159127		0.014545	0.0150666	0.0182654	0.0189813	0.0234723	0.0198619	0.0165449	0.0143519	0.0149478	0.0156307	0.0188969	0.0186208	0.0270707	0.028305	0.0255671	0.00987203	0.0194762	0.011368	0.0203439	0.01079	0.0230791
	ReICM 12	0.989	0.00225671	0.00342098	0.00492555	0.0023456	0.0182807	0.0150578	0.0212929	0.0183549	0.0223754	0.0106899	0.0125143		0.0247076	0.025974	0.0247255	0.0434474	0.00526861	0.0119942	0.0218245	0.0184399	0.0128315	0.0478129	0.0412011	0.0330843	0.0118451	0.0153252	0.0132144	0.0135656	0.0126989	0.0294293
	ReICM 04	0.974	0.00984466	0.0105297	0.0159851		0.0128283	0.0142063	0.0168214	0.015802	0.0156337	0.0147449	0.017194	0.0199632	0.0185377	0.021968	0.0200077	0.020097	0.016595	0.0117871	0.0184615	0.014671	0.0191094	0.0231805	0.0339901	0.0256935	0.0210625	0.0278062	0.0201331	0.0316155	0.0265781	0.0283634
	ReICM 18	0.969	0.0148788	0.014091	0.0116618	0.0174655	0.0175177	0.0175569	0.0156874	0.0175293	0.0207267	0.015936	0.0170572	0.022212	0.0191373	0.0253475	0.0207918	0.0144454	0.0116535		0.0272346	0.0234133	0.0222917	0.0381745	0.0393629	0.0368957	0.0167978	0.023705	0.0286478	0.0321257	0.0278901	0.0293456
Before calibration		-	0.0223736	0.00651914	0.00408596	0.0126066	0.013079	0.0127654	0.0073659	0.00615959	0.0153318		0.00888456	0.0129116	0.0128518	0.0235361	0.010664	0.0160628	0.0141047	0.0129335	0.0590933	0.058002	0.0594305	0.0842105	0.0774447	0.0851798	0.0168958	0.0175714	0.0289889	0.0384914	0.0239702	0.0409331
MRE/%		r2_c	OCM 01	OCM 02	OCM 03	OCM 04	OCM 05	OCM 06	OCM 07	OCM 08	OCM 09	OCM 10	OCM 11	OCM 12	OCM 13	OCM 14	OCM 15	OCM 16	OCM 17	OCM 18	OCM 19	OCM 20	OCM 21	OCM 22	OCM 23	OCM 24	OCM 25	OCM 26	OCM 27	OCM 28	OCM 29	OCM 30
After calibration	ReICM 08	0.999	0.00928808	0.0070632	0.0105302	0.00875373	0.0104601	0.0108605	0.0106019		0.0125953	0.0103274	0.0122574	0.0128972	0.0167358	0.0169212	0.015843	0.0141583	0.00971376	0.00988237	0.0153544	0.0160671	0.0146944	0.0188777	0.0204432	0.0161419	0.00795022	0.01622	0.0104182	0.0119154	0.00873682	0.0178394
	ReICM 09	0.994	0.0243488	0.0205277	0.0268834	0.0207246	0.0250913	0.0274145	0.0278218	0.0349817		0.0275055	0.0343914	0.0367124	0.0401596	0.0367609	0.0369682	0.032071	0.0272597	0.0257314	0.031542	0.0363354	0.0282657	0.0420945	0.0460549	0.0361512	0.020969	0.0316974	0.0256878	0.0297969	0.0224323	0.0271857
	ReICM 12	0.989	0.00909236	0.00944835	0.0107181	0.00480114	0.0282013	0.0242795	0.029768	0.0269981	0.0347904	0.0187835	0.0333729		0.03323	0.0336117	0.0408697	0.0660494	0.00834809	0.0213719	0.0309215	0.04435	0.0245671	0.0718323	0.052438	0.0524498	0.0271122	0.0287762	0.0351552	0.0229554	0.0358386	0.0141624
	ReICM 04	0.974	0.0161161	0.0189232	0.0204462		0.0182254	0.0209147	0.0225431	0.0293702	0.0305563	0.0235343	0.0315812	0.0377771	0.0293615	0.0349465	0.0273936	0.042421	0.0238486	0.0158764	0.0215609	0.0275283	0.0229868	0.0326391	0.0422006	0.0341306	0.0243713	0.0332434	0.0290329	0.0472879	0.037002	0.0412582
	ReICM 18	0.969	0.0263158	0.0363697	0.0260453	0.0323944	0.0350475	0.0296104	0.0347953	0.0475175	0.0478027	0.0435473	0.0478364	0.0512314	0.0492903	0.0552989	0.0631911	0.0689388	0.0328789		0.0368629	0.0547284	0.0410762	0.0609802	0.0638517	0.0582371	0.0329084	0.0379021	0.0478649	0.0559398	0.0442891	0.0469527
Before calibration		-	0.0270057	0.00986988	0.0116866	0.0177529	0.0203324	0.0180372	0.0121209	0.0111097	0.0353017		0.0233392	0.0231646	0.0242198	0.0428768	0.0281928	0.0479485	0.0297723	0.03279	0.0718329	0.0951735	0.0813704	0.109391	0.0942857	0.12904	0.0907255	0.121533	0.104272	0.131081	0.0878162	0.101693
RMSE of elution time/%		r2_c	OCM 01	OCM 02	OCM 03	OCM 04	OCM 05	OCM 06	OCM 07	OCM 08	OCM 09	OCM 10	OCM 11	OCM 12	OCM 13	OCM 14	OCM 15	OCM 16	OCM 17	OCM 18	OCM 19	OCM 20	OCM 21	OCM 22	OCM 23	OCM 24	OCM 25	OCM 26	OCM 27	OCM 28	OCM 29	OCM 30
After calibration	ReICM 08	0.999	0.00750111	0.00544932	0.00654244	0.00638027	0.00660226	0.00639474	0.00681408		0.00680695	0.00624927	0.00645952	0.00706725	0.00721068	0.00761757	0.00735455	0.0078962	0.00632723	0.00628703	0.00756812	0.00713255	0.00808197	0.00797245	0.00858096	0.0073849	0.00560066	0.0103191	0.00639329	0.00671107	0.00620085	0.0108982
	ReICM 09	0.994	0.0175171	0.0132339	0.0148776	0.013932	0.0147553	0.0143642	0.0151214	0.0153054		0.0145166	0.0153276	0.0159079	0.0158485	0.016268	0.0162135	0.0172444	0.0145417	0.0146098	0.0155401	0.0162083	0.0160146	0.0163997	0.0163865	0.0151562	0.0136801	0.0195181	0.0146821	0.015409	0.014267	0.0166855
	ReICM 12	0.989	0.0112527	0.00951921	0.0109291	0.00999309	0.0109421	0.0109001	0.011046	0.0111573	0.0117873	0.0108329	0.0118764		0.0115043	0.011927	0.0133393	0.0133562	0.0117083	0.0118313	0.0139212	0.0148977	0.0144931	0.0149948	0.0145824	0.0135297	0.0126624	0.0191898	0.0119584	0.0135397	0.0127803	0.0150133
	ReICM 04	0.974	0.0122962	0.0109812	0.0121698		0.0117628	0.0112113	0.0124731	0.0132772	0.0133166	0.0125404	0.0140812	0.0147571	0.0133173	0.014546	0.0137737	0.0170316	0.0133556	0.0104826	0.0123365	0.0128958	0.0136428	0.0145107	0.0168714	0.0165731	0.0173452	0.0216458	0.015915	0.0233889	0.0215745	0.0212863
	ReICM 18	0.969	0.0236465	0.021377	0.0185394	0.0189623	0.0205116	0.0201303	0.0194233	0.0232767	0.0242594	0.0223628	0.0234605	0.0242881	0.0212185	0.0221627	0.0245247	0.0295792	0.0219503		0.0182372	0.0237712	0.0192892	0.0244389	0.0234199	0.0244518	0.0259568	0.0271145	0.0286692	0.0300305	0.0277306	0.0262727
Before calibration		-	0.0251576	0.00727398	0.00748022	0.0113537	0.0138378	0.0119135	0.00691615	0.00649802	0.0155914		0.0122632	0.0121106	0.0142234	0.0198446	0.0147186	0.0238731	0.0209657	0.0189001	0.0390254	0.0555204	0.0444072	0.058352	0.0442549	0.0646803	0.0540141	0.0632675	0.0548395	0.0577742	0.0528629	0.0561045
MedAE of elution time/%		r2_c	OCM 01	OCM 02	OCM 03	OCM 04	OCM 05	OCM 06	OCM 07	OCM 08	OCM 09	OCM 10	OCM 11	OCM 12	OCM 13	OCM 14	OCM 15	OCM 16	OCM 17	OCM 18	OCM 19	OCM 20	OCM 21	OCM 22	OCM 23	OCM 24	OCM 25	OCM 26	OCM 27	OCM 28	OCM 29	OCM 30
After calibration	ReICM 08	0.999	0.00320907	0.00290021	0.00393523	0.0033907	0.00382043	0.00379328	0.00363206		0.0035322	0.00351635	0.00344227	0.00364503	0.00422688	0.00381679	0.00443348	0.00498268	0.00332725	0.00384174	0.00402699	0.00471183	0.00464189	0.00519102	0.00441937	0.0048186	0.00313235	0.00833088	0.00329149	0.00350703	0.00322444	0.00929443
	ReICM 09	0.994	0.00761998	0.00729509	0.0100385	0.00725377	0.00856665	0.0092846	0.00940383	0.00895855		0.0087735	0.00871043	0.00915022	0.00949113	0.00831863	0.00951439	0.0091539	0.00845268	0.00861717	0.00770473	0.0107553	0.00929842	0.0111192	0.00879528	0.0104499	0.00721804	0.0128651	0.00711998	0.0117026	0.00694217	0.013721
	ReICM 12	0.989	0.00621188	0.00463852	0.00753095	0.00554988	0.00707011	0.00744126	0.00735711	0.00604091	0.00675512	0.00593232	0.00697545		0.00681771	0.0073657	0.0087397	0.00719915	0.0076184	0.00756152	0.00907874	0.00997017	0.00748413	0.0107088	0.00839603	0.00977523	0.00832575	0.0148482	0.00852094	0.0099782	0.0085737	0.0111255
	ReICM 04	0.974	0.0068782	0.00733329	0.00839011		0.00672624	0.00782126	0.00834273	0.00946021	0.00986464	0.00861067	0.0112418	0.0109782	0.00939262	0.00943766	0.00950452	0.0131002	0.00964125	0.00657393	0.00788795	0.00830486	0.00818951	0.00932725	0.0116541	0.00997807	0.0142117	0.0158065	0.0119621	0.0173271	0.0152667	0.0174132
	ReICM 18	0.969	0.00943094	0.00947539	0.00622229	0.00954665	0.00925317	0.00873909	0.00778044	0.0102647	0.010893	0.00998102	0.0109058	0.00991494	0.00935551	0.0112166	0.0110257	0.00866851	0.00670108		0.0112597	0.0122626	0.0113276	0.0148951	0.0149894	0.0163223	0.0107935	0.0150986	0.015616	0.0169627	0.0152946	0.0169
Before calibration		-	0.0146304	0.00397385	0.00236024	0.0074837	0.00693624	0.00742343	0.00397564	0.00345167	0.00845538		0.00561941	0.00707036	0.00619509	0.0103933	0.00547714	0.00880708	0.00777875	0.0080824	0.025646	0.0293141	0.0288562	0.0318912	0.0266796	0.0331454	0.0102017	0.0121202	0.0162152	0.022502	0.0145005	0.0224374
MAE of elution time/%		r2_c	OCM 01	OCM 02	OCM 03	OCM 04	OCM 05	OCM 06	OCM 07	OCM 08	OCM 09	OCM 10	OCM 11	OCM 12	OCM 13	OCM 14	OCM 15	OCM 16	OCM 17	OCM 18	OCM 19	OCM 20	OCM 21	OCM 22	OCM 23	OCM 24	OCM 25	OCM 26	OCM 27	OCM 28	OCM 29	OCM 30
After calibration	ReICM 08	0.999	0.00518563	0.00372666	0.00481613	0.0044648	0.00466059	0.00471182	0.00485695	0.00461727	0.00490323	0.00451415	0.00458887	0.0050124	0.00523251	0.0052885	0.00538481	0.00584224	0.00457638	0.00472548	0.00544681	0.00554776	0.00583155	0.00599294	0.00575937	0.00557065	0.00399508	0.00871433	0.00450724	0.00468579	0.00428704	0.00938934
	ReICM 09	0.994	0.0126698	0.00967145	0.0116209	0.010288	0.0111487	0.0112167	0.0116237	0.0115472	0.0116049	0.0109559	0.0113945	0.011967	0.0120947	0.0119362	0.0123246	0.0122564	0.0107722	0.0113464	0.0113631	0.0127489	0.0121339	0.0129535	0.0120158	0.0119877	0.00978908	0.0151904	0.0107811	0.0128612	0.0104744	0.0140986
	ReICM 12	0.989	0.00832495	0.00678594	0.00882382	0.00748713	0.0087203	0.00861132	0.00880528	0.00826635	0.00883501	0.00819522	0.00905837	0.00906995	0.00891327	0.00908129	0.0106507	0.00962	0.00906938	0.00941068	0.0108441	0.0120005	0.0106258	0.0120517	0.0105188	0.0108443	0.00982103	0.0159002	0.00975662	0.011092	0.0102494	0.0122887
	ReICM 04	0.974	0.00927944	0.00846712	0.00987753	0.00885043	0.0088342	0.00910501	0.0100111	0.0108281	0.0107626	0.0100923	0.011772	0.0121838	0.0107234	0.0115078	0.0111932	0.0139066	0.0109333	0.00803219	0.00972585	0.0101181	0.0105581	0.0113805	0.0133885	0.0123511	0.0144707	0.018159	0.0133997	0.0194052	0.0178082	0.0180818
	ReICM 18	0.969	0.0160227	0.0142476	0.0115894	0.0133243	0.0138231	0.0135499	0.0128183	0.0153444	0.0161306	0.0147198	0.015882	0.0161979	0.0141824	0.015565	0.016563	0.0173552	0.0129598	0.0124599	0.0138852	0.0174604	0.0143302	0.0185286	0.0176619	0.0192234	0.0165949	0.0191266	0.0210435	0.0221589	0.0202821	0.0198528
Before calibration		-	0.0180365	0.00522497	0.00467214	0.00885841	0.009715	0.00892819	0.00505702	0.00462533	0.0116164	4.65031e-05	0.00842817	0.00907581	0.00943688	0.0143667	0.0081063	0.0149228	0.0126095	0.0124627	0.030738	0.0398799	0.0341716	0.0429623	0.0335862	0.0464532	0.0309528	0.0364483	0.0341853	0.0374762	0.0318797	0.0377328

## Sheet: 10
Set A	RMSE/min	OCM 01	OCM 02	OCM 03	OCM 04	OCM 05	OCM 06	OCM 07	OCM 08	OCM 09	OCM 10	OCM 11	OCM 12	OCM 13	OCM 14	OCM 15	OCM 16	OCM 17	OCM 18	OCM 19	OCM 20	OCM 21	OCM 22	OCM 23	OCM 24	OCM 25	OCM 26	OCM 27	OCM 28	OCM 29	OCM 30		Set A	MedAE/min	OCM 01	OCM 02	OCM 03	OCM 04	OCM 05	OCM 06	OCM 07	OCM 08	OCM 09	OCM 10	OCM 11	OCM 12	OCM 13	OCM 14	OCM 15
27 calibrants	ICM 01		0.409726	0.624364	0.65915	0.668216	0.657708	0.98603	0.990176	1.08175	0.912563	1.01197	1.72668	1.86616	2.18599	2.01423	3.21644	0.428286	0.614516	0.734896	1.17708	0.941164	3.01376	2.86977	3.25108	1.20077	1.20386	1.51686	1.50839	1.46229	1.02427		27 calibrants	ICM 01		0.308153	0.360175	0.391722	0.378472	0.291347	0.581804	0.805229	0.90117	0.707382	0.812815	1.38563	1.1314	1.36988	1.42613
	ICM 02	0.248391		0.161881	0.237535	0.262731	0.208918	0.283455	0.366075	0.553168	0.245015	0.459672	0.797665	0.827603	1.06784	0.921043	2.12336	0.250504	0.325939	0.626278	1.00218	0.689154	2.43523	1.856	2.77873	1.07241	1.10897	1.39917	1.37694	1.32652	0.93522			ICM 02	0.111776		0.0933973	0.148822	0.149595	0.0918869	0.162211	0.223943	0.344741	0.141919	0.269384	0.463905	0.413676	0.659666	0.481814
	ICM 03	0.229536	0.156585		0.171014	0.221324	0.221013	0.155037	0.423715	0.60498	0.33528	0.561985	0.851432	0.814336	1.02436	0.802456	2.48682	0.248444	0.258622	0.623868	0.913344	0.649397	2.12381	1.6824	2.49753	1.14045	1.17221	1.43175	1.36233	1.33816	0.895062			ICM 03	0.112355	0.0740774		0.11454	0.123226	0.144922	0.0791002	0.147287	0.286195	0.0747019	0.213118	0.327513	0.373194	0.45182	0.331089
	ICM 04	0.250155	0.177096	0.180562		0.163928	0.322371	0.204913	0.390373	0.446637	0.379928	0.470352	0.751187	0.801098	0.937505	0.730251	2.28394	0.232301	0.265847	0.687366	0.901531	0.660008	2.10886	1.67384	2.45753	1.09095	1.12304	1.36288	1.29711	1.30743	0.873262			ICM 04	0.168287	0.12448	0.125016		0.0501405	0.204164	0.107665	0.220116	0.125633	0.287005	0.238479	0.324848	0.428349	0.521623	0.352346
	ICM 05	0.245545	0.185714	0.215658	0.156588		0.325831	0.313704	0.450886	0.49528	0.41988	0.353374	0.87895	0.789256	0.99369	0.904223	2.19984	0.335181	0.360347	0.68102	0.976667	0.699672	2.34228	1.73907	2.6519	1.0476	1.07499	1.25792	1.19521	1.21693	0.796244			ICM 05	0.156483	0.12541	0.106965	0.0650091		0.248565	0.126622	0.193333	0.234782	0.22419	0.100977	0.423387	0.395592	0.491639	0.39527
	ICM 06	0.233753	0.139027	0.187993	0.271858	0.277888		0.368045	0.512366	0.676479	0.400987	0.547496	0.981533	0.718779	1.08302	1.01205	2.25729	0.30101	0.34455	0.547746	0.996254	0.676621	2.41877	1.6556	2.74503	1.10115	1.13178	1.36468	1.31238	1.30948	0.866104			ICM 06	0.0952926	0.0603845	0.124575	0.213569	0.214919		0.28937	0.361832	0.49409	0.231369	0.369751	0.672333	0.3961	0.673056	0.727558
	ICM 07	0.238848	0.126009	0.0979436	0.127439	0.209429	0.258512		0.279928	0.458157	0.216672	0.439597	0.627755	0.699491	0.891998	0.66795	2.09057	0.225284	0.282412	0.639509	0.90542	0.670546	2.11306	1.66651	2.47048	1.10725	1.13389	1.41116	1.32933	1.31884	0.888803			ICM 07	0.142976	0.0720995	0.0537797	0.0805894	0.0917639	0.14319		0.0686989	0.198177	0.123471	0.163084	0.220636	0.333963	0.395426	0.223124
	ICM 08	0.25862	0.147878	0.178565	0.158824	0.219882	0.326773	0.185213		0.294638	0.185211	0.309059	0.341997	0.658256	0.791826	0.606761	1.47957	0.222232	0.313392	0.666849	0.94384	0.691173	2.19455	1.69145	2.52672	1.05721	1.10489	1.37315	1.31248	1.28105	0.914438			ICM 08	0.190223	0.0915974	0.0938464	0.0852121	0.10623	0.249782	0.0741801		0.136833	0.118517	0.113982	0.15635	0.366963	0.41492	0.157675
	ICM 09	0.308337	0.239461	0.296314	0.175407	0.238688	0.434708	0.341595	0.308451		0.420349	0.290751	0.393188	0.726906	0.736028	0.703123	1.34706	0.229396	0.361288	0.73844	0.955665	0.707631	2.17624	1.65523	2.51405	1.04595	1.05589	1.36573	1.28833	1.27332	0.919553			ICM 09	0.224304	0.150913	0.193084	0.0681206	0.113384	0.311376	0.206573	0.155857		0.282667	0.14825	0.212306	0.494558	0.384963	0.378067
	ICM 10	0.240842	0.0991405	0.12059	0.168308	0.212529	0.240468	0.159135	0.186231	0.391344		0.335669	0.48815	0.605981	0.815773	0.640449	1.7157	0.218733	0.31638	0.619008	0.931238	0.658559	2.1739	1.59911	2.53834	1.05766	1.10029	1.36416	1.3177	1.2776	0.910711			ICM 10	0.141402	0.0563435	0.0338354	0.109634	0.110259	0.143949	0.0948492	0.114191	0.223921		0.151433	0.291136	0.247238	0.455645	0.269583
	ICM 11	0.267141	0.19129	0.237768	0.183978	0.126994	0.328499	0.324733	0.308564	0.277273	0.341766		0.54511	0.653697	0.790265	0.701472	1.44412	0.248929	0.429113	0.684321	1.00039	0.705211	2.32301	1.68313	2.71275	1.01142	1.05143	1.28396	1.21862	1.20012	0.854105			ICM 11	0.183206	0.121984	0.119059	0.0919295	0.0570418	0.241937	0.128889	0.115399	0.138216	0.154581		0.242714	0.38011	0.408555	0.237894
	ICM 12	0.287345	0.20158	0.247318	0.205131	0.256856	0.370923	0.268874	0.229423	0.242085	0.346975	0.338566		0.62844	0.64892	0.664585	1.30206	0.232222	0.410125	0.699432	0.95213	0.717384	2.15116	1.6129	2.48348	1.07315	1.0734	1.40263	1.31848	1.30327	0.928522			ICM 12	0.21023	0.111518	0.129901	0.128453	0.122929	0.258322	0.12166	0.104863	0.124831	0.228509	0.150138		0.492037	0.371453	0.310172
	ICM 13	0.275289	0.231988	0.24245	0.253317	0.259159	0.263424	0.331546	0.374028	0.414821	0.381629	0.393247	0.565268		0.584059	0.620245	1.01003	0.2765	0.383295	0.627095	0.948423	0.710018	2.13466	1.53693	2.65124	1.0279	1.03219	1.32575	1.23256	1.25043	0.849336			ICM 13	0.140749	0.112532	0.12707	0.143399	0.144197	0.138927	0.169368	0.181486	0.266398	0.141657	0.222299	0.355178		0.350374	0.305688
	ICM 14	0.303863	0.274357	0.325869	0.284566	0.380612	0.398356	0.422256	0.514132	0.477211	0.565831	0.504346	0.774569	0.624943		0.987951	1.31181	0.311504	0.471723	0.715704	1.00034	0.776261	2.20366	1.65406	2.62712	1.03452	1.02204	1.27742	1.22941	1.26415	0.844599			ICM 14	0.200497	0.152256	0.198786	0.164725	0.200845	0.238065	0.239131	0.277962	0.276807	0.329312	0.217814	0.471642	0.409437		0.520337
	ICM 15	0.281469	0.262171	0.240199	0.21311	0.268591	0.363429	0.309145	0.414143	0.449148	0.457109	0.472898	0.63878	0.611186	0.940233		1.7319	0.252817	0.384812	0.6998	0.951069	0.735367	2.2241	1.67463	2.53003	1.08344	1.0867	1.33806	1.30982	1.29089	0.894342			ICM 15	0.16698	0.107644	0.102457	0.108071	0.113643	0.228746	0.0896611	0.0766456	0.18455	0.139603	0.123579	0.220897	0.30874	0.404181
	ICM 16	0.297308	0.27429	0.329287	0.292762	0.316543	0.375881	0.424733	0.455276	0.427186	0.521802	0.46579	0.63067	0.410476	0.498489	0.805362		0.294464	0.445628	0.643385	0.998943	0.713872	2.1859	1.52197	2.60563	1.06593	1.04207	1.29916	1.20172	1.25985	0.847875			ICM 16	0.174634	0.141515	0.18626	0.176857	0.162457	0.191651	0.234874	0.201405	0.235281	0.278392	0.221146	0.348352	0.150877	0.254899	0.427016
	ICM 17	0.312979	0.256776	0.310065	0.260677	0.361044	0.452686	0.422626	0.621729	0.600378	0.596026	0.695247	0.963321	1.20289	1.13396	1.12798	2.69641		0.215926	0.707487	0.851549	0.641265	2.01953	1.69206	2.33654	1.16453	1.19044	1.53197	1.46939	1.4214	1.00828			ICM 17	0.157333	0.11832	0.137506	0.10761	0.11208	0.239103	0.190042	0.25553	0.263143	0.243129	0.254766	0.406084	0.738343	0.634312	0.56524
	ICM 18	0.32824	0.310611	0.285752	0.302903	0.437908	0.454736	0.454241	0.673199	0.71208	0.66728	0.838112	1.07945	1.10955	1.17051	1.16062	3.02436	0.135861		0.817729	0.803836	0.562348	1.86349	1.58211	2.28833	1.18795	1.2355	1.55973	1.47181	1.4605	0.979604			ICM 18	0.16563	0.174532	0.102041	0.194114	0.232983	0.206338	0.24524	0.371418	0.414883	0.355489	0.51789	0.551996	0.604689	0.714825	0.529759
	ICM 19	0.333479	0.535149	0.77418	0.75582	0.773267	0.922507	1.22358	1.47896	1.60149	1.41081	1.56785	2.53975	2.74144	2.71837	2.8802	5.48258	0.564825	0.737044		0.878174	0.591979	1.85619	1.70729	2.37702	1.43553	1.50525	1.96529	1.86527	1.91841	1.18751			ICM 19	0.154336	0.31044	0.501668	0.460364	0.47376	0.573064	0.81357	0.923756	0.941916	0.865109	0.896401	1.56646	1.78653	1.78086	1.82995
	ICM 20	0.434965	0.612488	0.848944	0.7825	0.861743	1.08584	1.26812	1.63075	1.66236	1.63095	1.74658	2.65657	2.81112	2.79978	2.74897	6.17913	0.571602	0.71539	0.900327		0.513156	1.09823	1.79197	1.39919	1.57816	1.60347	2.05542	1.95509	1.97553	1.32778			ICM 20	0.224177	0.286839	0.338832	0.324945	0.334407	0.405156	0.532058	0.75235	0.734818	0.717515	0.750938	1.23229	1.17469	1.28031	1.22877
	ICM 21	0.438941	0.661051	0.852415	0.794432	0.864613	1.1062	1.3162	1.80608	1.89047	1.7437	1.89875	3.02454	3.0513	2.94401	3.03699	7.0481	0.590492	0.710782	0.635168	0.438155		0.700047	1.29094	1.25466	1.81693	1.84165	2.20739	2.08389	2.1139	1.35165			ICM 21	0.210885	0.318635	0.416822	0.352663	0.369932	0.537849	0.610261	0.893071	0.904825	0.795623	0.825278	1.58523	1.50396	1.47797	1.50881
	ICM 22	0.411315	0.566942	0.806469	0.750558	0.817013	1.05174	1.20776	1.70298	1.74899	1.55123	1.81682	2.75789	2.70615	2.64849	2.7307	6.61304	0.527402	0.689454	0.677772	0.383736	0.319522		1.33004	1.08467	1.49219	1.57738	2.08709	1.96222	1.99534	1.29946			ICM 22	0.231184	0.274674	0.418989	0.392706	0.40529	0.575648	0.625007	1.02412	1.00102	0.804268	1.01455	1.55908	1.31214	1.41338	1.40233
	ICM 23	0.394523	0.476007	0.711647	0.648571	0.688016	0.918674	1.03824	1.30375	1.33176	1.26571	1.31632	2.18105	2.2445	2.14026	2.35366	5.10478	0.439812	0.633953	0.642514	0.632333	0.461895	1.12285		1.63518	1.31022	1.36362	1.8545	1.71845	1.78225	1.15534			ICM 23	0.241999	0.260456	0.452479	0.369101	0.36894	0.561591	0.609987	0.72293	0.741358	0.682714	0.619054	1.21272	1.18749	1.23422	1.2397
	ICM 24	0.460626	0.649966	0.904832	0.847206	0.921555	1.19133	1.35253	1.85392	1.87782	1.67106	1.8708	2.96319	3.01061	2.96955	2.96169	6.95871	0.595752	0.774904	0.825989	0.556016	0.530406	1.21265	1.96099		1.59117	1.67089	2.2275	2.10827	2.10195	1.39205			ICM 24	0.262916	0.307568	0.404057	0.409505	0.416939	0.602072	0.610371	1.0987	1.08341	0.7739	0.932914	1.65666	1.29243	1.39055	1.3254
	ICM 25	0.547719	0.780142	0.966402	0.867906	0.812733	1.24675	1.42202	1.84412	1.77153	1.86783	1.75574	2.93742	2.68355	2.56823	2.85321	5.72432	0.768658	1.08908	1.01995	1.62422	1.11744	3.59574	2.82607	4.16458		0.23682	0.229302	0.401288	0.429812	0.27903			ICM 25	0.218046	0.216257	0.298026	0.227531	0.236819	0.667468	0.380511	0.841623	0.789505	0.901509	0.776501	1.37628	0.992958	0.926077	0.876983
	ICM 26	0.606124	0.815969	0.950232	0.841249	0.792905	1.13004	1.38548	1.80182	1.70233	1.85087	1.71391	2.81436	2.58006	2.40976	2.73782	5.56272	0.745242	0.971392	1.0277	1.49094	1.07112	3.38053	2.61885	3.7733	0.254356		0.213044	0.182602	0.426961	0.252784			ICM 26	0.285657	0.187817	0.358051	0.285719	0.317792	0.529051	0.444076	0.753567	0.699702	0.771472	0.709799	1.19083	1.07285	0.836515	0.958636
	ICM 27	0.56476	0.770448	0.928211	0.835897	0.812455	1.08291	1.36455	1.6859	1.59976	1.73947	1.63968	2.6339	2.54003	2.42651	2.69812	5.2845	0.704737	0.941549	1.01664	1.4815	1.06783	3.46031	2.59284	3.78381	0.206291	0.253587		0.22216	0.358235	0.274984			ICM 27	0.29353	0.381287	0.305376	0.29011	0.365236	0.343417	0.431153	0.583153	0.592907	0.700259	0.686764	0.888643	0.902287	0.789467	0.78736
	ICM 28	0.569169	0.765696	0.924905	0.813996	0.764622	1.09345	1.3428	1.68332	1.5812	1.75358	1.60511	2.607	2.49406	2.30334	2.66511	5.35276	0.702984	0.924997	1.09155	1.4486	1.04393	3.33532	2.49641	3.66739	0.293607	0.177742	0.243249		0.477711	0.282129			ICM 28	0.323853	0.393037	0.37398	0.274259	0.24901	0.508678	0.462608	0.768595	0.767583	0.814967	0.789943	1.24126	1.11937	0.74127	1.1453
	ICM 29	0.579197	0.789511	0.910545	0.828226	0.803189	1.10327	1.34284	1.70438	1.59361	1.77436	1.68143	2.55312	2.57916	2.49377	2.58301	5.30845	0.677143	0.906447	0.993645	1.45447	1.029	3.37526	2.5344	3.64656	0.321719	0.351875	0.352839	0.414217		0.317539			ICM 29	0.328097	0.452717	0.453942	0.442191	0.436843	0.615335	0.63227	0.848217	0.853099	0.956309	0.897461	1.16108	1.26463	1.25086	1.07919
	ICM 30	0.601762	0.857699	0.929836	0.83356	0.776112	1.11624	1.36479	1.805	1.72291	1.88333	1.74862	2.793	2.63827	3.14667	2.78604	5.89335	0.738484	0.946781	1.02745	1.47985	1.06241	3.29832	2.60653	3.6403	0.377381	0.33981	0.467686	0.418151	0.505187				ICM 30	0.318746	0.424933	0.371061	0.263248	0.274959	0.547779	0.476953	0.85259	0.837899	0.897992	0.860102	1.35568	1.28216	1.54044	1.20412
Set B	RMSE/min	OCM 01	OCM 02	OCM 03	OCM 04	OCM 05	OCM 06	OCM 07	OCM 08	OCM 09	OCM 10	OCM 11	OCM 12	OCM 13	OCM 14	OCM 15	OCM 16	OCM 17	OCM 18	OCM 19	OCM 20	OCM 21	OCM 22	OCM 23	OCM 24	OCM 25	OCM 26	OCM 27	OCM 28	OCM 29	OCM 30		Set B	MedAE/min	OCM 01	OCM 02	OCM 03	OCM 04	OCM 05	OCM 06	OCM 07	OCM 08	OCM 09	OCM 10	OCM 11	OCM 12	OCM 13	OCM 14	OCM 15
35 calibrants	ICM 01		0.38718	0.568069	0.59796	0.600399	0.612523	0.885412	0.930964	1.02903	0.865758	0.955972	1.60738	1.6607	1.9372	1.79437	3.13724	0.407717	0.579479	0.680784	1.15359	0.87215	2.65446	2.33812	3.03147	1.16033	1.17952	1.4575	1.43643	1.41015	0.974561		35 calibrants	ICM 01		0.276912	0.312804	0.363596	0.335978	0.266827	0.514159	0.688302	0.748979	0.632259	0.7148	1.14554	1.03755	1.28942	1.35984
	ICM 02	0.223877		0.14477	0.221759	0.241464	0.203995	0.252378	0.34132	0.547074	0.231839	0.452405	0.774738	0.808066	1.02285	0.872386	2.13865	0.247412	0.320394	0.625215	1.00691	0.710182	2.47207	1.89829	2.80611	1.06893	1.12078	1.40669	1.38218	1.33599	0.940434			ICM 02	0.102826		0.079914	0.119716	0.113712	0.0976266	0.127012	0.181726	0.30542	0.129194	0.229792	0.410446	0.352379	0.604019	0.390483
	ICM 03	0.223849	0.151984		0.163167	0.213546	0.216657	0.156006	0.41404	0.597297	0.332348	0.559269	0.819949	0.816017	0.99039	0.772247	2.45461	0.240913	0.258938	0.620316	0.925494	0.66855	2.2093	1.78005	2.50985	1.13359	1.17276	1.42563	1.35838	1.33875	0.895425			ICM 03	0.107694	0.065595		0.101772	0.122833	0.127814	0.0806139	0.124602	0.280629	0.0805211	0.186513	0.324186	0.370925	0.4614	0.233968
	ICM 04	0.250348	0.169129	0.181692		0.160877	0.330918	0.205011	0.375398	0.427819	0.353565	0.447118	0.741537	0.820265	0.930401	0.734385	2.23945	0.225119	0.262685	0.694451	0.923045	0.674728	2.22132	1.79005	2.49701	1.09538	1.12997	1.36184	1.29655	1.31089	0.875062			ICM 04	0.165583	0.122244	0.124804		0.0754322	0.202175	0.139747	0.202651	0.139472	0.241188	0.262356	0.368358	0.507009	0.536892	0.366244
	ICM 05	0.232925	0.172569	0.219095	0.157778		0.288452	0.310242	0.430421	0.497973	0.407088	0.353927	0.835072	0.783851	0.968374	0.829651	2.15578	0.282679	0.357593	0.669741	0.980574	0.709203	2.32196	1.79827	2.66648	1.04767	1.083	1.25701	1.19294	1.21816	0.798466			ICM 05	0.12804	0.102433	0.115414	0.0844761		0.187445	0.135258	0.189686	0.275664	0.214503	0.101868	0.335319	0.400549	0.443148	0.366629
	ICM 06	0.228076	0.129799	0.183898	0.261277	0.240307		0.331181	0.491792	0.648992	0.390253	0.525618	0.922009	0.69725	0.967991	0.973427	2.20159	0.282276	0.341818	0.533271	0.96612	0.688737	2.25295	1.70022	2.75778	1.09332	1.1307	1.3577	1.30311	1.30472	0.862303			ICM 06	0.0938081	0.0583124	0.110132	0.192449	0.16246		0.211832	0.326265	0.419714	0.214454	0.288182	0.575786	0.349596	0.546874	0.626434
	ICM 07	0.235549	0.119957	0.0990998	0.129401	0.202408	0.264562		0.27679	0.452724	0.211451	0.431085	0.603296	0.706146	0.88888	0.656068	2.06072	0.223189	0.284928	0.647691	0.925399	0.684348	2.20983	1.76267	2.51688	1.10231	1.13788	1.40391	1.32323	1.31839	0.888549			ICM 07	0.136793	0.0587021	0.0523948	0.0891144	0.095114	0.153061		0.0707752	0.202976	0.112055	0.177255	0.221022	0.360523	0.403708	0.169465
	ICM 08	0.250212	0.141209	0.169553	0.158004	0.216307	0.317634	0.179755		0.293464	0.176145	0.308866	0.343711	0.652146	0.782883	0.60412	1.49481	0.221226	0.291553	0.681981	0.961153	0.695558	2.27649	1.74907	2.59723	1.05383	1.07997	1.36108	1.29462	1.27156	0.874421			ICM 08	0.179856	0.0864945	0.0771871	0.0883029	0.107483	0.228585	0.0595015		0.151556	0.0981479	0.115482	0.152283	0.346954	0.395913	0.155277
	ICM 09	0.302787	0.242786	0.284778	0.166057	0.235046	0.431807	0.325129	0.306052		0.409356	0.287697	0.39415	0.719748	0.729045	0.684901	1.35278	0.229382	0.333809	0.751232	0.970993	0.718977	2.25502	1.69404	2.58928	1.0411	1.05283	1.34092	1.22212	1.25245	0.862877			ICM 09	0.209719	0.152378	0.177308	0.0503324	0.127809	0.314396	0.178575	0.165789		0.246979	0.15883	0.218098	0.462783	0.399364	0.35064
	ICM 10	0.235224	0.0969985	0.118636	0.167637	0.20902	0.23422	0.155648	0.17171	0.389136		0.333191	0.478703	0.613312	0.805879	0.628338	1.74059	0.218052	0.28199	0.629089	0.945235	0.671437	2.24538	1.67505	2.58592	1.05165	1.09579	1.35454	1.30223	1.26977	0.896831			ICM 10	0.136794	0.0529912	0.0374334	0.110497	0.104772	0.145945	0.0894718	0.0912105	0.210962		0.152679	0.279421	0.267132	0.422073	0.233819
	ICM 11	0.249898	0.184455	0.242748	0.190127	0.127148	0.315476	0.319952	0.30796	0.278357	0.34201		0.545671	0.641939	0.783761	0.699268	1.45422	0.249649	0.389592	0.682365	1.00039	0.709034	2.35435	1.72238	2.70704	1.00641	1.02837	1.26964	1.16128	1.18888	0.802472			ICM 11	0.169992	0.0932908	0.107858	0.124176	0.0572782	0.198725	0.147456	0.123365	0.151416	0.14897		0.242271	0.307726	0.405607	0.252425
	ICM 12	0.28616	0.20093	0.236679	0.187459	0.249444	0.369329	0.256956	0.215942	0.24246	0.305394	0.339275		0.581697	0.637262	0.662267	1.31242	0.234301	0.330459	0.705353	0.968062	0.725111	2.23274	1.65144	2.56423	1.06759	1.07889	1.34889	1.26062	1.28221	0.884168			ICM 12	0.205988	0.107452	0.122251	0.108075	0.132542	0.269532	0.110273	0.087614	0.128142	0.166476	0.152855		0.383112	0.366535	0.305471
	ICM 13	0.276897	0.203612	0.236776	0.25268	0.245344	0.261129	0.341379	0.36992	0.40456	0.378466	0.375311	0.558337		0.559298	0.615356	0.983672	0.260551	0.381354	0.630608	0.958623	0.717503	2.19355	1.59112	2.59708	1.01652	1.03029	1.25386	1.20304	1.23234	0.835288			ICM 13	0.138403	0.087966	0.122089	0.145868	0.133791	0.14415	0.182504	0.181513	0.239137	0.160927	0.186885	0.312456		0.295605	0.316623
	ICM 14	0.311795	0.270429	0.323662	0.276763	0.283004	0.406899	0.420642	0.49973	0.460541	0.552531	0.486211	0.686089	0.59537		0.972486	1.21489	0.312328	0.411362	0.708089	1.0087	0.785184	2.26487	1.70254	2.64795	1.01217	1.00629	1.26066	1.16133	1.24537	0.834586			ICM 14	0.210844	0.127703	0.159868	0.155165	0.141459	0.25577	0.230135	0.270181	0.264366	0.305815	0.191742	0.385018	0.357168		0.512096
	ICM 15	0.282685	0.256087	0.231209	0.21306	0.243004	0.368315	0.303996	0.413376	0.445221	0.451954	0.47317	0.63102	0.606377	0.920374		1.73218	0.252877	0.317807	0.714869	0.967648	0.741146	2.31026	1.73153	2.62165	1.08335	1.09331	1.33252	1.2571	1.25007	0.876978			ICM 15	0.164464	0.0962991	0.0792429	0.108994	0.0957156	0.222712	0.0686574	0.0721581	0.185255	0.114103	0.127077	0.175478	0.292538	0.381481
	ICM 16	0.300094	0.273266	0.322761	0.277332	0.287147	0.373181	0.417607	0.461799	0.425024	0.512441	0.45933	0.622993	0.399755	0.486939	0.803064		0.291028	0.431913	0.655431	1.00594	0.715424	2.2475	1.53534	2.65936	1.03613	1.02754	1.26255	1.16551	1.22295	0.833224			ICM 16	0.185433	0.125199	0.164446	0.1823	0.149047	0.201182	0.231274	0.204861	0.226897	0.229894	0.206409	0.319053	0.140392	0.235522	0.455085
	ICM 17	0.307861	0.253261	0.304967	0.25735	0.357789	0.451276	0.419533	0.578497	0.60117	0.588735	0.697635	0.975406	1.10613	1.15144	1.03497	2.60458		0.202492	0.717277	0.872773	0.674419	2.12922	1.79144	2.43537	1.16099	1.20278	1.50319	1.43251	1.42165	0.969958			ICM 17	0.160418	0.119357	0.153342	0.0967315	0.134901	0.264458	0.184426	0.222111	0.271901	0.241099	0.253593	0.469863	0.617647	0.641894	0.42947
	ICM 18	0.286262	0.292069	0.280911	0.263773	0.366586	0.448262	0.410534	0.632293	0.676678	0.630737	0.755202	1.03211	1.06591	1.12743	1.12789	2.89997	0.124522		0.714348	0.829051	0.59449	1.99828	1.65243	2.33206	1.21084	1.25269	1.55216	1.46972	1.46031	0.980782			ICM 18	0.137927	0.140168	0.100223	0.157161	0.129625	0.191684	0.18112	0.278474	0.309908	0.283179	0.322411	0.433383	0.579744	0.596687	0.436372
	ICM 19	0.315753	0.524897	0.744256	0.723026	0.747281	0.78952	1.1724	1.38565	1.46996	1.33908	1.45282	2.32784	2.32729	2.62842	2.74795	4.95111	0.530857	0.717221		0.890147	0.624917	1.84862	1.75664	2.35401	1.40996	1.47261	1.91177	1.83076	1.87745	1.17205			ICM 19	0.161343	0.375827	0.526387	0.457848	0.475231	0.497158	0.749753	0.981644	0.988819	0.939721	0.946111	1.69076	1.505	1.75722	1.83708
	ICM 20	0.428254	0.608034	0.842144	0.776955	0.863698	1.07391	1.25906	1.59507	1.61778	1.59248	1.70995	2.59648	2.76696	2.78614	2.71012	5.7777	0.542938	0.705526	0.912483		0.509873	1.1112	1.77471	1.41257	1.5564	1.5854	2.05122	1.96087	1.97518	1.33322			ICM 20	0.216727	0.283982	0.342026	0.331461	0.34429	0.393179	0.547911	0.822356	0.840907	0.816833	0.803099	1.33282	1.14202	1.25484	1.22727
	ICM 21	0.435467	0.645269	0.838507	0.77822	0.855311	0.995825	1.29532	1.70489	1.7689	1.6587	1.82723	2.80554	2.83957	2.90511	2.77701	6.45634	0.565756	0.700898	0.634239	0.438521		0.673926	1.28623	1.23783	1.60678	1.78056	2.15287	2.05211	2.07263	1.33591			ICM 21	0.229542	0.307158	0.430938	0.374101	0.372069	0.394645	0.6878	0.788178	0.791148	0.69872	0.811839	1.36918	1.38705	1.54254	1.39912
	ICM 22	0.410939	0.571069	0.803546	0.745518	0.816244	1.04017	1.20633	1.52783	1.58075	1.47503	1.61365	2.56141	2.68045	2.64038	2.71141	5.64064	0.513457	0.687901	0.703835	0.382235	0.473168		1.34285	1.07917	1.47753	1.55074	2.06084	1.95056	1.97682	1.29525			ICM 22	0.216904	0.27871	0.424708	0.402522	0.426052	0.574581	0.613926	0.794613	0.837411	0.687793	0.735585	1.38487	1.40396	1.44939	1.42669
	ICM 23	0.391758	0.476512	0.708168	0.64365	0.687343	0.899037	1.03829	1.24179	1.25568	1.21702	1.28436	2.0374	2.07289	2.13226	2.14552	4.57748	0.436398	0.630492	0.659583	0.634001	0.461711	1.11055		1.66326	1.29383	1.34736	1.82189	1.70287	1.76169	1.14893			ICM 23	0.240465	0.257521	0.482369	0.384644	0.391123	0.597955	0.641404	0.634579	0.632702	0.65843	0.6502	1.04383	1.1552	1.25697	1.23251
	ICM 24	0.460233	0.653016	0.902048	0.840467	0.91873	1.18149	1.34997	1.68929	1.75628	1.63313	1.786	2.93339	2.99349	2.96247	2.94592	6.19719	0.574406	0.772338	0.860441	0.510655	0.502519	1.06578	1.89409		1.57338	1.64197	2.20151	2.09497	2.08427	1.38782			ICM 24	0.257664	0.308225	0.412904	0.421941	0.422063	0.600679	0.635671	0.805881	0.932682	0.692087	0.752132	1.6921	1.37722	1.396	1.35374
	ICM 25	0.59452	0.787018	0.969812	0.872898	0.809279	1.24858	1.44367	1.85594	1.77419	1.88177	1.77088	2.93986	2.76569	2.71844	2.89551	5.53734	0.763994	1.09147	1.00654	1.63018	1.11165	3.54351	2.83897	3.96253		0.203985	0.228554	0.337105	0.42342	0.26429			ICM 25	0.267147	0.217568	0.331265	0.256565	0.214031	0.691059	0.449697	0.855944	0.732074	0.852191	0.726614	1.32781	1.10137	1.0981	1.01647
	ICM 26	0.603035	0.822534	0.941895	0.833474	0.778535	1.11533	1.38306	1.81716	1.71089	1.86923	1.73586	2.82996	2.58422	2.46137	2.74284	5.38803	0.743944	0.967588	1.01596	1.47888	1.06706	3.3718	2.61453	3.75549	0.226741		0.215307	0.184049	0.430499	0.24543			ICM 26	0.270185	0.192575	0.276214	0.234901	0.23145	0.347829	0.413687	0.728655	0.633173	0.717312	0.639749	1.09866	0.918054	0.750099	0.9392
	ICM 27	0.544166	0.748883	0.922928	0.831833	0.785299	1.06998	1.36047	1.67246	1.57756	1.72587	1.5954	2.60722	2.5077	2.42117	2.67233	5.03717	0.693505	0.93423	1.01806	1.47914	1.06817	3.44988	2.5983	3.77566	0.199009	0.244285		0.215361	0.354592	0.2739			ICM 27	0.198233	0.209979	0.267953	0.263872	0.255308	0.255111	0.381233	0.503475	0.455115	0.56926	0.580942	0.676918	0.703187	0.777094	0.689591
	ICM 28	0.552074	0.804745	0.912014	0.80371	0.758413	1.0695	1.32887	1.65304	1.54089	1.72181	1.57428	2.55231	2.42905	2.28088	2.60922	5.0038	0.686855	0.910633	1.08325	1.44291	1.04087	3.32336	2.48628	3.65454	0.289351	0.183177	0.277207		0.480115	0.286273			ICM 28	0.227414	0.373968	0.276973	0.196326	0.22151	0.359848	0.343491	0.541626	0.540656	0.551886	0.527051	0.867579	0.732206	0.590242	0.850598
	ICM 29	0.534268	0.742111	0.878846	0.797656	0.755792	1.05197	1.29468	1.61105	1.52139	1.67354	1.54959	2.50297	2.45218	2.35479	2.53408	4.99525	0.664694	0.897395	1.00048	1.45131	1.02672	3.36567	2.53633	3.63717	0.315958	0.349097	0.349429	0.417982		0.326066			ICM 29	0.199085	0.24193	0.308041	0.269974	0.277786	0.323426	0.456264	0.532795	0.568998	0.501987	0.612656	0.935619	0.904146	0.876607	0.921667
	ICM 30	0.579759	0.875473	0.916119	0.821805	0.770211	1.0899	1.35014	1.7789	1.6887	1.85502	1.72546	2.74535	2.57785	2.41999	2.73078	5.62704	0.722957	0.931973	1.02116	1.47518	1.05882	3.29244	2.60332	3.63328	0.35494	0.336083	0.46528	0.424067	0.530064				ICM 30	0.242724	0.388608	0.302889	0.225341	0.261358	0.450584	0.417065	0.663399	0.655144	0.742213	0.696808	1.09753	1.02947	0.841231	0.990657
Set C	RMSE/min	OCM 01	OCM 02	OCM 03	OCM 04	OCM 05	OCM 06	OCM 07	OCM 08	OCM 09	OCM 10	OCM 11	OCM 12	OCM 13	OCM 14	OCM 15	OCM 16	OCM 17	OCM 18	OCM 19	OCM 20	OCM 21	OCM 22	OCM 23	OCM 24	OCM 25	OCM 26	OCM 27	OCM 28	OCM 29	OCM 30		Set C	MedAE/min	OCM 01	OCM 02	OCM 03	OCM 04	OCM 05	OCM 06	OCM 07	OCM 08	OCM 09	OCM 10	OCM 11	OCM 12	OCM 13	OCM 14	OCM 15
60 calibrants	ICM 01		0.338874	0.475679	0.516077	0.509966	0.505096	0.765588	0.880414	0.994003	0.803904	0.908584	1.55408	1.51353	1.81783	1.59652	3.08527	0.388542	0.541045	0.67883	1.17477	0.861052	2.62985	2.28323	3.01245	1.13938	1.16732	1.45457	1.43592	1.40512	0.965663		60 calibrants	ICM 01		0.1945	0.221793	0.245444	0.247009	0.215306	0.388844	0.496569	0.580208	0.446158	0.539307	0.901621	0.841968	1.00943	0.985699
	ICM 02	0.219462		0.142512	0.220159	0.244033	0.192827	0.254191	0.337093	0.544719	0.228603	0.452597	0.767032	0.805585	1.0123	0.861194	2.15396	0.239222	0.311307	0.555865	0.992104	0.671306	2.1358	1.66958	2.52098	1.06444	1.10589	1.38653	1.30849	1.31126	0.869147			ICM 02	0.0732084		0.0832898	0.102225	0.115708	0.0863513	0.117037	0.170086	0.272846	0.11319	0.228604	0.368234	0.333735	0.551124	0.306287
[truncated: 90 more rows]
[truncated: 143 more columns]

[truncated: 4 more sheets: 11, 12, 13, 14]
