# Supplementary material for: Generic and accurate prediction of retention times in liquid chromatography by post–projection calibration
Source: Commun Chem. 2024 Mar 8;7:54. doi: 10.1038/s42004-024-01135-0 (PMC10923921; doi:10.1038/s42004-024-01135-0)
Supplement: Supplementary file 4 — Supplementary Data 15 [file 42004_2024_1135_MOESM4_ESM.xlsx]

## Sheet: Figure 2
Number	ESI polarity	Ions	Superclass	LogKow estimated by EPISuit	Molecular Weight	nH	nC	nO	nF	nN	nS	nP	nCl	nBr	nI
1	Positive	M+H	Organoheterocyclic compounds	-1.68	84.08	2	4	0	4	0	0	0	0	0	0
2	Negative	M-H	Organic acids and derivatives	0.03	98.0569	4	2	3	0	0	0	0	0	0	0
3	Positive	M+H	Organoheterocyclic compounds	-0.98	102.092	3	6	2	2	0	0	0	0	0	0
4	Positive	M+H	Organoheterocyclic compounds	1.17	119.124	6	5	0	3	0	0	0	0	0	0
5	Positive	M+H	Organoheterocyclic compounds	0.69	123.11	6	5	2	1	0	0	0	0	0	0
6	Positive	M+H	Organoheterocyclic compounds	-1.37	126.12	3	6	0	6	0	0	0	0	0	0
7	Positive	M+H	Organic nitrogen compounds	-2.64	129.164	4	11	0	5	0	0	0	0	0	0
8	Positive	M+H	Organoheterocyclic compounds	2.17	135.186	7	5	0	1	0	1	0	0	0	0
9	Positive	M+H	Organic acids and derivatives	-0.65	140.075	3	9	4	0	1	0	0	0	0	0
10	Positive	M+H	Organoheterocyclic compounds	-4.15	140.186	6	12	0	4	0	0	0	0	0	0
11	Positive	M+H	Organophosphorus compounds	-0.93	141.129	2	8	2	1	1	1	0	0	0	0
12	Negative	M-H	Organoheterocyclic compounds	-2.4	154.12	7	6	4	0	0	0	0	0	0	0
13	Positive	M+H	Organic nitrogen compounds	-3.48	161.2	7	15	3	1	0	0	0	0	0	0
14	Positive	M+H	Organoheterocyclic compounds	-0.45	164.161	8	8	2	2	0	0	0	0	0	0
15	Positive	M+H	Organoheterocyclic compounds	-0.56	169.18	8	11	3	1	0	0	0	0	0	0
16	Positive	M+H	Organic acids and derivatives	1.3	170.163	8	10	4	0	0	0	0	0	0	0
17	Positive	M+H	Organoheterocyclic compounds	-0.02	171.154	6	9	3	3	0	0	0	0	0	0
18	Positive	M+H	Organic acids and derivatives	0.87	182.155	6	15	4	0	1	0	0	0	0	0
19	Positive	M+H	Organophosphorus compounds	-0.9	183.166	4	10	3	1	1	1	0	0	0	0
20	Positive	M+H	Benzenoids	-0.55	186.232	7	10	2	2	0	1	0	0	0	0
21	Positive	M+H	Organoheterocyclic compounds	2.91	187.302	9	17	1	1	0	1	0	0	0	0
22	Positive	M+H	Organoheterocyclic compounds	1.78	187.63	6	10	0	5	0	0	0	1	0	0
23	Positive	M+H	Benzenoids	2.37	193.242	11	15	2	1	0	0	0	0	0	0
24	Negative	M-H	Benzenoids	3.06	200.23	13	12	2	0	0	0	0	0	0	0
25	Positive	M+H	Organoheterocyclic compounds	-1.74	201.223	8	15	3	3	0	0	0	0	0	0
26	Positive	M+H	Organoheterocyclic compounds	2	201.248	10	7	0	3	0	1	0	0	0	0
27	Negative	M-H	Benzenoids	5.5	206.32	14	22	1	0	0	0	0	0	0	0
28	Positive	M+H	Benzenoids	0.86	208.174	8	8	3	4	0	0	0	0	0	0
29	Positive	M+H	Benzenoids	1.9	209.242	11	15	3	1	0	0	0	0	0	0
30	Positive	M+H	Organoheterocyclic compounds	3	209.288	11	19	1	3	0	0	0	0	0	0
31	Negative	M-H	Organohalogen compounds	2.43	214.038	4	1	2	0	0	0	7	0	0	0
32	Positive	M+H	Benzenoids	-0.6	214.242	8	10	3	2	0	1	0	0	0	0
33	Positive	M+H	Benzenoids	-0.99	214.245	7	10	2	4	0	1	0	0	0	0
34	Positive	M+H	Organosulfur compounds	1.49	214.288	8	14	1	4	0	1	0	0	0	0
35	Positive	M+H	Organosulfur compounds	3.81	215.356	11	21	1	1	0	1	0	0	0	0
36	Positive	M+H	Organoheterocyclic compounds	0.63	218.209	11	10	3	2	0	0	0	0	0	0
37	Positive	M+H	Organic oxygen compounds	-1.69	219.23	9	17	5	1	0	0	0	0	0	0
38	Negative	M-H	Benzenoids	5.99	220.35	15	24	1	0	0	0	0	0	0	0
39	Positive	M+H	Organic acids and derivatives	0.6	220.976	4	7	4	0	1	0	0	2	0	0
40	Positive	M+H	Organic acids and derivatives	-0.31	223.163	7	14	5	1	1	0	0	0	0	0
41	Positive	M+H	Benzenoids	3.46	223.273	14	13	0	3	0	0	0	0	0	0
42	Positive	M+H	Lipids and lipid-like molecules	0.76	224.148	7	13	6	0	1	0	0	0	0	0
43	Positive	M+H	Organic acids and derivatives	2.35	224.234	9	21	4	0	1	0	0	0	0	0
44	Positive	M+H	Organic acids and derivatives	2.12	224.234	9	21	4	0	1	0	0	0	0	0
45	Negative	M-H	Benzenoids	3.64	228.29	15	16	2	0	0	0	0	0	0	0
46	Positive	M+H	Organic acids and derivatives	0.72	229.257	5	12	3	1	1	2	0	0	0	0
47	Positive	M+H	Organoheterocyclic compounds	3.24	229.71	9	16	0	5	0	0	0	1	0	0
48	Negative	M-H	Organic acids and derivatives	2.28	230.04	4	1	3	0	0	0	7	0	0	0
49	Positive	M+H	Organoheterocyclic compounds	1.64	232.235	12	12	3	2	0	0	0	0	0	0
50	Positive	M+H	Benzenoids	1.65	235.196	10	9	4	3	0	0	0	0	0	0
51	Positive	M+H	Organoheterocyclic compounds	2.25	236.269	15	12	1	2	0	0	0	0	0	0
52	Positive	M+H	Organic nitrogen compounds	1.4	238.286	11	18	2	4	0	0	0	0	0	0
53	Positive	M+H	Benzenoids	0.64	239.311	13	21	3	1	0	0	0	0	0	0
54	Positive	M+H	Organic acids and derivatives	2.53	240.214	7	13	5	0	1	1	0	0	0	0
55	Negative	M-H	Benzenoids	1.67	240.279	10	12	3	2	0	1	0	0	0	0
56	Negative	M-H	Benzenoids	4.13	242.31	16	18	2	0	0	0	0	0	0	0
57	Positive	M+H	Organophosphorus compounds	3.14	242.339	8	19	2	0	1	2	0	0	0	0
58	Positive	M+H	Organoheterocyclic compounds	0.39	244.31	10	16	3	2	0	1	0	0	0	0
59	Positive	M+H	Benzenoids	4.02	246.329	10	15	1	0	1	2	0	0	0	0
60	Positive	M+H	Benzenoids	0.98	247.142	8	10	6	1	1	0	0	0	0	0
61	Positive	M+H	Organoheterocyclic compounds	0.46	248.195	10	8	4	4	0	0	0	0	0	0
62	Positive	M+H	Benzenoids	0.53	249.289	11	11	2	3	0	1	0	0	0	0
63	Negative	M-H	Organohalogen compounds	1.15	250.09	3	1	3	0	0	1	7	0	0	0
64	Positive	M+H	Organoheterocyclic compounds	0.45	250.25	13	14	5	0	0	0	0	0	0	0
65	Negative	M-H	Benzenoids	1.65	250.27	12	10	4	0	0	1	0	0	0	0
66	Positive	M+H	Benzenoids	-0.34	250.277	10	10	2	4	0	1	0	0	0	0
67	Positive	M+H	Organic nitrogen compounds	2.15	252.313	12	20	2	4	0	0	0	0	0	0
68	Positive	M+H	Benzenoids	0.48	253.278	10	11	3	3	0	1	0	0	0	0
69	Positive	M+H	Benzenoids	3.28	253.361	13	19	2	1	0	1	0	0	0	0
70	Positive	M+H	Benzenoids	0.72	255.317	9	9	2	3	0	2	0	0	0	0
71	Positive	M+H	Organic acids and derivatives	1.26	257.267	6	12	4	1	1	2	0	0	0	0
72	Positive	M+H	Benzenoids	3.41	257.779	12	16	1	1	0	1	0	1	0	0
73	Negative	M-H	Phenylpropanoids and polyketides	2.35	258.226	14	10	5	0	0	0	0	0	0	0
74	Positive	M+H	Benzenoids	2.51	259.1	9	11	2	2	0	0	0	0	1	0
75	Positive	M+H	Organoheterocyclic compounds	1.68	261.116	9	13	2	2	0	0	0	0	1	0
76	Positive	M+H	Organoheterocyclic compounds	1.7	261.23	13	11	5	1	0	0	0	0	0	0
77	Positive	M+H	Organoheterocyclic compounds	2.7	261.248	14	12	3	1	0	0	1	0	0	0
78	Positive	M+H	Organoheterocyclic compounds	1.59	262.218	12	10	5	2	0	0	0	0	0	0
79	Positive	M+H	Organoheterocyclic compounds	-1.37	262.221	11	10	4	4	0	0	0	0	0	0
80	Negative	M-H	Organohalogen compounds	2.81	264.046	5	1	2	0	0	0	9	0	0	0
81	Positive	M+H	Benzenoids	0.21	264.304	11	12	2	4	0	1	0	0	0	0
82	Positive	M+H	Benzenoids	3.88	264.66	12	9	3	2	0	0	0	1	0	0
83	Negative	M-H	Phenylpropanoids and polyketides	5.43	266.3	18	18	2	0	0	0	0	0	0	0
84	Positive	M+H	Organic acids and derivatives	3.82	266.314	12	27	4	0	1	0	0	0	0	0
85	Positive	M+H	Organic acids and derivatives	3.6	266.314	12	27	4	0	1	0	0	0	0	0
86	Positive	M+H	Benzenoids	1.03	267.304	11	13	3	3	0	1	0	0	0	0
87	Negative	M-H	Phenylpropanoids and polyketides	5.64	268.3	18	20	2	0	0	0	0	0	0	0
88	Positive	M+H	Organic acids and derivatives	1.58	269.321	8	16	3	1	1	2	0	0	0	0
89	Positive	M+H	Benzenoids	3.37	269.767	14	20	2	1	0	0	0	1	0	0
90	Positive	M+H	Benzenoids	0.41	270.331	9	10	2	4	0	2	0	0	0	0
91	Negative	M-H	Phenylpropanoids and polyketides	5.6	270.4	18	22	2	0	0	0	0	0	0	0
92	Positive	M+H	Benzenoids	1.97	275.195	10	14	6	1	1	0	0	0	0	0
93	Positive	M+H	Benzenoids	1.49	275.217	12	9	5	3	0	0	0	0	0	0
94	Positive	M+H	Benzenoids	6.6	276.332	18	16	1	2	0	0	0	0	0	0
95	Positive	M+H	Organic acids and derivatives	1.83	276.377	7	17	3	0	1	3	0	0	0	0
96	Positive	M+H	Benzenoids	2	277.19	12	18	1	2	0	0	0	2	0	0
97	Positive	M+H	Organic acids and derivatives	4.08	278.328	10	15	3	0	1	2	0	0	0	0
98	Positive	M+H	Benzenoids	0.76	278.33	12	14	2	4	0	1	0	0	0	0
99	Positive	M+H	Organic acids and derivatives	1.7	279.332	15	21	4	1	0	0	0	0	0	0
100	Negative	M-H	Lipids and lipid-like molecules	2.95	280.04	5	1	3	0	0	0	9	0	0	0
101	Positive	M+H	Benzenoids	-0.26	280.303	11	12	3	4	0	1	0	0	0	0
102	Positive	M+H	Benzenoids	0.2	280.303	11	12	3	4	0	1	0	0	0	0
103	Positive	M+H	Benzenoids	0.2	280.303	11	12	3	4	0	1	0	0	0	0
104	Positive	M+H	Lipids and lipid-like molecules	3.51	281.309	10	20	4	1	1	1	0	0	0	0
105	Positive	M+H	Organic acids and derivatives	0.37	283.325	16	17	2	3	0	0	0	0	0	0
106	Positive	M+H	Organoheterocyclic compounds	2.47	283.348	9	18	3	1	1	2	0	0	0	0
107	Positive	M+H	Benzenoids	3.24	283.794	15	22	2	1	0	0	0	1	0	0
108	Positive	M+H	Benzenoids	4.67	284.184	13	15	0	3	0	0	0	2	0	0
109	Positive	M+H	Benzenoids	0.31	284.722	10	9	2	4	0	1	0	1	0	0
110	Positive	M+H	Organic acids and derivatives	1.63	285.49	6	12	4	0	1	0	0	3	0	0
111	Positive	M+H	Benzenoids	4.11	286.304	14	23	4	0	1	0	0	0	0	0
112	Positive	M+H	Lipids and lipid-like molecules	2.76	286.409	19	26	2	0	0	0	0	0	0	0
113	Positive	M+H	Benzenoids	3.57	288.343	13	21	3	0	1	1	0	0	0	0
114	Negative	M-H	Lipids and lipid-like molecules	2.81	288.4	18	24	3	0	0	0	0	0	0	0
115	Positive	M+H	Organic acids and derivatives	4.49	288.431	9	21	2	0	1	3	0	0	0	0
116	Positive	M+H	Benzenoids	0.73	290.318	14	18	3	4	0	0	0	0	0	0
117	Positive	M+H	Organic acids and derivatives	1.94	292.376	7	17	4	0	1	3	0	0	0	0
118	Positive	M+H	Benzenoids	2.94	293.749	14	16	2	3	0	0	0	1	0	0
119	Positive	M+H	Benzenoids	2.95	295.765	14	18	2	3	0	0	0	1	0	0
120	Negative	M-H	Organic acids and derivatives	3.09	296.04	5	1	4	0	0	0	9	0	0	0
121	Positive	M+H	Lipids and lipid-like molecules	-0.71	296.316	15	20	6	0	0	0	0	0	0	0
122	Positive	M+H	Benzenoids	4.1	297.18	14	14	1	2	0	0	0	2	0	0
123	Positive	M+H	Organoheterocyclic compounds	3.04	298.298	12	15	3	2	1	1	0	0	0	0
124	Negative	M-H	Organohalogen compounds	3.13	299.12	4	2	2	1	0	1	9	0	0	0
125	Positive	M+H	Organoheterocyclic compounds	6.61	299.283	12	14	4	1	1	1	0	0	0	0
126	Positive	M+H	Alkaloids and derivatives	1.28	299.364	18	21	3	1	0	0	0	0	0	0
127	Positive	M+H	Alkaloids and derivatives	2.16	299.364	18	21	3	1	0	0	0	0	0	0
128	Negative	M-H	Organohalogen compounds	1.82	300.1	4	1	3	0	0	1	9	0	0	0
129	Positive	M+H	Organoheterocyclic compounds	0.84	300.336	14	12	2	4	0	1	0	0	0	0
130	Positive	M+H	Lipids and lipid-like molecules	5.52	302.408	19	26	3	0	0	0	0	0	0	0
131	Positive	M+H	Organoheterocyclic compounds	-1.7	303.317	14	17	3	5	0	0	0	0	0	0
132	Positive	M+H	Organosulfur compounds	4.57	304.664	10	16	1	1	0	1	0	3	0	0
133	Positive	M+H	Organic acids and derivatives	4	305.334	11	20	3	3	1	1	0	0	0	0
134	Positive	M+H	Organic acids and derivatives	4.41	306.293	16	19	4	0	1	0	0	0	0	0
135	Positive	M+H	Benzenoids	3.89	307.818	16	22	1	3	0	0	0	1	0	0
136	Positive	M+H	Organic oxygen compounds	5.69	308.135	15	8	1	1	0	0	1	2	0	0
137	Positive	M+H	Organic acids and derivatives	2.35	308.354	11	17	4	0	1	2	0	0	0	0
138	Positive	M+H	Organic acids and derivatives	5.29	308.394	15	33	4	0	1	0	0	0	0	0
139	Positive	M+H	Benzenoids	-0.24	310.329	12	14	4	4	0	1	0	0	0	0
140	Positive	M+H	Benzenoids	1.17	310.329	12	14	4	4	0	1	0	0	0	0
141	Positive	M+H	Benzenoids	3.61	310.372	14	15	2	0	1	2	0	0	0	0
142	Positive	M+H	Organic acids and derivatives	3.45	311.401	17	17	1	3	0	1	0	0	0	0
143	Positive	M+H	Benzenoids	4.84	311.8	17	26	2	1	0	0	0	1	0	0
144	Positive	M+H	Benzenoids	4.29	311.847	17	26	2	1	0	0	0	1	0	0
145	Positive	M+H	Phenylpropanoids and polyketides	1.23	312.274	17	12	6	0	0	0	0	0	0	0
146	Positive	M+H	Lipids and lipid-like molecules	-2.24	312.315	15	20	7	0	0	0	0	0	0	0
147	Positive	M+H	Organic acids and derivatives	3.9	313.309	13	16	4	1	1	1	0	0	0	0
148	Positive	M+H	Organoheterocyclic compounds	3.37	313.312	12	16	3	3	1	1	0	0	0	0
149	Positive	M+H	Benzenoids	5.88	313.348	18	19	4	1	0	0	0	0	0	0
150	Negative	M-H	Organohalogen compounds	3.48	314.053	6	1	2	0	0	0	11	0	0	0
151	Positive	M+H	Phenylpropanoids and polyketides	1.45	314.289	17	14	6	0	0	0	0	0	0	0
152	Positive	M+H	Organoheterocyclic compounds	1.54	314.362	15	14	2	4	0	1	0	0	0	0
153	Positive	M+H	Organophosphorus compounds	5.75	314.511	12	27	1	0	1	3	0	0	0	0
154	Positive	M+H	Organic acids and derivatives	5.2	315.153	10	13	3	0	1	1	0	2	0	0
155	Negative	M-H	Organic acids and derivatives	2.25	316.1	4	1	4	0	0	1	9	0	0	0
156	Positive	M+H	Organoheterocyclic compounds	2.68	316.42	13	24	3	4	0	1	0	0	0	0
157	Negative	M-H	Phenylpropanoids and polyketides	3.58	318.364	13	23	3	2	1	1	0	0	0	0
158	Positive	M+H	Organic acids and derivatives	4.19	318.372	18	22	5	0	0	0	0	0	0	0
159	Positive	M+H	Organoheterocyclic compounds	-0.31	319.331	16	18	3	3	0	0	1	0	0	0
160	Positive	M+H	Organoheterocyclic compounds	-0.21	320.319	15	17	3	4	0	0	1	0	0	0
161	Negative	M-H	Phenylpropanoids and polyketides	4.86	320.38	18	24	5	0	0	0	0	0	0	0
162	Negative	M-H	Phenylpropanoids and polyketides	4.09	320.38	18	24	5	0	0	0	0	0	0	0
163	Negative	M-H	Phenylpropanoids and polyketides	4.09	320.38	18	24	5	0	0	0	0	0	0	0
164	Positive	M+H	Organic acids and derivatives	2.46	320.429	9	21	4	0	1	3	0	0	0	0
165	Positive	M+H	Benzenoids	5.55	321.37	20	19	3	1	0	0	0	0	0	0
166	Positive	M+H	Organic acids and derivatives	3.98	322.319	8	20	5	0	2	2	0	0	0	0
167	Negative	M-H	Phenylpropanoids and polyketides	5.37	322.396	18	26	5	0	0	0	0	0	0	0
168	Negative	M-H	Phenylpropanoids and polyketides	5.37	322.396	18	26	5	0	0	0	0	0	0	0
169	Negative	M-H	Benzenoids	0.92	323.129	11	12	5	2	0	0	0	2	0	0
170	Positive	M+H	Benzenoids	4.65	323.31	17	16	2	1	0	0	3	0	0	0
171	Positive	M+H	Phenylpropanoids and polyketides	4.15	324.284	18	12	6	0	0	0	0	0	0	0
172	Positive	M+H	Organic acids and derivatives	4.7	326.283	18	15	4	0	1	0	0	0	0	0
173	Positive	M+H	Organoheterocyclic compounds	2.9	326.391	13	14	4	2	0	2	0	0	0	0
174	Positive	M+H	Organic acids and derivatives	2.89	327.57	9	18	4	0	1	0	0	3	0	0
175	Positive	M+H	Organic acids and derivatives	3.11	327.57	9	18	4	0	1	0	0	3	0	0
176	Negative	M-H	Organic acids and derivatives	1.32	328.15	6	5	3	0	0	1	9	0	0	0
177	Positive	M+H	Phenylpropanoids and polyketides	0.5	328.273	17	12	7	0	0	0	0	0	0	0
178	Negative	M-H	Organic acids and derivatives	3.36	330.05	6	1	3	0	0	0	11	0	0	0
179	Positive	M+H	Phenylpropanoids and polyketides	0.71	330.289	17	14	7	0	0	0	0	0	0	0
180	Positive	M+H	Benzenoids	3.62	331.196	17	12	1	2	0	0	0	2	0	0
181	Positive	M+H	Organoheterocyclic compounds	0	331.341	17	18	3	3	0	0	1	0	0	0
182	Positive	M+H	Benzenoids	3.5	331.368	14	22	4	1	1	1	0	0	0	0
183	Positive	M+H	Organoheterocyclic compounds	5.54	331.406	19	25	4	1	0	0	0	0	0	0
184	Positive	M+H	Organoheterocyclic compounds	-0.82	332.35	14	24	7	2	0	0	0	0	0	0
185	Positive	M+H	Benzenoids	5.76	333.856	18	24	1	3	0	0	0	1	0	0
186	Positive	M+H	Benzenoids	0.88	334.327	15	18	5	4	0	0	0	0	0	0
187	Positive	M+H	Phenylpropanoids and polyketides	4.23	336.818	19	17	0	4	0	0	0	1	0	0
188	Positive	M+H	Lipids and lipid-like molecules	8.44	337.583	22	43	1	1	0	0	0	0	0	0
189	Positive	M+H	Lipids and lipid-like molecules	0.3	338.352	17	22	7	0	0	0	0	0	0	0
190	Positive	M+NH4	Organoheterocyclic compounds	4.29	338.438	19	30	5	0	0	0	0	0	0	0
191	Positive	M+H	Organic acids and derivatives	5.25	340.31	19	17	4	0	1	0	0	0	0	0
192	Positive	M+H	Benzenoids	1.1	342.394	12	14	4	4	0	2	0	0	0	0
193	Positive	M+H	Organosulfur compounds	5.44	342.865	11	16	2	0	1	3	0	1	0	0
194	Positive	M+H	Benzenoids	4	343.207	18	12	1	2	0	0	0	2	0	0
195	Positive	M+H	Benzenoids	4.81	345.221	15	18	3	2	0	0	0	2	0	0
196	Positive	M+H	Benzenoids	4.4	345.394	15	24	4	1	1	1	0	0	0	0
197	Positive	M+H	Organoheterocyclic compounds	0.4	347.389	16	17	4	3	0	1	0	0	0	0
198	Positive	M+H	Organic acids and derivatives	0.41	349.405	16	19	4	3	0	1	0	0	0	0
199	Negative	M-H	Organohalogen compounds	2.49	350.11	5	1	3	0	0	1	11	0	0	0
200	Positive	M+H	Organoheterocyclic compounds	0.31	351.348	17	19	3	3	0	0	2	0	0	0
201	Negative	M-H	Benzenoids	1.64	352.337	20	16	6	0	0	0	0	0	0	0
202	Positive	M+H	Organoheterocyclic compounds	4.23	353.481	14	28	3	1	1	2	0	0	0	0
203	Positive	M+Na	Lipids and lipid-like molecules	-1.24	354.4	17	22	8	0	0	0	0	0	0	0
204	Negative	M-H	Benzenoids	-0.33	356.222	12	15	5	1	0	1	0	2	0	0
205	Positive	M+H	Organoheterocyclic compounds	0.44	357.379	19	20	3	3	0	0	1	0	0	0
206	Negative	M-H	Benzenoids	-0.04	358.213	12	14	4	1	0	1	1	2	0	0
207	Positive	M+H	Organoheterocyclic compounds	0.7	359.395	19	22	3	3	0	0	1	0	0	0
208	Positive	M+H	Organic acids and derivatives	5.8	361.245	11	15	3	0	1	2	0	2	0	0
209	Positive	M+H	Organoheterocyclic compounds	-0.2	361.368	18	20	4	3	0	0	1	0	0	0
210	Positive	M+H	Benzenoids	5.21	361.7	15	11	4	1	0	0	3	1	0	0
211	Positive	M+H	Benzenoids	4.25	361.819	19	20	4	1	0	0	0	1	0	0
212	Positive	M+H	Organic acids and derivatives	6.3	362.4	20	27	4	0	1	0	0	0	0	0
213	Positive	M+H	Lipids and lipid-like molecules	1.62	362.46	21	30	5	0	0	0	0	0	0	0
214	Negative	M-H	Organohalogen compounds	4.15	364.061	7	1	2	0	0	0	13	0	0	0
215	Positive	M+H	Benzenoids	5.47	364.933	19	25	1	2	0	1	0	1	0	0
216	Positive	M+NH4	Lipids and lipid-like molecules	1.4	366.406	19	26	7	0	0	0	0	0	0	0
217	Positive	M+H	Benzenoids	3.89	367.852	13	19	3	1	1	2	0	1	0	0
218	Positive	M+H	Organic acids and derivatives	6.34	368.363	21	21	4	0	1	0	0	0	0	0
219	Positive	M+H	Organoheterocyclic compounds	0.05	369.338	17	18	3	3	0	0	3	0	0	0
220	Positive	M+H	Phenylpropanoids and polyketides	3.77	369.368	20	19	6	1	0	0	0	0	0	0
221	Positive	M+H	Lipids and lipid-like molecules	8.12	370.567	22	42	4	0	0	0	0	0	0	0
222	Positive	M+H	Organic acids and derivatives	3.8	373.365	14	20	5	3	1	1	0	0	0	0
223	Positive	M+NH4	Benzenoids	7.47	376.488	25	28	3	0	0	0	0	0	0	0
224	Negative	M-H	Organic acids and derivatives	3.56	378.07	7	2	4	0	0	0	12	0	0	0
225	Positive	M+Na	Lipids and lipid-like molecules	0.27	382.405	19	26	8	0	0	0	0	0	0	0
226	Positive	M+H	Organoheterocyclic compounds	4.43	382.5	18	26	5	2	0	1	0	0	0	0
227	Positive	M+H	Organoheterocyclic compounds	1.07	385.364	20	17	3	3	0	0	2	0	0	0
228	Positive	M+H	Organoheterocyclic compounds	1.45	389.45	22	23	2	5	0	0	0	0	0	0
229	Positive	M+H	Organic acids and derivatives	7.28	390.453	22	31	4	0	1	0	0	0	0	0
230	Positive	M+H	Benzenoids	8.54	390.556	24	38	4	0	0	0	0	0	0	0
231	Positive	M+NH4	Lipids and lipid-like molecules	7.43	391.288	21	20	3	0	0	0	0	2	0	0
232	Positive	M+H	Organoheterocyclic compounds	0.12	392.4	19	22	3	4	0	0	2	0	0	0
233	Positive	M+H	Lipids and lipid-like molecules	1.72	392.461	22	29	5	0	0	0	1	0	0	0
234	Positive	M+H	Lipids and lipid-like molecules	10.44	396.6	28	44	1	0	0	0	0	0	0	0
235	Negative	M+HCO2	Organic oxygen compounds	-1	397.634	12	19	8	0	0	0	0	3	0	0
236	Positive	M+H	Organic acids and derivatives	3	398.472	18	39	7	0	1	0	0	0	0	0
237	Negative	M-H	Organohalogen compounds	4.46	399.13	6	2	2	1	0	1	13	0	0	0
238	Positive	M+H	Organoheterocyclic compounds	1.28	399.391	21	19	3	3	0	0	2	0	0	0
239	Negative	M-H	Organohalogen compounds	3.16	400.115	6	1	3	0	0	1	13	0	0	0
240	Positive	M+H	Organoheterocyclic compounds	0.95	401.431	21	24	4	3	0	0	1	0	0	0
241	Positive	M+H	Organic acids and derivatives	2.57	401.436	19	19	5	3	0	1	0	0	0	0
242	Positive	M+H	Organoheterocyclic compounds	2.99	402.481	23	30	6	0	0	0	0	0	0	0
243	Positive	M+H	Phenylpropanoids and polyketides	4.41	403.813	20	18	6	1	0	0	0	1	0	0
244	Positive	M+H	Benzenoids	4.05	404.021	12	14	4	0	1	0	0	2	1	0
245	Positive	M+H	Phenylpropanoids and polyketides	6.56	405.96	26	28	1	1	0	0	0	1	0	0
246	Positive	M+H	Benzenoids	5.2	406.263	19	17	3	3	0	0	0	2	0	0
247	Positive	M+H	Organic acids and derivatives	0.29	406.537	18	34	6	2	0	1	0	0	0	0
248	Positive	M+H	Benzenoids	6.62	408.371	20	19	4	2	0	0	3	0	0	0
249	Positive	M+H	Organoheterocyclic compounds	-1.15	410.405	15	18	6	6	0	1	0	0	0	0
250	Positive	M+H	Organic acids and derivatives	7.98	410.442	24	27	4	0	1	0	0	0	0	0
251	Positive	M+H	Benzenoids	5.78	412.353	20	17	2	2	0	0	5	0	0	0
252	Negative	M-H	Organohalogen compounds	4.81	414.068	8	1	2	0	0	0	15	0	0	0
253	Positive	M+H	Benzenoids	6.25	416.129	18	14	1	2	0	0	0	4	0	0
254	Positive	M+NH4	Lipids and lipid-like molecules	6.38	416.297	22	19	3	1	0	0	0	2	0	0
255	Positive	[M+H]/2	Lipids and lipid-like molecules	11.63	416.7	28	48	2	0	0	0	0	0	0	0
256	Positive	M+NH4	Lipids and lipid-like molecules	6.76	419.9	25	22	3	1	0	0	0	1	0	0
257	Positive	M+NH4	Benzenoids	8.15	422.868	23	22	2	0	0	0	3	1	0	0
258	Positive	M+NH4	Lipids and lipid-like molecules	1.67	424.485	22	32	8	0	0	0	0	0	0	0
259	Positive	M+Na	Benzenoids	4.9	428.115	17	16	3	0	0	0	0	0	2	0
260	Negative	M-H	Organic acids and derivatives	2.66	428.17	8	5	3	0	0	1	13	0	0	0
261	Positive	M+H	Benzenoids	2.3	430.373	18	14	4	2	0	1	4	0	0	0
262	Positive	M+H	Organic acids and derivatives	3.65	430.905	9	15	4	0	1	0	0	6	0	0
263	Positive	M+H	Phenylpropanoids and polyketides	5.19	431.866	22	22	6	1	0	0	0	1	0	0
264	Positive	M+H	Organic acids and derivatives	9.49	434.633	24	51	4	0	1	0	0	0	0	0
265	Positive	M+H	Organoheterocyclic compounds	4.13	435.555	27	33	4	1	0	0	0	0	0	0
266	Positive	M+H	Lipids and lipid-like molecules	1.31	441.517	25	31	6	1	0	0	0	0	0	0
267	Positive	M+H	Phenylpropanoids and polyketides	-1.36	444.435	22	24	8	2	0	0	0	0	0	0
268	Positive	M+H	Phenylpropanoids and polyketides	-1.4	444.435	22	24	8	2	0	0	0	0	0	0
269	Positive	M+H	Benzenoids	7.62	444.521	31	24	3	0	0	0	0	0	0	0
270	Negative	M-H	Organohalogen compounds	3.82	450.12	7	1	3	0	0	1	15	0	0	0
271	Positive	M+H	Organic acids and derivatives	9.07	452.522	27	33	4	0	1	0	0	0	0	0
272	Positive	M+Na	Organoheterocyclic compounds	3.45	456.539	12	26	6	0	2	4	0	0	0	0
273	Positive	M+H	Lipids and lipid-like molecules	4.79	458.544	26	34	7	0	0	0	0	0	0	0
274	Positive	M+H	Phenylpropanoids and polyketides	-2.9	460.434	22	24	9	2	0	0	0	0	0	0
275	Negative	M-H	Organohalogen compounds	4.42	462.13	8	1	3	0	0	1	15	0	0	0
276	Negative	M-H	Organohalogen compounds	5.48	464.076	9	1	2	0	0	0	17	0	0	0
277	Positive	M+NH4	Lipids and lipid-like molecules	2.77	466.521	24	34	9	0	0	0	0	0	0	0
278	Positive	M+NH4	Benzenoids	8.35	477.338	24	23	3	0	0	0	2	0	1	0
279	Positive	M+H	Phenylpropanoids and polyketides	-0.72	478.88	22	23	8	2	0	0	0	1	0	0
280	Positive	M+H	Organic acids and derivatives	5.12	484.28	11	13	2	2	0	1	13	0	0	0
281	Positive	M+H	Benzenoids	2.96	488.603	23	32	4	6	0	1	0	0	0	0
282	Negative	M-H	Benzenoids	5.97	488.767	21	11	3	2	0	0	6	1	0	0
283	Positive	M+H	Benzenoids	4.79	494.003	23	28	5	3	0	1	0	1	0	0
284	Positive	M+H	Organic acids and derivatives	10.43	494.602	30	39	4	0	1	0	0	0	0	0
285	Positive	M+NH4	Alkaloids and derivatives	2.45	495.564	28	33	7	1	0	0	0	0	0	0
286	Positive	M+H	Organic acids and derivatives	4.16	498.31	12	15	2	2	0	1	13	0	0	0
287	Negative	M-H	Organohalogen compounds	5.8	499.145	8	2	2	1	0	1	17	0	0	0
288	Negative	M-H	Organohalogen compounds	4.49	500.13	8	1	3	0	0	1	17	0	0	0
289	Positive	M+NH4	Lipids and lipid-like molecules	6.18	505.199	22	19	3	1	0	0	0	0	2	0
290	Positive	M+H	Organoheterocyclic compounds	4.08	511.567	27	33	7	3	0	0	0	0	0	0
291	Negative	M-H	Organohalogen compounds	6.15	514.083	10	1	2	0	0	0	19	0	0	0
292	Positive	M+H	Benzenoids	8.51	523.417	31	23	3	0	0	0	0	0	1	0
293	Positive	M+H	Organoheterocyclic compounds	1.57	523.563	19	17	7	5	0	3	0	0	0	0
294	Positive	M+H	Benzenoids	7.84	523.965	28	27	1	1	0	0	5	1	0	0
295	Positive	M+H	Benzenoids	4.6	527.835	22	17	7	3	0	0	3	1	0	0
296	Negative	M-H	Organic acids and derivatives	4	528.18	10	5	3	0	0	1	17	0	0	0
297	Negative	M-H	Organic acids and derivatives	5.24	532.58	8	1	4	0	0	1	16	1	0	0
298	Negative	M-H	Benzenoids	5.87	540.655	20	9	3	3	0	0	5	3	0	0
299	Negative	M-H	Benzenoids	-0.31	542.49	30	22	10	0	0	0	0	0	0	0
300	Negative	M-H	Benzenoids	7.2	543.871	15	12	2	0	0	0	0	0	4	0
301	Negative	M-H	Organohalogen compounds	5.16	550.14	9	1	3	0	0	1	19	0	0	0
302	Positive	M+H	Organic acids and derivatives	2.76	551.758	30	53	6	3	0	0	0	0	0	0
303	Negative	M-H	Organohalogen compounds	6.82	564.091	11	1	2	0	0	0	21	0	0	0
304	Positive	M+NH4	Lipids and lipid-like molecules	6.07	568.698	33	44	8	0	0	0	0	0	0	0
305	Positive	M+H	Organic acids and derivatives	2.9	570.4	15	19	4	2	0	1	13	0	0	0
306	Negative	M-H	Organohalogen compounds	5.73	571.21	11	6	4	1	0	1	17	0	0	0
307	Positive	M+H	Organic acids and derivatives	3.31	582.99	13	24	8	0	2	0	0	6	0	0
308	Negative	M-H	Organohalogen compounds	6.22	585.24	12	8	4	1	0	1	17	0	0	0
309	Positive	M+H	Organic acids and derivatives	1.33	593.755	30	51	7	5	0	0	0	0	0	0
310	Negative	M-H	Organohalogen compounds	7.14	599.16	10	2	2	1	0	1	21	0	0	0
311	Negative	M-H	Organohalogen compounds	5.83	600.15	10	1	3	0	0	1	21	0	0	0
312	Positive	M+H	Phenylpropanoids and polyketides	2.45	612.624	31	36	11	2	0	0	0	0	0	0
313	Negative	M-H	Organohalogen compounds	7.49	614.098	12	1	2	0	0	0	23	0	0	0
314	Positive	[M+H]/2	Lignans, neolignans and related compounds	7.65	622.75	38	42	6	2	0	0	0	0	0	0
315	Negative	M-H	Benzenoids	8.14	626.01	19	11	3	1	0	0	0	2	0	2
316	Positive	M+H	Organoheterocyclic compounds	5.08	627.733	34	41	5	7	0	0	0	0	0	0
317	Negative	M-H	Organic acids and derivatives	5.34	628.2	12	5	3	0	0	1	21	0	0	0
318	Negative	M-H	Organic acids and derivatives	6.58	632.6	10	1	4	0	0	1	20	1	0	0
319	Positive	M+H	Organic oxygen compounds	-8.08	645.605	25	43	18	1	0	0	0	0	0	0
320	Negative	M-H	Lipids and lipid-like molecules	8.16	664.106	13	1	2	0	0	0	25	0	0	0
321	Positive	M+NH4	Lipids and lipid-like molecules	7.56	665.007	22	19	3	1	0	0	0	0	4	0
322	Positive	M+H	Phenylpropanoids and polyketides	0.46	676.662	33	40	15	0	0	0	0	0	0	0
323	Positive	M+H	Organic acids and derivatives	4.19	697.611	9	15	4	0	1	0	0	0	6	0
324	Negative	M-H	Organohalogen compounds	7.17	700.16	12	1	3	0	0	1	25	0	0	0
325	Negative	M-H	Lipids and lipid-like molecules	8.83	714.114	14	1	2	0	0	0	27	0	0	0
326	Positive	M+H	Organic acids and derivatives	6.27	720.944	37	48	5	6	0	2	0	0	0	0
327	Positive	M+H	Organic oxygen compounds	3.3	731.956	41	65	10	1	0	0	0	0	0	0
328	Positive	M+H	Organic oxygen compounds	2.48	733.927	37	67	13	1	0	0	0	0	0	0
329	Positive	M+H	Organic oxygen compounds	3.18	747.953	38	69	13	1	0	0	0	0	0	0
330	Positive	M+H	Organic oxygen compounds	3.24	748.985	38	72	12	2	0	0	0	0	0	0
331	Positive	M+NH4	Lipids and lipid-like molecules	8.94	765.025	43	72	11	0	0	0	0	0	0	0
332	Negative	M-H	Lipids and lipid-like molecules	10.17	814.13	16	1	2	0	0	0	31	0	0	0
333	Positive	M+H	Lipids and lipid-like molecules	3.19	822.932	42	62	16	0	0	0	0	0	0	0
334	Positive	M+H	Organic oxygen compounds	2.75	837.047	41	76	15	2	0	0	0	0	0	0
335	Positive	M+H	Organic oxygen compounds	1.87	843.053	43	74	14	2	0	0	0	0	0	0
336	Positive	M+H	Organic oxygen compounds	4.13	869.133	46	80	13	2	0	0	0	0	0	0
337	Negative	M-H	Lipids and lipid-like molecules	11.51	914.1	18	1	2	0	0	0	35	0	0	0
338	Positive	M+H	Organic oxygen compounds	3.27	916.1	46	77	17	1	0	0	0	0	0	0
339	Positive	M+H	Organic acids and derivatives	9.83	1018.46	15	24	4	0	1	0	0	0	9	0
340	Positive	M+NH4	Organic acids and derivatives	4.49	1111.32	54	90	18	6	0	0	0	0	0	0
341	Positive	[M+H]/2	Organoheterocyclic compounds		1355.4	62	88	14	13	1	0	0	0	0	0
342	Positive	[M+H]/2	Organic acids and derivatives	-0.84	1449.25	66	75	24	9	0	0	0	2	0	0
343	Positive	M+H	Benzenoids	-3.37	1550.18	35	44	15	6	0	0	0	0	0	6

## Sheet: Figure 3
Number	1	2	3	6	7	10	13	5	15	20	25	33	184	319	11	12	19	146	32	37	66	9	14	17	53	62	70	81	98	121	204	16	55	58	68	78	86	90	101	102	109	131	139	152	219	226	8	18	22
Retention behaviour	1	1	1	1	1	1	1	2	2	2	2	2	2	2	3	3	3	3	4	4	4	5	5	5	5	5	5	5	5	5	5	6	6	6	6	6	6	6	6	6	6	6	6	6	6	6	7	7	7
CM 01	1.27	1.4	1.4	1.36	1.36	1.36	1.27	1.83	1.88	1.36	1.27	1.73	1.27	1.36	2.59	3.71	3.36	3.74	3.61	3.7	3.97	4.03	4.08	4.12	3.38	4.2	4.07	4.3	4.01	4.37	4.83	4.92	5.39	4.79	4.85	5.54	4.92	4.51	4.49	4.65	4.85	4.24	5.01	5.27	4.51	4.87	6.18	5.92	5.71
CM 17	0.92	0.955	0.955	0.895	0.925	0.885	0.9	1.21	1.34	0.92	0.9	0.935	0.9	0.88	1.475	1.815	1.775	1.93	1.715	1.83	2.085	2.325	2.17	2.075	1.835	2.48	2.295	2.62	2.14	2.645	2.85	3.58	5.47	3.39	3.57	4.43	3.815	2.93	2.87	3.265	3.455	2.62	3.82	4.325	2.835	3.52	5.365	5.12	4.57
CM 02	0.91	1.03	0.9	0.91	0.92	0.875	0.91	1.48	1.75	0.925	0.905	1.335	0.93	0.92	1.95	3.2	2.795	3.71	3.035	3.63	4.46	4.385	4.815	4.565	3.925	4.94	4.845	5.1	4.74	5.31	5.535	6.26	7.205	6.23	6.36	7.42	6.54	5.82	5.75	6.06	6.29	5.7	6.545	7.08	5.985	6.53	8.18	7.725	7.35
CM 04	1.385	1.44	1.43	1.38	1.395	1.38	1.38	1.62	1.75	1.375	1.365	1.46	1.38	1.38	2.42	3.3	3.15	3.635	3.195	3.74	4.095	4.21	4.19	4.135	3.835	4.425	4.335	4.49	4.215	4.565	4.62	5.235	5.76	5.04	5.2	5.795	5.305	4.88	4.83	5.02	5.155	4.57	5.315	5.68	4.9	5.18	6.85	6.43	6
CM 18	1.44	1.63	1.43	1.475	1.475	1.45	1.45	1.81	1.83	1.48	1.44	1.7	1.495	1.46	4.09	4.545	4.5	4.6	4.5	4.55	4.72	4.855	4.815	4.755	4.51	4.935	4.855	5.045	4.71	5.08	5.19	5.71	7.585	5.52	5.635	6.365	5.78	5.29	5.26	5.39	5.57	5.055	5.755	6.205	5.215	5.47	7.44	6.975	6.54
CM 21	1.41	1.63	1.4	1.445	1.46	1.405	1.43	1.78	2.12	1.47	1.4	1.595	1.475	1.46	3.635	4.365	4.17	4.195	4.45	4.12	4.545	4.425	4.505	4.345	4.135	4.65	4.625	4.76	4.35	4.45	4.85	5.07	6.59	4.78	5.39	5.275	5.47	4.945	4.95	5.005	5.24	4.395	5.29	5.765	4.6	4.66	6.07	5.485	5.225
CM 05	1.305	1.33	1.35	1.305	1.305	1.29	1.31	1.78	1.85	1.32	1.345	1.73	1.28	1.3	2.315	3.06	2.96	3.545	2.755	3.49	3.67	3.925	3.89	3.815	3.515	4.165	4.015	4.235	3.885	4.485	4.585	5.115	5.445	5.03	5.075	5.57	5.135	4.69	4.635	4.875	5	4.24	5.195	5.53	4.75	5.06	6.62	6.325	5.925
CM 03	1.355	1.565	1.395	1.355	1.38	1.315	1.37	2.03	2.14	1.375	1.345	1.965	1.39	1.38	2.875	4.125	3.88	4.235	4.025	4.22	4.425	4.52	4.55	4.585	4.12	4.685	4.575	4.805	4.505	4.905	5.005	5.495	6.305	5.37	5.445	6.43	5.555	5.085	5.06	5.23	5.425	4.945	5.595	6.07	5.13	5.44	7.52	6.89	6.505
CM 30	1.35	1.335	1.41	1.44	1.785	1.45	1.43	1.78	2.98	2.44	2.545	1.975	4.19	3.735	2.885	4.105	3.2	4.25	1.455	2.17	2.23	4.525	4.555	4.59	4.69	4.675	4.265	4.08	4.135	4.91	5.03	4.265	5.165	3.62	3.615	4.235	4.19	4.08	4.08	4.205	4.39	4.385	4.18	4.885	4.78	4.33	7.545	6.93	6.52
CM 19	1.365	1.55	1.405	1.375	1.385	1.345	1.37	2.13	2.24	1.385	1.36	2.035	1.375	1.38	2.745	4.185	3.79	3.58	4.245	4.17	4.495	4.365	4.43	4.455	4.135	4.66	4.57	4.755	4.38	4.35	4.815	5.07	5.27	4.86	5.335	5.39	5.39	4.915	4.965	4.975	5.23	4.45	5.3	5.765	4.62	4.75	6.26	5.565	5.315
CM 20	0.625	0.87	0.685	0.645	0.64	0.59	0.65	1.35	1.43	0.675	0.59	1.24	0.665	0.67	2.06	4.9	3.795	4.7	4.49	4.17	4.825	4.38	4.875	4.29	4.235	5.35	5.31	5.55	4.735	5.01	5.93	6.2	9.12	6.25	7.1	7.125	7.355	6.145	6.165	6.205	6.795	5.22	6.99	7.985	5.7	5.96	7.905	7.185	6.645
CM 26	0.78	0.85	0.78	0.87	0.84	0.87	0.78	1.21	2.32	2.17	2.22	1.06	4.24	3.79	2.17	3.68	3.39	4.28	0.84	1.53	2.99	4.54	5.19	4.7	4.76	5.26	4.85	4.96	4.74	5.34	6.85	4.9	6.8	3.59	4.45	4.7	4.26	4.04	5.04	5.14	4.94	5.07	5.75	6.91	5.14	5.16	10.21	10	9.19
CM 25	1.3	1.44	1.3	1.52	1.47	1.52	1.3	2.11	4.22	3.27	3.56	2.36	6.01	5.08	4.12	5.63	5.27	6.02	1.43	2.69	4.05	6.49	6.86	6.67	6.3	7.23	6.67	6.93	6.47	7.53	8.23	7.16	8.83	5.36	6.88	6.42	6.26	5.93	7.1	7.28	6.82	6.82	7.99	9.1	7.28	7.16	11.99	11.62	11.07
CM 06	1.4	1.45	1.49	1.42	1.43	1.375	1.42	2.07	2.32	1.435	1.425	2.11	1.435	1.435	3.19	5.215	4.725	5.505	5.05	5.33	5.7	5.73	5.805	5.835	5.485	5.94	5.835	6.11	5.775	6.27	6.365	6.935	7.76	7.02	6.865	8.115	7.04	6.44	6.43	6.64	6.87	6.28	7.065	7.665	6.5	6.85	9.235	8.77	8.26
CM 28	0.78	0.83	0.77	0.84	0.84	0.85	0.77	1.21	2.59	2.13	2.17	1.03	5.18	4.67	2.32	4.18	3.95	4.96	0.85	1.66	3.19	5.16	5.76	5.29	5.26	5.9	5.43	5.58	5.34	5.94	6.74	5.69	6.99	4.42	5.78	5.39	5.24	5.14	6.09	7.05	5.56	5.56	6.6	7.45	6.32	6.72	9.88	9.59	8.77
CM 29	1.67	2.16	1.66	2.48	2.57	2.51	1.66	2.58	5.41	4.89	4.98	3.91	6.68	5.47	5.24	6.36	6.06	6.48	2.61	3.4	6.01	6.92	6.91	7.05	6.48	7.26	6.92	7.24	6.73	7.61	8.23	7.79	8.72	6.18	7.27	6.97	6.82	6.58	7.56	8.13	7.32	6.95	7.65	8.51	7.65	7.54	12.37	11.45	10.8
CM 27	1.32	1.46	1.31	1.53	1.48	1.53	1.31	2.19	4.85	4.18	4.27	2.52	6.71	5.77	4.53	6.23	5.95	6.46	1.73	2.93	5.61	6.92	7.15	7.08	6.67	7.51	7.04	7.32	6.9	7.75	8.46	7.71	8.58	6.03	7.39	6.94	6.8	6.61	7.81	8.46	7.27	7.12	8.04	8.97	7.99	7.93	12.16	11.62	10.82
CM 07	1.37	1.58	1.4	1.36	1.37	1.3	1.37	1.99	2.13	1.375	1.35	1.965	1.385	1.38	2.855	4.335	3.95	4.56	4.185	4.42	4.95	5.03	5.21	5.175	4.455	5.53	5.3	5.71	5.155	5.86	6.145	6.92	8.11	6.97	6.96	8.33	7.155	6.33	6.275	6.63	6.91	6.135	7.18	7.865	6.49	7.04	9.79	8.98	8.355
CM 09	0.93	0.975	0.97	0.925	0.93	0.92	0.37	1.34	1.42	0.94	0.91	1.21	0.925	0.93	1.64	2.26	2.17	2.555	2.2	2.42	3.28	3.365	3.645	3.205	2.895	4.435	4.31	4.525	3.825	4.995	5.83	7.45	9.465	7.23	7.94	9.87	8.5	6.795	6.54	7.275	7.56	6.235	8.455	9.94	7.335	8.77	11.77	11.135	9.625
CM 08	0.91	1.045	0.95	0.925	0.925	0.865	0.91	1.37	1.55	0.92	0.9	1.34	0.925	0.92	1.96	3.2	2.79	3.74	3.05	3.68	4.695	4.485	5.4	4.845	3.94	5.81	5.62	6.22	5.33	6.24	6.955	8.375	10.905	8.64	8.895	11.475	9.46	7.685	7.455	8.225	8.65	7.705	9.39	10.975	8.33	9.73	13.125	12.2	10.96
CM 11	1.325	1.395	1.435	1.32	1.32	1.29	1.32	1.67	1.71	1.33	1.32	1.84	1.305	1.31	2.395	3.395	3.175	3.92	3.12	3.67	4.355	4.6	5.14	4.59	4.28	5.81	5.615	5.835	5.015	6.825	7.52	9.36	11.12	8.94	9.65	11.555	10.165	8.265	7.96	8.885	9.31	7.185	10.085	11.63	8.815	10.32	13.675	13.115	11.8
CM 10	1.35	1.55	1.4	1.365	1.38	1.31	1.35	1.97	2.01	1.37	1.35	1.97	1.37	1.38	2.85	4.62	4.01	5.095	4.38	4.87	6.265	6.195	6.89	6.48	5.535	7.405	7.115	7.71	6.79	7.895	8.56	10.185	12.73	10.16	10.525	13.235	11.08	9.235	9.03	9.83	10.33	9.145	11.015	12.57	9.815	11.17	15.1	14.08	12.91
CM 23	0.75	0.85	0.85	0.77	0.77	0.77	0.75	1.13	1.13	0.77	0.75	0.95	0.75	0.77	1.6	2.86	2.18	2.95	3.91	2.76	4.75	3.49	5.02	3.33	3.1	5.27	5.29	5.89	4.75	4.89	5.86	7.39	12.31	6.88	8.88	9.06	9.34	7.32	7.36	7.36	8.35	6.31	8.73	10.42	7.13	7.64	10.15	9.17	8.19
CM 22	1.21	1.62	1.52	1.27	1.27	1.25	1.21	1.96	1.96	1.27	1.23	1.75	1.21	1.25	2.95	5.85	4.32	5.51	6.56	5.28	7.06	6.05	6.96	5.93	5.41	7.61	7.53	8.16	6.59	6.88	8.53	9.38	14.79	8.35	10.94	10.86	11.32	9.16	9.2	9.2	10.37	7.35	10.69	12.41	8.26	8.77	12.46	11.04	10.12
CM 24	1.56	2.13	1.97	1.58	1.63	1.58	1.56	2.38	2.41	1.63	1.56	3.22	1.56	1.58	4.12	6.39	5.36	5.64	6.98	5.74	7.4	6.49	7.08	6.38	5.54	7.95	7.8	8.33	6.68	6.75	8.95	9.56	15.29	8.21	11.07	10.88	11.44	9.24	9.3	9.46	10.53	7.15	10.79	12.59	7.97	8.45	13.01	11.21	10.3
CM 12	0.905	1.04	0.9	0.91	0.92	0.87	0.91	1.43	1.67	0.925	0.895	1.335	0.93	0.925	1.96	3.205	2.79	3.69	3.035	3.48	4.645	4.435	5.61	4.805	3.91	5.855	5.7	6.24	5.42	6.785	7.655	9.71	13.58	9.94	10.62	14.745	11.555	8.85	8.445	9.685	10.235	8.865	11.435	14.01	10.065	12.43	16.865	15.635	13.475
CM 14	0.75	0.82	0.83	0.8	0.8	0.78	0.75	1.12	1.29	0.75	0.75	0.98	0.75	0.8	1.72	2.66	2.43	2.51	2.61	3	3.74	3.58	4.31	3.78	3.67	4.56	4.38	4.84	4.19	4.62	5.23	7.63	10.39	7.81	8.24	11.34	8.96	6.87	6.63	7.53	7.98	7.34	8.89	10.83	8.07	9.69	12.63	12.37	10.53
CM 15	1.6	2.01	1.7	1.77	1.79	1.78	1.6	2.59	2.8	1.6	1.6	2.67	1.6	1.79	3.92	5.44	4.95	5.68	5.23	5.55	6.26	6.44	6.67	6.67	5.58	7.46	6.99	7.91	6.56	7.98	7.83	10.7	13.51	10.45	10.92	14.08	11.48	9.3	9.05	9.99	10.64	9.42	11.39	13.26	10.04	11.8	16.71	15.33	13.98
CM 13	1.27	1.45	1.4	1.38	1.38	1.38	1.27	2.02	2.26	1.27	1.27	1.93	1.27	1.38	3.22	4.85	4.47	5.35	4.75	5.14	6.06	5.97	6.56	6.23	5.59	7.14	6.78	7.66	6.48	7.48	7.96	10.44	13.3	10.37	10.86	14.02	11.52	9.31	9.05	10	10.62	9.15	11.49	13.4	10.04	11.87	16	15.35	13.72
CM 16	1.25	1.43	1.43	1.39	1.39	1.39	1.25	2.03	2.24	1.25	1.25	1.91	1.25	1.39	3.19	5.09	4.61	6.07	5.02	5.64	7.3	6.89	8.32	7.32	6.85	9.4	8.87	11.53	8.31	9.69	9.54	17.04	25.91	17.83	19.24	29.16	21.7	15.27	14.49	17.25	18.33	17.11	21.41	27.98	18.55	24.17	32.21	32.02	25.64
[truncated: 281 more columns]

## Sheet: Figure 4a, b, c, d
Calibrants in Set B	Retention behaviour	Experimental RT in CM 29	Experimental RT in CM 28	Experimental RT in CM 16	Experimental RT in CM 18	Experimental RT in CM 30	Experimental RT in CM 10	Experimental RT in CM 26	Experimental RT in CM 24		All molecules except for calibrants	Retention behaviour	Experimental RT in CM 29	Experimental RT in CM 28	Experimental RT in CM 16	Experimental RT in CM 18	Experimental RT in CM 30	Experimental RT in CM 10	Experimental RT in CM 26	Experimental RT in CM 24
	1	2.48	0.84	1.39	1.475	1.44	1.365	0.87	1.58			1	1.67	0.78	1.25	1.44	1.35	1.35	0.78	1.56
	2	3.91	1.03	1.91	1.7	1.975	1.97	1.06	3.22			1	2.16	0.83	1.43	1.63	1.335	1.55	0.85	2.13
	2	5.47	4.67	1.39	1.46	3.735	1.38	3.79	1.58			1	1.66	0.77	1.43	1.43	1.41	1.4	0.78	1.97
	3	5.24	2.32	3.19	4.09	2.885	2.85	2.17	4.12			1	2.57	0.84	1.39	1.475	1.785	1.38	0.84	1.63
	4	2.61	0.85	5.02	4.5	1.455	4.38	0.84	6.98			1	2.51	0.85	1.39	1.45	1.45	1.31	0.87	1.58
	5	6.48	5.26	6.85	4.51	4.69	5.535	4.76	5.54			1	1.66	0.77	1.25	1.45	1.43	1.35	0.78	1.56
	5	7.24	5.58	11.53	5.045	4.08	7.71	4.96	8.33			2	2.58	1.21	2.03	1.81	1.78	1.97	1.21	2.38
	6	8.72	6.99	25.91	7.585	5.165	12.73	6.8	15.29			2	5.41	2.59	2.24	1.83	2.98	2.01	2.32	2.41
	6	6.58	5.14	15.27	5.29	4.08	9.235	4.04	9.24			2	4.89	2.13	1.25	1.48	2.44	1.37	2.17	1.63
	7	12.05	10	34.83	7.13	7.21	14.765	10.34	14.36			2	4.98	2.17	1.25	1.44	2.545	1.35	2.22	1.56
	7	11.67	9.89	32.85	6.135	7.1	13	10.66	11.12			2	6.68	5.18	1.25	1.495	4.19	1.37	4.24	1.56
	7	12.65	10.73	41.75	8.33	7.17	16.37	10.56	14.74			3	6.36	4.18	5.09	4.545	4.105	4.62	3.68	6.39
	8	9.65	8.02	20.42	5.485	5.885	10.74	8.43	8.43			3	6.06	3.95	4.61	4.5	3.2	4.01	3.39	5.36
	9	13.04	10.77	38.33	7.71	7.8	15.795	10.86	12.65			3	6.48	4.96	6.07	4.6	4.25	5.095	4.28	5.64
	9	14.68	12.74	49.2	8.88	8.93	17.995	11.93	16.09			4	3.4	1.66	5.64	4.55	2.17	4.87	1.53	5.74
	10	9.85	9.03	22.87	5.78	6.41	10.91	9.65	9.03			4	6.01	3.19	7.3	4.72	2.23	6.265	2.99	7.4
	10	9.64	8.11	9.29	4.79	6.84	6.83	8.71	6.69			5	6.92	5.16	6.89	4.855	4.525	6.195	4.54	6.49
	11	8.78	7.4	17.72	5.565	5.535	10.36	7.42	8.97			5	6.91	5.76	8.32	4.815	4.555	6.89	5.19	7.08
	11	16.96	14.59	53.73	9.98	10.46	20.28	12.99	19.99			5	7.05	5.29	7.32	4.755	4.59	6.48	4.7	6.38
	12	18.73	17.18	60.84	11.59	11.975	22.465	13.98	25.76			5	7.26	5.9	9.4	4.935	4.675	7.405	5.26	7.95
	13	8.98	7.68	19.67	5.7	5.58	10.765	7.86	11.08			5	6.92	5.43	8.87	4.855	4.265	7.115	4.85	7.8
	14	16.34	14.49	54.2	9.87	10.05	19.75	12.81	21.47			5	6.73	5.34	8.31	4.71	4.135	6.79	4.74	6.68
	15	18.29	16.28	59.11	11.27	11.3028	22.01	13.54	26.25			5	7.61	5.94	9.69	5.08	4.91	7.895	5.34	6.75
	16	16.02	13.84	51.76	9.47	9.74	19.215	12.58	17.82			5	8.23	6.74	9.54	5.19	5.03	8.56	6.85	8.95
	16	20.73	19.01	62.37	11.03	13.5	23.585	14.97	17.31			6	7.79	5.69	17.04	5.71	4.265	10.185	4.9	9.56
	17	16.75	15.06	48.83	8	10.445	17.38	13.04	10.17			6	6.18	4.42	17.83	5.52	3.62	10.16	3.59	8.21
	17	13.86	12.4	55.63	10.68	8.38	20.34	11.62	14.09			6	7.27	5.78	19.24	5.635	3.615	10.525	4.45	11.07
	18	19.46	17.7	62.51	12.44	12.2769	23.51	14.19	21.72			6	6.97	5.39	29.16	6.365	4.235	13.235	4.7	10.88
	19	15.45	13.02	24.53	5.485	9.315	11.27	12.14	8.47			6	6.82	5.24	21.7	5.78	4.19	11.08	4.26	11.44
	20	18.27	16.2	63.48	12.82	11.375	23.76	13.54	29.02			6	7.56	6.09	14.49	5.26	4.08	9.03	5.04	9.3
	21	12.77	10.84	40.94	7.525	7.675	15.81	10.91	13.75			6	8.13	7.05	17.25	5.39	4.205	9.83	5.14	9.46
	22	23.94	21.94	71.79	14.835	15.795	27.92	16.78	39.98			6	7.32	5.56	18.33	5.57	4.39	10.33	4.94	10.53
	23	24.02	22.54	72.91	14.92	15.985	28.2	17.32	33.69			6	6.95	5.56	17.11	5.055	4.385	9.145	5.07	7.15
	24	21.85	20.28	68.24	13.48	14.445	25.94	15.63	33.25			6	7.65	6.6	21.41	5.755	4.18	11.015	5.75	10.79
	25	11.19	9.39	31.65	6.42	6.825	13.75	9.94	11.25			6	8.51	7.45	27.98	6.205	4.885	12.57	6.91	12.59
												6	7.65	6.32	18.55	5.215	4.78	9.815	5.14	7.97
												6	7.54	6.72	24.17	5.47	4.33	11.17	5.16	8.45
												7	12.37	9.88	32.21	7.44	7.545	15.1	10.21	13.01
												7	11.45	9.59	32.02	6.975	6.93	14.08	10	11.21
												7	10.8	8.77	25.64	6.54	6.52	12.91	9.19	10.3
												7	10.32	8.58	25.79	6.315	6.28	12.65	9.05	10.75
												7	12.75	10.71	38.9	7.61	7.66	15.62	10.8	14.28
												7	13.04	10.71	37.06	7.62	7.81	15.68	10.8	13.78
												7	12.77	10.54	37.17	7.69	7.665	15.6	10.71	13.48
												7	15.57	13.69	51.58	9.315	9.525	18.885	12.47	15.88
												7	16.19	14.25	53.11	9.72	9.94	19.545	12.72	17.19
												7	10.67	7.8	19.18	6.6525	5.78	12.24	7.9	10.93
												7	12	10.05	41.29	7.65	7.065	16.07	10.36	13.91
												7	10.09	8.47	25.49	6.155	6.195	12.44	8.95	12.09
												7	13.63	11.6	44.74	8.09	8.19	16.73	11.36	13.25
												7	11.84	9.89	34.78	7.12	7.13	14.69	10.26	12.67
												7	10.35	7.85	19.75	6.43	5.67713	12.05	7.99	13.24
												7	13.28	10.83	42.23	8.065	7.625	16.765	10.86	14.78
												7	10.07	8.58	28.23	6.64	6.16	13.02	9.1	11.29
												7	13	10.83	39.6	7.76	7.84	15.95	10.92	12.07
												7	14.79	12.78	49.87	9.205	9.39	18.68	12.02	14.14
												7	11.21	9.37	33.62	6.72	6.615	14.195	9.85	11.61
												7	12.98	10.83	42.92	7.935	7.795	16.58	10.92	14.22
												7	12.3	9.58	31.36	7.595	6.925	15.455	9.99	12.44
												7	12.44	10.61	39.31	7.5	7.49	15.405	10.73	12.53
												7	14.33	12.35	47.62	8.55	8.68	17.56	11.77	16.25
												7	11.31	9.61	34.22	6.56	6.855	14.39	10.06	11.32
												7	14.17	12.15	46.57	8.46	8.55	17.325	11.67	14.89
												7	18.3	16.16	58.23	10.95	11.48	21.815	13.67	18.16
												7	14.66	12.76	49.13	8.765	8.93	17.92	11.98	15.54
												7	13.9	11.95	46.05	8.29	8.42	17.085	11.57	15.13
												7	12.98	10.97	40.6	7.775	7.77	15.945	10.97	14.59
												7	16.02	14.2	53.42	9.725	10	19.615	12.74	17.98
												7	16.96	14.95	55.11	10.195	10.445	20.32	13.06	17.67
												7	18.16	16.2	49.59	8.53	11.43	18.48	13.67	12.63
												7	14.21	12.07	49.03	9.46	8.65	18.71	11.56	17.4
												7	9.01	7.84	32.4	6.7	5.265	13.75	7.86	12.23
												7	18.16	16.16	58.24	10.96	11.35	21.645	13.62	20.34
												7	9.12	8	30.66	6.49	5.285	13.3	7.94	12.28
												7	12.52	10.89	42.23	7.44	7.615	15.765	10.92	13.3
												7	12	10.41	39.71	7.15	7.3	15.185	10.61	12.51
												7	16.86	14.83	55.15	10.1	10.415	20.335	13	18.86
												7	15.46	13.51	51.53	9.185	9.42	18.815	12.34	14.74
												7	16.49	14.58	54.3	9.97	10.135	19.915	12.91	16.19
												7	16.62	14.58	54.55	9.98	10.245	20.055	12.91	18.66
												7	14.99	13.02	50.34	8.935	9.1	18.32	12.08	14.5
												7	16.18	14.24	53.57	9.705	9.91	19.57	12.71	15.85
												7	12.82	10.91	41.68	7.56	7.7	15.885	10.94	12.41
												7	8.92	7.84	19.14	5.44	5.705	10.79	7.89	8.45
												7	10.22	8.62	27	6.22	6.225	12.555	9.1	10.06
												7	8.65	7.68	22.81	5.515	5.39	11.135	7.88	8.31
												7	14.56	12.44	48.01	8.355	8.825	17.845	11.83	13.61
												7	12.58	10.97	42.44	7.585	7.59	15.705	10.94	12.85
												7	11.41	9.37	31.18	6.03	6.635	12.685	9.89	9.1
												7	15.06	13.24	50.75	8.98	9.19	18.4	12.19	13.44
												7	16.73	15.2	56.08	10.135	10.515	20.36	13.08	16.61
												7	14.59	12.64	48.91	8.725	8.76	17.755	11.86	13.31
												7	16.06	14.36	53.93	9.61	9.92	19.52	12.74	15.3
												7	10.03	8.63	32.7	6.77	5.835	13.545	9.24	11.2
												7	16.96	15.82	57.77	10.305	10.75	20.72	13.4	17.84
												8	9.5	6.37	12.51	6.03	5.395	10.915	6.03	9.92
												8	8.84	7.63	18.83	5.26	5.68	10.24	7.93	8.52
												8	11.67	9.91	34.55	7.205	6.825	14.43	10.06	10.34
												9	12.93	10.32	36.61	7.78	7.57584	16.04	10.5	13.16
												9	13.89	11.43	43.87	8.41	7.84376	17.28	11.17	14.66
												9	14.19	11.7	45.47	8.78	8.17	17.735	11.34	14.92
												9	14.05	11.51	44.53	8.52	7.90776	17.32	11.24	13.63
												9	14.6	12.24	47.76	8.95	8.33368	18.25	11.62	16.04
												10	9.33	8.09	16.16	5.155	5.925	8.885	8.66	7.67
												10	10.17	8.74	12.09	4.99	7.165	7.82	9.42	7.57
												10	13.09	10.52	13.83	5.145	7.705	8.28	10.73	6.87
												11	9.04	7.31	15.77	5.76	5.55	10.19	7.2	8.68
												11	14.53	12.31	46.65	8.66	8.75	17.59	11.77	16.5
												11	12.16	10.07	27.4	5.595	7.37	13.645	10.36	7.26
												11	8.24	7.07	16.73	5.42	5.235	9.695	7.02	7.89
												11	9.63	8.2	24.3	6.06	5.95	11.87	8.62	9.94
												11	9.94	8.18	22.34	6.16	6.075	11.865	8.5	10.73
												11	9.9	8.33	25.09	6.065	5.965	12.365	8.73	11.73
												11	14.6	12.18	45.77	8.55	8.76	17.59	11.71	16.66
												11	9.15	7.92	23.53	5.61	5.75	11.6	8.32	8.13
												11	8.13	7.05	20.25	5.73	4.95	10.92	6.74	10.05
												11	10.22	8.58	27.07	6.31	6.22	12.66	9.1	10.05
												11	18.09	16.01	57.79	10.96	11.3	21.58	13.6	21.2
												11	17.76	15.96	57.83	10.75	11.15	21.315	13.53	21.04
												11	10.81	8.94	26.46	6.615	6.52	13.115	9.28	10.94
												11	17.42	15.28	56.08	10.335	10.885	20.94	13.29	19.93
												11	15.96	14.02	52.83	9.595	9.745	19.285	12.58	18.26
												11	16.3	14.43	53.82	9.785	10.005	19.68	12.79	18.75
												11	11.41	9.89	37.12	6.865	6.91	14.515	10.28	12.59
												11	10.86	9.41	34.4	6.57	6.61	13.875	9.93	11.87
												11	17.22	15.13	55.7	10.4	10.68	20.68	13.15	18.95
												11	11.37	9.71	23.53	5.17	6.88	11.905	10.16	8.13
												11	8.26	7.21	16.84	5.635	5.395	9.9	7.23	7.85
												11	8.57	7.38	18.47	5.51	5.385	10.185	7.49	8.35
												11	13.98	11.75	51.99	9.65	8.12	18.975	11.36	16.82
												11	12.63	10.69	48.78	9.135	7.325	17.715	10.73	15.92
												11	8.57	7.38	18.47	5.765	5.8	11.66	7.49	8.35
												11	8.91	7.52	18.18	5.565	5.545	10.555	7.6	8.46
												11	14.42	12.37	52.9	10.05	8.535	19.37	11.69	18.62
												11	18.1	16.28	58.48	11.14	11.35	21.87	13.66	19.17
												11	15.67	13.91	52.79	9.43	9.58	19.025	12.51	17.19
												11	16.42	14.9	55.47	9.74	10.225	19.985	12.95	18.14
												11	17.45	15.44	57.05	11.09	10.69	21.31	13.12	23.94
												11	17.83	16.07	58.21	10.755	11.24	21.43	13.53	20.17
												11	14.06	12.4	56.85	10.49	8.725	20.945	11.76	20.1
												11	18.15	16.9	60.34	11.15	11.595	21.885	13.86	20.22
												12	18.41	16.27	58.44	10.975	11.55	21.92	13.74	24.05
												12	18.84	16.73	59.54	11.32	11.865	22.37	13.94	24.93
												12	19.27	17.52	61.59	11.7	12.28	22.935	14.28	26.02
												12	18.5	16.64	59.54	11.21	11.7	22.105	13.82	25.64
												12	18.95	17.23	60.96	11.6	12.105	22.65	14.07	25.64
												12	18.5	16.87	60.08	11.22	11.725	22.165	13.94	26.08
												12	18.93	17.29	61.1	11.54	12.07	22.615	14.14	25.6
												12	17.95	16.41	60.42	11.25	11.475	22.325	13.69	24.63
												12	19.1	17.19	61.64	11.93	12.13	23.005	14.11	25.42
												12	18.68	17.02	60.44	11.37	11.835	22.3	13.96	24.06
												13	8.43	7.15	16.89	5.36	5.13	8.675	7.17	7.97
												13	8.71	7.64	21.44	5.61	5.45	10.695	7.89	8.92
												13	9.45	7.95	21.46	5.545	5.585	11.08	8.23	8.01
												13	7.36	6.89	19.62	4.54	4.84	8.73	6.98	6.95
												13	7.09	6.58	12.97	4.62	4.94	7.47	6.62	6.1
												13	7.12	6.3	13.9	4.75	4.55	7.96	6.08	6.17
												14	19.21	17.06	60.35	11.5	12.15	22.78	14.14	25.7
												14	17.29	15.01	55.2	10.17	10.685	20.66	13.15	20.69
												14	15.37	13.22	50.35	9.19	9.38	18.685	12.21	18.65
												14	17.29	15.28	55.96	10.37	10.73	20.72	13.27	20.07
												14	17.95	15.75	57.18	10.7	11.22	21.45	13.47	22.08
												14	18.13	15.88	57.44	10.97	11.23	21.64	13.55	22.56
												14	18.84	17.19	60.78	11.56	11.99	22.5	14.14	23.54
												14	19.03	17.31	61.02	11.68	12.115	22.685	14.14	23.89
												14	17.42	15.45	56.27	10.41	10.85	20.845	13.35	21.76
												14	16.73	14.82	54.88	10.07	10.31	20.13	12.95	21.96
												14	17.48	15.52	56.68	10.46	10.9	20.96	13.4	21.56
												14	18.62	16.89	60.13	11.4	11.83	22.275	13.96	23.77
												14	14.47	12.41	47.77	8.61	8.72	17.62	11.79	18.31
												14	16.61	14.7	54.54	10.01	10.285	20.075	12.93	19.86
												14	18.02	15.96	57.77	10.77	11.3	21.57	13.55	23.28
												14	17.31	15.15	55.66	10.25	10.73	20.745	13.21	21.78
												14	18.78	16.83	59.82	11.08	11.85	22.34	13.96	23.95
												14	18.35	16.59	59.4	11.195	11.62	21.97	13.8	23.82
												14	20.44	18.33	63.44	12.34	13.16	24.18	14.68	26.56
												14	18.02	16.2	58.37	10.92	11.35	21.605	13.62	22.42
												14	15.95	14.07	52.94	9.58	9.77	19.315	12.6	19.65
												14	16.83	14.95	55.33	10.15	10.435	20.3	13.01	21.52
												14	17.95	15.94	57.72	10.77	11.255	21.505	13.53	23.1
												14	15.74	13.84	52.34	9.37	9.62	19.08	12.51	20.58
												14	18.17	16.41	59.01	11.08	11.505	21.805	13.7	23.9
												14	17.48	15.54	56.81	10.6	10.885	20.96	13.29	20.96
												14	16.25	14.25	53.45	9.7	9.97	19.615	12.67	20.07
												14	18.02	16.22	58.56	10.96	11.345	21.595	13.62	23.82
												14	18.78	16.89	60.2	11.22	11.9	22.41	14.01	24.33
												14	19.41	17.82	62.4	11.92	12.445	23.125	14.34	25.58
												14	16.92	15.05	56.78	10.71	10.37	20.92	13.04	21.6
												14	18.36	16.59	59.36	11.17	11.605	21.97	13.82	23.03
												14	18.86	16.98	60.24	11.51	11.985	22.505	13.96	23.22
												14	15.64	13.39	51.31	9.17	9.18	18.495	12.17	17.96
												14	18	16.36	58.8	10.96	11.335	21.625	13.69	22.76
												14	19.48	17.74	62.16	11.82	12.47	23.18	14.34	24.56
												14	16.49	14.47	59.23	11.09	10.015	21.71	12.72	21.66
												14	16.06	14.22	56.63	10.4	9.85	20.575	12.6	20.15
												14	16.66	14.88	60.2	11.4	10.295	22.03	12.87	22.77
												14	16.49	14.97	55.49	10.08	10.24	20.025	12.93	19.45
												14	13.73	12.27	59.95	11.75	8.29	22.095	11.54	22.37
												15	12.62	10.19	36.61	7.835	7.15	15.955	10.43	16.53
												15	13.36	11.02	42.03	7.91	7.66216	16.85	10.93	18.18
												15	14.3	11.94	47	8.88	8.34504	18.19	11.44	20.03
												15	15.56	13.23	51.18	9.71	9.155	19.23	12.12	17.69
												15	15.66	13.44	51.7	9.87	9.12	19.32	12.18	18.89
												15	15.56	13.34	51.57	9.765	9.2	19.265	12.15	23.71
												15	16.62	14.46	54.55	10.455	10	20.395	12.71	20.87
												15	16.62	14.37	54.28	10.02	9.82719	20.02	12.66	18.86
												15	16.58	14.48	54.65	10.19	10.0719	20.37	12.66	28.22
												15	16.45	14.32	54.19	9.96	9.87987	20.01	12.59	28.11
												15	17.5	15.47	57.07	11.09	10.72	21.365	13.14	24.49
												15	18.22	16.32	59.22	11.64	11.34	22.16	13.54	29.56
												15	18.79	17.02	60.8	12.03	11.6519	22.89	13.81	35.32
												16	19.03	17.38	61.76	12.31	11.9949	23.11	13.99	32.79
												16	19.84	18.24	63.83	12.83	12.77	23.915	14.4	33.65
												16	19.76	18.15	63.62	12.82	12.5121	24.08	14.38	36.69
												16	20.22	18.7	64.96	13.12	13.13	24.345	14.6	38.24
												17	15.04	12.73	41.7	6.815	9.04	16.9	12.02	8.97
												17	14.2	12.15	44.2	6.82	8.61	16.975	11.69	8.92
												17	17.68	15.82	57.3	10.16	11.065	21.14	13.47	17.13
												17	16.64	12.18	47.11	8.33	8.52	17.3	11.67	11.98
												17	16.78	14.77	50.53	8.785	10.35	18.56	12.99	11.91
												17	20.02	19.15	57.74	10.91	13.15	20.89	15.03	17.82
												17	17.09	15.33	54.17	10.13	10.85	19.96	13.21	14.63
												17	16.23	14.38	53.86	9.88	10.1087	19.65	12.67	14.7
												17	19.44	17.94	56.9	10.45	12.355	20.265	14.33	17.1
												17	15.77	14.42	53.18	9.41	9.85	18.735	12.62	11.72
												17	17	15.08	55.49	10.32	10.45	20.65	13.01	15.56
												17	17.62	15.97	53.99	9.55	11.07	19.105	13.42	13.51
												17	14.45	12.93	50.5	8.73	8.82	17.9	11.89	11.4
												17	21.71	20.45	60.7	11.37	14.315	22.045	15.81	17.24
												17	15.03	13.93	49.67	8.54	9.245	17.29	12.43	11.16
												17	16.48	15.49	53.65	9.45	10.32	18.97	13.17	12.7
												17	16.75	15.91	54.29	9.62	10.54	19.085	13.35	12.83
												18	18.6	16.95	61.15	11.98	11.85	22.585	13.89	25.47
												18	17.82	16	58.36	11.56	11.1366	21.54	13.34	20.89
												18	18.19	16.28	59.09	11.25	11.1372	22.04	13.52	23.45
												18	18.85	17.05	60.97	12.1	11.885	22.85	13.89	26.45
												18	19.39	17.69	62.51	12.49	12.35	23.42	14.15	26.86
												19	12.94	10.91	26.84	5.375	7.82	10.48	10.98	8.05
												19	11.23	10.06	24.02	5.44	7.25	11.025	10.36	8.24
												19	11.31	9.67	20.19	5.285	7.125	10.145	10.1	7.91
												19	14.7	12.68	27.18	5.675	8.865	11.835	11.93	9.21
												19	17.42	16.15	35	5.92	10.875	12.9	13.6	10.5
												19	14.57	13.9	38.91	6.89	8.88	14.1	12.34	9.67
												19	16.79	15.84	37.5	6.475	10.205	13.61	13.35	9.19
												19	15.29	14.36	45	7.42	9.32	15.235	12.54	10.5
												19	16.5	15.24	50.1	8.37	10.205	17.205	13	11.47
												20	23.42	20.58	68.78	13.825	15.105	27.14	16.03	33.45
												20	17.95	16.16	58.33	10.85	11.275	21.535	13.6	24.95
												20	21.19	19.86	67.31	13.32	14.01	25.235	15.32	31.15
												20	19.93	18.72	67.88	13.95	15.28	26.925	14.72	31.16
												21	19.79	17.98	62.65	12	12.69	23.52	14.48	27.94
												21	19.62	17.94	62.65	12.05	12.61	23.37	14.53	27.59
												21	20.44	18.47	63.82	12.4	13.125	24.13	14.75	29.94
												21	20.71	19.21	65.77	12.965	13.55	24.605	15.01	29.94
												21	19.91	18.26	63.34	12.58	13.07	23.76	14.62	28.2
												21	20.12	18.18	63.16	12.22	12.93	23.855	14.59	27.94
												21	19.89	18.1	63	12.06	12.74	23.59	14.55	28.58
												21	20.17	18.23	63.27	12.15	12.96	23.875	14.59	28.12
												21	17.87	16.14	58.29	10.78	11.22	21.445	13.6	24.45
												21	19.41	17.62	61.88	11.81	12.405	23.225	14.32	27.14
												21	19.66	17.87	62.47	12.03	12.615	23.37	14.41	26.41
												21	19.96	18.23	63.27	12.09	12.83	23.695	14.59	27.32
												21	20.31	18.69	64.4	12.54	13.015	24.27	14.8	29.64
												21	19.87	18.16	63.09	12.14	12.75	23.57	14.55	28.54
												21	20.14	18.75	64.53	12.58	13.325	24.34	14.86	29.43
												21	19.51	17.79	62.29	11.99	12.515	23.21	14.33	27.1
												21	20.6	19.1	65.49	12.84	13.465	24.48	14.94	30.73
												21	21.06	19.46	66.34	13.05	13.8	24.99	15.18	31.14
												21	20.19	18.6	64.22	12.475	13.13	24.01	14.73	28.93
												21	18.86	17.23	60.96	11.6	12.04	22.57	14.07	25.99
												21	18.28	16.71	59.72	11.2	11.57	21.92	13.8	25.6
												21	20.71	19.23	65.88	12.98	13.585	24.63	14.99	30.74
												21	20.89	19.4	66.34	13.03	13.66	24.735	15.06	30.09
												21	19.5	17.94	62.76	11.97	12.55	23.265	14.39	27.95
												21	20.26	18.73	64.63	12.65	13.175	24.075	14.73	28.52
												21	20.67	19.23	65.84	12.955	13.55	24.59	14.99	30.93
												21	19.44	17.41	64.87	13.3	12.32	24.505	14.1	30.87
												21	20.61	19.14	65.57	12.9	13.47	24.475	14.94	29.49
												21	18.63	16.72	61.15	11.73	11.425	22.65	13.72	27.37
												21	18.92	17.09	62.25	12.22	12.1323	23.18	13.89	28.45
												21	19.76	18.31	64.28	12.85	12.6948	24.02	14.47	29.02
												22	22.91	21.47	70.9	14.325	15.255	27.065	16.42	37.86
												22	23.41	21.68	71.33	14.495	15.485	26.975	16.58	38.45
												22	21.67	20.47	68.84	13.65	14.43	25.85	15.71	35.27
												22	22.75	21.56	71.11	14.35	15.27	26.99	16.43	37.14
												22	19.74	17.89	67.55	14	12.61	25.635	14.32	35.12
												22	22.39	22.49	72.65	14.13	15.235	26.84	17.16	37.81
												23	26.1	23.28	74.09	14.89	14.9607	28.71	18.03	32.54
												23	20.84	19.48	66.88	13.12	13.5263	25.15	14.98	30.56
												23	21.31	20.12	68.44	13.53	13.0848	25.74	15.32	31.27
												24	21.07	19.49	66.41	13.05	13.82	25.035	15.2	31.78
												24	21.35	19.95	67.58	13.43	14.135	25.405	15.39	33.41
												24	21.67	20.18	68.13	13.525	14.35	25.75	15.56	33.22
												24	21.61	20.51	68.91	13.57	14.39	25.79	15.72	33.15
												25	8.28	7.2	40.54	7.56	4.98	15.575	7.09	12.17

## Sheet: Figure 4e, f, g, h
Calibrants in Set B	Retention behaviour	Experimental RT in OCM 29	Projected RT in OCM 29 (ICM 28)	Experimental RT in OCM 16	Projected RT in OCM 16 (ICM 18)	Experimental RT in OCM 30	Projected RT in OCM 30 (ICM 10)	Experimental RT in OCM 26	Projected RT in OCM 26 (ICM 24)		All molecules except for calibrants	Retention behaviour	Experimental RT in OCM 29	Projected RT in OCM 29 (ICM 28)	Experimental RT in OCM 16	Projected RT in OCM 16 (ICM 18)	Experimental RT in OCM 30	Projected RT in OCM 30 (ICM 10)	Experimental RT in OCM 26	Projected RT in OCM 26 (ICM 24)
	1	2.48	2.99432	1.39	1.63126	1.44	2.55457	0.87	2.23306			1	1.67	2.94787	1.25	1.38033	1.35	2.5509	0.78	2.22039
	2	3.91	3.14259	1.91	1.39037	1.975	2.7062	1.06	3.33072			1	2.16	2.98657	1.43	1.38033	1.335	2.60013	0.85	2.58871
	2	5.47	6.29614	1.39	1.61375	3.735	2.55823	3.79	2.23306			1	1.66	2.94015	1.43	1.38033	1.41	2.56313	0.78	2.48384
	3	5.24	4.19487	3.19	2.15337	2.885	2.94022	2.17	3.97356			1	2.57	2.99432	1.39	1.38033	1.785	2.55823	0.84	2.26482
	4	2.61	3.00208	5.02	5.74721	1.455	3.38489	0.84	6.10969			1	2.51	3.00208	1.39	1.38033	1.45	2.54116	0.87	2.23306
	5	6.48	6.85614	6.85	6.80982	4.69	3.75207	4.76	5.0246			1	1.66	2.94015	1.25	1.38033	1.43	2.5509	0.78	2.22039
	5	7.24	7.16463	11.53	12.9644	4.08	4.51565	4.96	7.11746			2	4.89	4.03505	1.25	1.38033	2.44	2.55579	2.17	2.26482
	6	8.72	8.55939	25.91	27.9079	5.165	6.61817	6.8	11.4137			2	4.98	4.06856	1.25	1.38033	2.545	2.5509	2.22	2.22039
	6	6.58	6.7413	15.27	16.5812	4.08	5.10569	4.04	7.77934			2	6.68	6.77953	1.25	1.38033	4.19	2.55579	4.24	2.22039
	7	14.68	14.5922	49.2	48.6373	8.93	9.26733	11.93	11.7682			2	2.58	3.28469	2.03	1.38033	1.78	2.7062	1.21	2.75478
	7	11.67	11.563	32.85	26.7808	7.1	6.74379	10.66	9.07188			2	5.41	4.42475	2.24	1.38033	2.98	2.71649	2.32	2.77489
	7	12.05	11.6792	34.83	36.1934	7.21	7.59374	10.34	10.9627			3	6.48	6.56993	6.07	9.82319	4.25	3.60902	4.28	5.09968
	8	9.65	9.60928	20.42	20.8829	5.885	5.73044	8.43	7.19106			3	6.06	5.62931	4.61	8.96618	3.2	3.27298	3.39	4.8897
	9	9.85	10.6584	22.87	21.2659	6.41	5.80359	9.65	7.62829			3	6.36	5.84026	5.09	9.34863	4.105	3.45897	3.68	5.66474
	9	12.65	12.4533	41.75	42.5694	7.17	8.40748	10.56	11.1521			4	6.01	4.94684	7.3	10.8844	2.23	3.99795	2.99	6.42541
	10	13.04	12.4958	38.33	40.4514	7.8	8.1117	10.86	10.0244			4	3.4	3.64675	5.64	9.39145	2.17	3.53738	1.53	5.17485
	10	8.78	8.97455	17.72	20.6918	5.535	5.56881	7.42	7.58493			5	6.92	6.76041	6.89	12.1173	4.525	3.97391	4.54	5.7402
	11	9.64	9.70206	9.29	9.35237	6.84	4.1955	8.71	5.89109			5	6.91	7.33955	8.32	11.7479	4.555	4.21685	5.19	6.18498
	11	16.96	16.5428	53.73	54.863	10.46	10.5301	12.99	13.0957			5	7.05	6.88492	7.32	11.2002	4.59	4.07238	4.7	5.65719
	12	18.73	19.1824	60.84	60.2543	11.975	11.7863	13.98	14.29			5	7.26	7.47627	9.4	12.8656	4.675	4.40298	5.26	6.83618
	13	8.98	9.26022	19.67	21.4578	5.58	5.74117	7.86	9.04568			5	6.92	7.01962	8.87	12.1173	4.265	4.29753	4.85	6.72453
	14	16.34	16.4383	54.2	53.951	10.05	10.2321	12.81	13.4601			5	6.73	6.93296	8.31	10.7947	4.135	4.18131	4.74	5.88355
	15	18.29	18.2815	59.11	59.6391	11.3028	11.5213	13.54	14.3748			5	7.61	7.51544	9.69	14.2518	4.91	4.58487	5.34	5.93635
	16	16.02	15.7563	51.76	52.2655	9.74	9.93432	12.58	12.4336			5	8.23	8.30821	9.54	15.3262	5.03	4.83908	6.85	7.57046
	16	20.73	20.944	62.37	61.9929	13.5	12.4449	14.97	12.2512			6	7.79	7.27141	17.04	20.5901	4.265	5.49525	4.9	8.00725
	17	16.75	17.0315	48.83	46.4035	10.445	8.93789	13.04	8.43337			6	7.27	7.35904	19.24	19.8178	3.615	5.63868	4.45	9.03911
	17	13.86	14.2308	55.63	55.8804	8.38	10.564	11.62	10.8239			6	8.13	8.6199	17.25	17.3208	4.205	5.34774	5.14	7.93633
	18	19.46	19.6932	62.51	62.7374	12.2769	12.4005	14.19	13.5161			6	7.32	7.14525	18.33	19.151	4.39	5.55616	4.94	8.67916
	19	15.45	14.8894	24.53	21.5858	9.315	5.96017	12.14	7.22044			6	7.65	8.16824	21.41	21.0546	4.18	5.84902	5.75	8.85383
	20	18.27	18.2005	63.48	63.3238	11.375	12.5486	13.54	14.8504			6	6.97	6.98107	29.16	27.354	4.235	6.8541	4.7	8.91371
	21	12.77	12.5702	40.94	40.2132	7.675	8.11936	10.91	10.6441			6	6.18	6.06247	17.83	18.6399	3.62	5.48479	3.59	7.0289
	22	23.94	23.5156	71.79	72.1119	15.795	15.054	16.78	16.3805			6	6.82	6.83697	21.7	21.313	4.19	5.87724	4.26	9.27927
	23	24.02	23.9977	72.91	72.4454	15.985	15.2243	17.32	15.6479			6	7.56	7.66274	14.49	16.0187	4.08	5.02381	5.04	7.82228
	24	21.85	22.1003	68.24	68.2606	14.445	13.8537	15.63	15.5759			6	8.51	9.02544	27.98	25.7112	4.885	6.5443	6.91	9.98899
	25	11.19	11.036	31.65	30.8999	6.825	7.09895	9.94	9.15663			6	7.65	7.88983	18.55	15.5728	4.78	5.34155	5.14	6.85104
												6	7.54	8.28818	24.17	18.1308	4.33	5.91645	5.16	7.20575
												6	6.95	7.14525	17.11	14.0102	4.385	5.06964	5.07	6.23764
												7	10.22	10.1889	27.07	26.7909	6.22	6.5858	9.1	8.35047
												7	10.22	10.2305	27	25.8657	6.225	6.5374	9.1	8.3574
												7	16.19	16.1871	53.11	52.9798	9.94	10.1176	12.72	12.2067
												7	13.63	13.3791	44.74	43.0383	8.19	8.59498	11.36	10.3695
												7	13.28	12.5596	42.23	42.8479	7.625	8.6133	10.86	11.1716
												7	14.79	14.6347	49.87	50.3192	9.39	9.6397	12.02	10.8499
												7	11.21	11.015	33.62	30.93	6.615	7.31392	9.85	9.38775
												7	18.3	18.1599	58.23	58.2104	11.48	11.4083	13.67	12.5491
												7	17.48	17.5063	56.68	56.2614	10.9	10.9164	13.4	13.4804
												7	16.96	16.9175	55.11	55.1442	10.445	10.5527	13.06	12.3811
												7	18.16	18.2005	49.59	46.1881	11.43	9.5304	13.67	10.0126
												7	16.49	16.5323	54.3	54.1483	10.135	10.3246	12.91	11.8103
												7	16.62	16.5323	54.55	54.1937	10.245	10.4032	12.91	12.7106
												7	14.99	14.8894	50.34	48.7627	9.1	9.4433	12.08	11.0333
												7	16.18	16.1766	53.57	52.9074	9.91	10.1316	12.71	11.665
												7	14.56	14.2734	48.01	44.9804	8.825	9.18654	11.83	10.5684
												7	12.58	12.7084	42.44	38.958	7.59	8.06583	10.94	10.1413
												7	16.73	17.1764	56.08	54.8833	10.515	10.5753	13.08	11.9824
												7	13.04	12.432	37.06	39.2565	7.81	8.05311	10.8	10.6601
												7	11.84	11.563	34.78	34.7866	7.13	7.55664	10.26	10.0362
												7	14.21	13.8796	49.03	51.6834	8.65	9.65613	11.56	12.2842
												7	10.35	9.43447	19.75	28.0168	5.67713	6.30718	7.99	10.3639
												7	11.67	11.5841	34.55	35.5763	6.825	7.42868	10.06	8.55
												7	13.09	12.2302	13.83	14.8845	7.705	4.73101	10.73	6.02682
												7	12.16	11.7533	27.4	19.4071	7.37	7.04869	10.36	6.32032
												7	18.02	18.2005	58.37	58.0943	11.35	11.2869	13.62	13.6662
												7	12.77	12.2515	37.17	39.8466	7.665	8.01246	10.71	10.4973
												7	10.03	10.2409	32.7	31.4235	5.835	7.00098	9.24	9.12411
												7	10.32	10.1889	25.79	26.8421	6.28	6.58118	9.05	8.82712
												7	10.09	10.0746	25.49	25.1953	6.195	6.48459	8.95	9.68749
												7	8.65	9.26022	22.81	18.589	5.39	5.90118	7.88	7.10271
												7	8.71	9.21931	21.44	19.561	5.45	5.71117	7.89	7.54874
												7	14.53	14.135	46.65	47.0474	8.75	9.04985	11.77	11.9381
												7	15.57	15.5982	51.58	50.9197	9.525	9.75221	12.47	11.6781
												7	16.02	16.1347	53.42	53.0039	10	10.1567	12.74	12.4885
												7	15.46	15.4082	51.53	50.2081	9.42	9.71374	12.34	11.1521
												7	12.82	12.6446	41.68	38.7434	7.7	8.15769	10.94	9.88174
												7	14.59	14.486	48.91	47.4652	8.76	9.1382	11.86	10.4031
												7	9.12	9.58869	30.66	28.6259	5.285	6.88477	7.94	9.80337
												7	14.17	13.9648	46.57	45.7121	8.55	8.90866	11.67	11.2249
												7	13.9	13.7518	46.05	44.5168	8.42	8.78157	11.57	11.3391
												7	12.52	12.6234	42.23	37.6975	7.615	8.0964	10.92	10.3975
												7	15.06	15.1226	50.75	49.0307	9.19	9.48681	12.19	10.4752
												7	11.45	11.2465	32.02	33.414	6.93	7.25807	10	9.13062
												7	12.3	11.2359	31.36	39.0435	6.925	7.93901	9.99	9.89972
												7	12.98	12.5596	42.92	41.8384	7.795	8.51664	10.92	10.8912
												7	14.66	14.6135	49.13	47.7185	8.93	9.2269	11.98	11.5277
												7	12	12.1135	39.71	35.0666	7.3	7.80307	10.61	9.94151
												7	16.86	16.7928	55.15	54.7296	10.415	10.5612	13	12.7725
												7	16.06	16.3024	53.93	52.4422	9.92	10.1037	12.74	11.4183
												7	12.75	12.432	38.9	39.1715	7.66	8.02261	10.8	10.922
												7	13	12.5596	39.6	40.4275	7.84	8.19098	10.92	9.6752
												7	12.98	12.7084	40.6	40.5507	7.77	8.18842	10.97	11.0782
												7	11.41	11.015	31.18	23.9023	6.635	6.59735	9.89	7.67876
												7	10.8	10.3867	25.64	29.1311	6.52	6.70178	9.19	8.52264
												7	10.67	9.38316	19.18	30.2594	5.78	6.39329	7.9	8.94684
												7	12.37	11.5524	32.21	37.6975	7.545	7.7605	10.21	10.2335
												7	9.01	9.4242	32.4	30.7318	5.265	7.09895	7.86	9.77303
												8	9.5	7.93939	12.51	23.9023	5.395	5.80575	6.03	8.26014
												8	8.84	9.20909	18.83	16.0187	5.68	5.51831	7.93	7.25713
												8	11.31	11.2675	34.22	29.3326	6.855	7.40909	10.06	9.20198
												9	13.89	13.198	43.87	45.3663	7.84376	8.88478	11.17	11.1128
												9	14.19	13.4856	45.47	47.8127	8.17	9.12748	11.34	11.2393
												9	14.05	13.2832	44.53	46.1206	7.90776	8.90601	11.24	10.5793
												9	14.6	14.0606	47.76	48.8524	8.33368	9.40529	11.62	11.7469
												9	12.93	12.0181	36.61	40.5917	7.57584	8.23716	10.5	10.3188
												10	12.63	12.4108	48.78	49.9273	7.325	9.11675	10.73	11.6954
												10	9.33	9.68143	16.16	14.9824	5.925	4.96638	8.66	6.62753
												10	10.17	10.3555	12.09	13.3871	7.165	4.55673	9.42	6.55276
												11	9.15	9.50638	23.53	19.561	5.75	6.1057	8.32	6.96972
												11	8.57	8.95421	18.47	18.538	5.385	5.49525	7.49	7.13219
												11	14.6	13.9967	45.77	46.3223	8.76	9.04985	11.71	12.0023
												11	16.73	16.7824	54.88	54.5969	10.31	10.4454	12.95	13.5687
												11	17.95	17.9362	57.72	57.5085	11.255	11.2292	13.53	13.8036
												11	17.42	17.2591	56.08	55.7412	10.885	10.905	13.29	13.0796
												11	13.98	13.5388	51.99	52.6395	8.12	9.80175	11.36	12.0653
												11	14.06	14.2308	56.85	56.3846	8.725	10.9079	11.76	13.1249
												11	17.22	17.104	55.7	56.0131	10.68	10.7568	13.15	12.7999
												11	17.87	18.1396	58.29	57.5479	11.22	11.1946	13.6	14.0579
												11	12	11.7321	41.29	39.5106	7.065	8.25258	10.36	10.7294
												11	9.63	9.79498	24.3	24.2129	5.95	6.22617	8.62	8.27407
												11	9.9	9.92946	25.09	24.2647	5.965	6.45028	8.73	9.4636
												11	9.04	8.88309	15.77	21.1063	5.55	5.49734	7.2	7.37419
												11	8.91	9.09677	18.18	19.0998	5.545	5.65143	7.6	7.2131
												11	17.76	17.9566	57.83	57.4296	11.15	11.1199	13.53	13.3602
												11	15.96	15.9457	52.83	52.3676	9.745	9.97311	12.58	12.5822
												11	10.86	11.057	34.4	29.4332	6.61	7.15902	9.93	9.55133
												11	11.37	11.3729	23.53	15.1295	6.88	6.24188	10.16	6.96972
												11	10.07	10.1889	28.23	30.1346	6.16	6.75314	9.1	9.18257
												11	8.26	8.78167	16.84	19.8178	5.395	5.37664	7.23	6.76179
												11	14.42	14.1989	52.9	54.508	8.535	10.0203	11.69	12.698
												11	8.24	8.64009	16.73	17.6239	5.235	5.29224	7.02	6.79156
												11	9.94	9.77432	22.34	25.2469	6.075	6.22393	8.5	8.81374
												11	8.13	8.6199	20.25	20.7964	4.95	5.80791	6.74	8.35047
												11	8.57	8.95421	18.47	21.1579	5.8	6.13236	7.49	7.13219
												11	14.33	14.1776	47.62	46.3223	8.68	9.03382	11.77	11.8354
												11	15.74	15.7563	52.34	51.213	9.62	9.85967	12.51	13.2481
												11	16.3	16.3756	53.82	53.2906	10.005	10.193	12.79	12.7386
												11	11.41	11.563	37.12	32.3527	6.91	7.4704	10.28	9.98899
												11	18.1	18.2815	58.48	58.9382	11.35	11.4401	13.66	12.8656
												11	17.45	17.424	57.05	58.7478	10.69	11.117	13.12	13.9642
												11	18.15	18.9043	60.34	58.9762	11.595	11.4488	13.86	13.1563
												11	12.44	12.3258	39.31	38.2237	7.49	7.91376	10.73	9.95341
												11	10.81	10.5642	26.46	29.8847	6.52	6.79766	9.28	8.95346
												12	18.86	19.2319	60.96	60.6647	12.04	11.8476	14.07	14.3299
												12	19.03	19.3108	61.02	60.9618	12.115	11.9149	14.14	13.9548
												12	18.78	18.8345	59.82	58.7096	11.85	11.7133	13.96	13.966
												12	19.1	19.1923	61.64	61.8874	12.13	12.1027	14.11	14.2307
												12	18.84	18.7345	59.54	59.6185	11.865	11.7308	13.94	14.1441
												12	18	18.3624	58.8	58.249	11.335	11.2984	13.69	13.7358
												12	18.41	18.2714	58.44	58.3068	11.55	11.4691	13.74	13.9846
												12	19.27	19.5173	61.59	61.036	12.28	12.0616	14.28	14.3351
												12	18.5	18.6443	59.54	59.2037	11.7	11.5765	13.82	14.2691
												12	18.5	18.8744	60.08	59.2415	11.725	11.6114	13.94	14.3455
												13	7.09	8.14828	12.97	9.99765	4.94	4.42684	6.62	5.44597
												13	9.45	9.53723	21.46	18.8952	5.585	5.87724	8.23	6.88075
												13	7.12	7.87002	13.9	11.1549	4.55	4.60934	6.08	5.49876
												13	8.43	8.72094	16.89	17.0187	5.13	4.8839	7.17	6.85104
												13	8.92	9.4242	19.14	17.8264	5.705	5.7519	7.89	7.20575
												13	7.36	8.45873	19.62	9.30587	4.84	4.90542	6.98	6.0871
												14	18.28	18.7144	59.72	59.1658	11.57	11.4691	13.8	14.2621
												14	18.13	17.875	57.44	58.2876	11.23	11.3071	13.55	13.6951
												14	17.42	17.4343	56.27	56.0547	10.85	10.8508	13.35	13.525
												14	14.47	14.2414	47.77	46.7206	8.72	9.06589	11.79	12.5986
												14	16.61	16.6575	54.54	54.329	10.285	10.4145	12.93	13.0607
												14	16.49	16.9382	55.49	54.6413	10.24	10.3864	12.93	12.9467
												14	16.96	17.8137	57.77	55.6146	10.75	10.7796	13.4	12.4405
												14	15.95	15.9982	52.94	52.2928	9.77	9.98975	12.6	13.003
												14	17.31	17.1247	55.66	55.3807	10.73	10.7938	13.21	13.5294
												14	18.68	19.0237	60.44	59.8062	11.835	11.69	13.96	13.9864
												14	19.21	19.0635	60.35	60.2923	12.15	11.9706	14.14	14.2796
												14	18.02	17.9566	57.77	57.5085	11.3	11.2667	13.55	13.8387
												14	13.73	14.0925	59.95	61.2214	8.29	11.5707	11.54	13.6558
												14	18.84	19.1923	60.78	60.5159	11.99	11.8067	14.14	13.8888
												14	15.37	15.1014	50.35	50.2359	9.38	9.64244	12.21	12.7075
												14	17.29	17.2591	55.96	55.888	10.73	10.7796	13.27	13.117
												14	17.95	17.7421	57.18	57.2316	11.22	11.1975	13.47	13.5945
												14	18.16	18.1599	58.24	58.249	11.35	11.31	13.62	13.1874
												14	18.62	18.8943	60.13	59.9186	11.83	11.6754	13.96	13.9323
												14	20.44	20.3016	63.44	63.3999	13.16	12.7981	14.68	14.4282
												14	16.23	16.3233	53.86	53.7358	10.1087	10.1762	12.67	11.1325
												14	17.29	16.9797	55.2	55.0359	10.685	10.7454	13.15	13.2754
												14	16.83	16.9175	55.33	54.9489	10.435	10.5414	13.01	13.4714
												14	18.17	18.4129	59.01	58.7096	11.505	11.4025	13.7	13.9567
												14	17.48	17.5268	56.81	56.8315	10.885	10.9164	13.29	13.3411
												14	18.93	19.2911	61.1	60.4414	12.07	11.874	14.14	14.2621
												14	18.02	18.2208	58.56	58.249	11.345	11.2811	13.62	13.9417
												14	18.78	18.8943	60.2	59.2415	11.9	11.7541	14.01	14.0361
												14	16.92	17.0212	56.78	57.2713	10.37	10.8936	13.04	13.4894
												14	18.86	18.984	60.24	60.3296	11.985	11.8096	13.96	13.8271
												14	15.64	15.2813	51.31	50.1242	9.18	9.53858	12.17	12.4817
												14	17.95	18.4129	60.42	59.3548	11.475	11.7046	13.69	14.0904
												14	19.48	19.7322	62.16	61.4806	12.47	12.2057	14.34	14.0778
												14	16.49	16.4174	59.23	58.7478	10.015	11.3475	12.72	13.5028
												14	16.06	16.1557	56.63	56.0131	9.85	10.6971	12.6	13.1381
												14	18.36	18.5941	59.36	59.0521	11.605	11.4981	13.82	13.7898
												14	15.67	15.83	52.79	51.5279	9.58	9.82932	12.51	12.2067
												14	16.42	16.8655	55.47	53.076	10.225	10.3639	12.95	12.5424
												14	16.66	16.8448	60.2	59.9186	10.295	11.5329	12.87	13.7378
												14	17.83	18.0685	58.21	57.4494	11.24	11.186	13.53	13.1433
												14	19.41	19.81	62.4	61.8505	12.445	12.1733	14.34	14.2586
												15	15.66	15.3342	51.7	53.6894	9.12	9.99252	12.18	12.7817
												15	15.56	15.112	51.18	52.9316	9.155	9.94263	12.12	12.3881
												15	14.3	13.7412	47	48.4305	8.34504	9.37276	11.44	13.1064
												15	15.56	15.2284	51.57	53.1955	9.2	9.96202	12.15	13.921
												15	16.62	16.407	54.55	56.2408	10	10.5951	12.71	13.3194
												15	16.58	16.4279	54.65	55.1226	10.0719	10.5809	12.66	14.7127
												15	16.45	16.2605	54.19	54.1029	9.87987	10.3779	12.59	14.6939
												15	17.5	17.4549	57.07	58.7478	10.72	11.1486	13.14	14.0651
												15	18.22	18.322	59.22	60.8133	11.34	11.6085	13.54	14.9436
												15	18.79	19.0237	60.8	62.2568	11.6519	12.0352	13.81	15.8994
												15	12.62	11.8803	36.61	41.0394	7.15	8.19354	10.43	11.9502
												15	13.36	12.7616	42.03	41.6405	7.66216	8.65787	10.93	12.5557
												15	16.62	16.3128	54.28	54.3739	9.82719	10.3835	12.66	12.7725
												16	19.03	19.3798	61.76	63.2894	11.9949	12.1645	13.99	15.4993
												16	19.84	20.2154	63.83	65.1971	12.77	12.6406	14.4	15.6414
												16	19.76	20.129	63.62	65.1606	12.5121	12.7386	14.38	16.0844
												16	20.22	20.653	64.96	66.2474	13.13	12.8965	14.6	16.2537
												17	19.51	19.7809	62.29	62.1091	12.515	12.2234	14.33	14.5208
												17	16.78	16.7304	50.53	47.844	10.35	9.57406	12.99	9.57624
												17	16.79	17.8342	37.5	28.4739	10.205	7.03197	13.35	7.74347
												17	16.25	16.1871	53.45	52.8832	9.97	10.1567	12.67	13.117
												17	17.68	17.8137	57.3	54.9924	11.065	11.0194	13.47	12.1842
												17	16.64	13.9967	47.11	44.8031	8.52	8.89539	11.67	9.61967
												17	20.02	21.0743	57.74	58.0556	13.15	10.8765	15.03	12.4336
												17	17	17.0523	55.49	55.678	10.45	10.7398	13.01	11.5367
												17	17.62	17.9668	53.99	52.1423	11.07	9.87348	13.42	10.5138
												17	14.45	14.794	50.5	47.497	8.82	9.21613	11.89	9.25357
												17	21.71	22.2505	60.7	59.8062	14.315	11.5416	15.81	12.2253
												17	15.03	15.851	49.67	46.2553	9.245	8.89008	12.43	9.09803
												17	16.48	17.4754	53.65	51.6317	10.32	9.799	13.17	10.0538
												17	15.04	14.5816	41.7	31.8651	9.04	8.68413	12.02	7.58493
												17	14.2	13.9648	44.2	31.914	8.61	8.72358	11.69	7.54874
												17	17.09	17.3106	54.17	54.8614	10.85	10.3498	13.21	11.098
												17	15.77	16.3651	53.18	51.4235	9.85	9.66984	12.62	9.45731
												18	18.85	19.0536	60.97	62.5152	11.885	12.0117	13.89	14.4093
												18	18.92	19.0933	62.25	62.9578	12.1323	12.2057	13.89	14.7523
												18	18.19	18.2815	59.09	59.3548	11.1372	11.5387	13.52	13.8715
												18	19.39	19.6835	62.51	63.9518	12.35	12.3474	14.15	14.4797
												18	17.82	17.9973	58.36	60.5159	11.1366	11.2494	13.34	13.3243
												19	14.7	14.5285	27.18	20.2293	8.865	6.21048	11.93	7.75783
												19	18.09	18.0075	57.79	58.249	11.3	11.2724	13.6	13.3979
												19	11.23	11.7427	24.02	17.8264	7.25	5.85336	10.36	7.05106
												19	14.57	15.8195	38.91	32.5954	8.88	7.26777	12.34	8.08493
												19	15.29	16.3024	45	37.5207	9.32	7.82817	12.54	8.65885
												19	16.5	17.2178	50.1	45.0863	10.205	8.84502	13	9.2985
												19	11.31	11.3308	20.19	16.2676	7.125	5.47851	10.1	6.80644
												19	16.75	17.9056	54.29	52.4917	10.54	9.86244	13.35	10.1297
												19	12.94	12.6446	26.84	17.1696	7.82	5.61957	10.98	6.91043
												20	17.42	18.1498	35	22.7625	10.875	6.69712	13.6	8.65885
												20	23.42	22.3645	68.78	68.6965	15.105	14.5801	16.03	15.6088
												20	21.19	21.7245	67.31	66.9608	14.01	13.4292	15.32	15.219
												20	19.93	20.6719	67.88	69.106	15.28	14.4497	14.72	15.2208
												21	20.6	21.0279	65.49	65.2335	13.465	12.977	14.94	15.1463
												21	21.06	21.3605	66.34	65.9953	13.8	13.2822	15.18	15.2173
												21	20.19	20.5585	64.22	63.8967	13.13	12.697	14.73	14.8349
												21	20.71	21.1485	65.88	65.7422	13.585	13.0666	14.99	15.1481
												21	20.89	21.3054	66.34	65.9231	13.66	13.1294	15.06	15.0354
												21	19.5	19.9264	62.76	62.0352	12.55	12.2559	14.39	14.6664
												21	20.26	20.6813	64.63	64.5391	13.175	12.7357	14.73	14.7643
												21	19.44	19.4093	64.87	66.8899	12.32	12.9919	14.1	15.1706
												21	20.17	20.2058	63.27	62.6996	12.96	12.6168	14.59	14.6956
												21	19.41	19.6151	61.88	61.4436	12.405	12.2323	14.32	14.5276
												21	19.66	19.8586	62.47	62.2568	12.615	12.3178	14.41	14.4024
												21	20.67	21.1485	65.84	65.6516	13.55	13.0427	14.99	15.181
												21	20.61	21.065	65.57	65.4519	13.47	12.974	14.94	14.9315
												21	18.35	18.5941	59.4	59.1469	11.62	11.4981	13.8	13.9417
												21	18.63	18.7245	61.15	62.0722	11.425	11.8944	13.72	14.5671
												21	19.76	20.2824	64.28	65.27	12.6948	12.703	14.47	14.8504
												21	18.95	19.2319	60.96	60.6647	12.105	11.8944	14.07	14.2691
												21	19.79	19.9651	62.65	62.146	12.69	12.4065	14.48	14.6647
												21	19.62	19.9264	62.65	62.3306	12.61	12.3178	14.53	14.6047
												21	20.44	20.4351	63.82	63.6208	13.125	12.7684	14.75	15.0094
												21	20.71	21.13	65.77	65.6879	13.55	13.0517	15.01	15.0094
												21	19.91	20.2346	63.34	64.2824	13.07	12.5486	14.62	14.7093
												21	20.12	20.1578	63.16	62.9578	12.93	12.6049	14.59	14.6647
												21	19.89	20.0809	63	62.3676	12.74	12.4479	14.55	14.7746
												21	19.96	20.2058	63.27	62.4783	12.83	12.5101	14.59	14.5585
												21	20.31	20.6436	64.4	64.1355	13.015	12.8518	14.8	14.9575
												21	20.14	20.7002	64.53	64.2824	13.325	12.8935	14.86	14.9212
												21	17.95	18.1599	58.33	57.8222	11.275	11.2465	13.6	14.1477
												21	19.87	20.1386	63.09	62.6628	12.75	12.436	14.55	14.7677
												21	19.44	19.9264	56.9	56.2202	12.355	10.5216	14.33	12.1728
												21	18.6	18.9541	61.15	61.1473	11.85	11.8564	13.89	14.2394
												22	22.91	23.1267	70.9	70.2694	15.255	14.5346	16.42	16.2167
												22	19.74	19.878	67.55	69.2671	12.61	13.6698	14.32	15.8701
												22	23.41	23.3016	71.33	70.7585	15.485	14.48	16.58	16.2728
												22	21.67	22.268	68.84	68.1082	14.43	13.7994	15.71	15.8921
												22	22.75	23.2019	71.11	70.343	15.27	14.4891	16.43	16.1384
												22	22.39	23.9581	72.65	69.6777	15.235	14.3981	17.16	16.2116
												23	26.1	24.5693	74.09	71.7824	14.9607	15.5347	18.03	15.4572
												23	20.84	21.3788	66.88	66.2474	13.5263	13.3782	14.98	15.1169
												23	21.31	21.958	68.44	67.696	13.0848	13.7331	15.32	15.2398
												24	21.07	21.388	66.41	65.9953	13.82	13.3092	15.2	15.3276
												24	21.35	21.8056	67.58	67.3479	14.135	13.5314	15.39	15.6022
												24	21.67	22.0114	68.13	67.6787	14.35	13.7391	15.56	15.5709
												24	21.61	22.3032	68.91	67.8341	14.39	13.7632	15.72	15.5594
												25	8.28	8.77155	40.54	38.7434	4.98	7.99977	7.09	9.73648

## Sheet: Figure 4i, j, k, l
Calibrants in Set B	Retention behaviour	RePRT in OCM 29 (ReICM 27)	Projected RT in OCM 29 (ICM 28)	Projected RT in OCM 26 (ICM 24)	RePRT in OCM 16 (ReICM 03)	RePRT in OCM 30 (ReICM 08)	Projected RT in OCM 30 (ICM 10)	RePRT in OCM 26 (ReICM 22)	Projected RT in OCM 16 (ICM 18)		All molecules except for calibrants	Retention behaviour	RePRT in OCM 29 (ReICM 27)	Projected RT in OCM 29 (ICM 28)	RePRT in OCM 16 (ReICM 03)	Projected RT in OCM 16 (ICM 18)	RePRT in OCM 30 (ReICM 08)	Projected RT in OCM 30 (ICM 10)	RePRT in OCM 26 (ReICM 22)	Projected RT in OCM 26 (ICM 24)
	1	2.67024	2.99432	2.23306	1.7595	2.51408	2.55457	2.11172	1.63126			1	2.53202	2.94787	1.7595	1.38033	2.50806	2.5509	2.07344	2.22039
	2	3.35284	3.14259	3.33072	0.60753	2.68173	2.7062	2.4236	1.39037			1	2.6239	2.98657	1.20527	1.38033	2.56238	2.60013	2.33816	2.58871
	3	5.92562	6.29614	2.23306	1.68518	2.51208	2.55823	2.09894	1.61375			1	2.5255	2.94015	1.64166	1.38033	2.52413	2.56313	2.27292	2.48384
	4	4.88771	4.19487	3.97356	1.62079	2.93501	2.94022	3.2428	2.15337			1	2.63712	2.99432	1.69987	1.38033	2.51408	2.55823	2.11172	2.26482
	5	2.80404	3.00208	6.10969	7.47766	3.38571	3.38489	5.90896	5.74721			1	2.67024	3.00208	1.88301	1.38033	2.49	2.54116	2.09894	2.23306
	6	6.71784	6.85614	5.0246	8.15986	3.75597	3.75207	5.04309	6.80982			1	2.5255	2.94015	1.71464	1.38033	2.50806	2.5509	2.07344	2.22039
	6	7.30857	7.16463	7.11746	13.7605	4.69955	4.51565	7.10301	12.9644			2	4.60683	4.03505	1.68518	1.38033	2.51208	2.55579	2.11172	2.26482
	7	8.49339	8.55939	11.4137	28.2102	6.59732	6.61817	11.2719	27.9079			2	4.67853	4.06856	1.78985	1.38033	2.50404	2.5509	2.08618	2.22039
	8	6.66408	6.7413	7.77934	16.3209	5.29645	5.10569	7.82851	16.5812			2	6.75376	6.77953	1.65608	1.38033	2.51408	2.55579	2.07344	2.22039
	9	14.7577	14.5922	11.7682	48.6089	9.04623	9.26733	11.7248	48.6373			2	3.1197	3.28469	1.20527	1.38033	2.69391	2.7062	2.56309	2.75478
	9	11.5145	11.563	9.07188	25.3652	6.87048	6.74379	9.07177	26.7808			2	5.14929	4.42475	1.20527	1.38033	2.76717	2.71649	2.56309	2.77489
	9	12.0231	11.6792	10.9627	36.6147	7.45216	7.59374	11.1229	36.1934			3	6.32666	5.84026	8.19649	9.34863	3.44805	3.45897	5.374	5.66474
	9	9.37765	9.60928	7.19106	20.6863	5.91759	5.73044	7.46123	20.8829			3	6.08156	5.62931	6.48835	8.96618	3.27778	3.27298	4.2313	4.8897
	9	9.84244	10.6584	7.62829	20.3932	5.94376	5.80359	7.88554	21.2659			3	6.53024	6.56993	9.01984	9.82319	3.67272	3.60902	5.1182	5.09968
	9	12.3741	12.4533	11.1521	41.964	8.27624	8.40748	11.133	42.5694			4	5.78809	4.94684	10.5172	10.8844	4.06988	3.99795	6.28483	6.42541
	9	13.0169	12.4958	10.0244	41.3968	7.86477	8.1117	10.0178	40.4514			4	3.65014	3.64675	8.90562	9.39145	3.64775	3.53738	4.94555	5.17485
	10	8.91821	8.97455	7.58493	20.5397	5.67396	5.56881	7.67803	20.6918			5	6.94328	6.76041	11.2989	12.1173	3.98266	3.97391	5.52468	5.7402
	10	9.71337	9.70206	5.89109	10.3553	4.38464	4.1955	6.11211	9.35237			5	7.15265	7.33955	11.5501	11.7479	4.36192	4.21685	6.20978	6.18498
	11	16.9777	16.5428	13.0957	55.2318	10.163	10.5301	12.9658	54.863			5	7.08873	6.88492	11.8456	11.2002	4.13213	4.07238	5.43426	5.65719
	11	18.9216	19.1824	14.29	60.1542	11.7348	11.7863	14.3805	60.2543			5	7.484	7.47627	12.7042	12.8656	4.53104	4.40298	6.69589	6.83618
	12	9.13257	9.26022	9.04568	21.225	5.827	5.74117	9.08489	21.4578			5	7.05228	7.01962	11.7609	12.1173	4.45274	4.29753	6.63631	6.72453
	13	16.5243	16.4383	13.4601	53.8244	9.99865	10.2321	13.4957	53.951			5	6.92516	6.93296	11.1741	10.7947	4.33299	4.18131	5.93155	5.88355
	13	17.9677	18.2815	14.3748	59.276	11.664	11.5213	13.3552	59.6391			5	7.7073	7.51544	14.6607	14.2518	4.70775	4.58487	6.14969	5.93635
	14	16.1623	15.7563	12.4336	52.5384	9.5965	9.93432	12.3068	52.2655			5	8.37847	8.30821	15.5771	15.3262	5	4.83908	7.37395	7.57046
	15	20.8413	20.944	12.2512	62.4647	12.3183	12.4449	12.3636	61.9929			6	9.05448	9.4242	18.4552	17.8264	5.95584	5.7519	7.37395	7.20575
	16	17.0906	17.0315	8.43337	46.2908	8.78549	8.93789	8.7188	46.4035			6	8.54139	8.72094	14.3889	17.0187	5.10986	4.8839	7.08829	6.85104
	17	13.9647	14.2308	10.8239	55.4055	10.4934	10.564	10.9698	55.8804			6	11.694	11.563	25.9072	25.7112	7.45647	7.4704	10.0771	9.98899
	18	19.2879	19.6932	13.5161	62.6142	12.6063	12.4005	14.4308	62.7374			6	7.66995	7.27141	20.2469	20.5901	5.57522	5.49525	7.98493	8.00725
	19	15.1852	14.8894	7.22044	20.0033	6.15736	5.96017	7.59156	21.5858			6	6.15128	6.06247	19.0333	18.6399	5.68202	5.48479	7.24247	7.0289
	20	18.0386	18.2005	14.8504	63.2675	12.6468	12.5486	14.931	63.3238			6	7.37306	7.35904	19.7601	19.8178	5.78472	5.63868	9.05207	9.03911
	21	12.8715	12.5702	10.6441	40.4275	7.97053	8.11936	10.6673	40.2132			6	6.83479	6.83697	20.8331	21.313	6.01223	5.87724	9.29919	9.27927
	22	23.5927	23.5156	16.3805	72.0281	15.2922	15.054	16.4131	72.1119			6	7.76341	7.66274	16.0875	16.0187	5.20325	5.02381	7.85704	7.82228
	23	24.2563	23.9977	15.6479	72.3867	15.4376	15.2243	15.8783	72.4454			6	8.37847	8.6199	17.6899	17.3208	5.51471	5.34774	7.85704	7.93633
	24	21.9391	22.1003	15.5759	68.3376	14.0319	13.8537	15.669	68.2606			6	7.26261	7.14525	19.5658	19.151	5.68605	5.55616	8.67144	8.67916
	25	11.2334	11.036	9.15663	30.9079	6.97834	7.09895	9.22822	30.8999			6	7.97957	8.16824	21.225	21.0546	5.98404	5.84902	8.88655	8.85383
												6	6.96141	6.98107	29.4224	27.354	6.83123	6.8541	8.99935	8.91371
												6	7.12523	7.14525	15.0254	14.0102	5.30455	5.06964	6.50197	6.23764
												7	10.3422	10.1889	27.9178	26.8421	6.57488	6.58118	8.87988	8.82712
												7	10.2118	10.0746	27.0864	25.1953	6.50766	6.48459	9.69022	9.68749
												7	10.3021	10.1889	21.225	20.7964	6.61979	6.5858	8.46663	8.35047
												7	10.3623	10.2305	27.4292	25.8657	6.55042	6.5374	8.53523	8.3574
												7	9.13257	9.26022	19.2267	18.589	6.08074	5.90118	7.40308	7.10271
												7	8.95709	9.21931	19.8087	19.561	5.8733	5.71117	7.71396	7.54874
												7	14.4969	14.135	47.6183	47.0474	8.76574	9.04985	11.8214	11.9381
												7	15.8303	15.5982	51.4424	50.9197	9.4439	9.75221	11.6031	11.6781
												7	16.4107	16.1871	51.847	51.5279	9.81484	10.1176	12.1186	12.2067
												7	13.704	13.3791	44.0533	43.0383	8.38434	8.59498	10.3896	10.3695
												7	12.7573	12.5596	44.1223	42.8479	8.42224	8.6133	11.2865	11.1716
												7	14.9767	14.6347	50.9787	50.3192	9.35141	9.6397	10.8601	10.8499
												7	11.1926	11.015	33.252	30.93	7.25978	7.31392	9.4777	9.38775
												7	12.8819	12.5596	43.6346	41.8384	8.29963	8.51664	10.7965	10.8912
												7	14.2777	13.9648	46.5083	45.7121	8.65303	8.90866	11.178	11.2249
												7	18.2507	18.1599	58.5588	58.2104	11.2209	11.4083	12.7981	12.5491
												7	14.9663	14.6135	48.4986	47.7185	8.9652	9.2269	11.4827	11.5277
												7	14.0795	13.7518	45.6242	44.5168	8.5369	8.78157	11.3109	11.3391
												7	17.7445	17.5063	56.6922	56.2614	10.6415	10.9164	13.4957	13.4804
												7	16.4727	16.1347	53.5336	53.0039	9.88685	10.1567	12.5105	12.4885
												7	17.0496	16.9175	55.2318	55.1442	10.2951	10.5527	12.3221	12.3811
												7	18.3011	18.2005	50.5238	46.1881	9.15369	9.5304	10.1652	10.0126
												7	18.2507	18.2005	58.1059	58.0943	11.1029	11.2869	13.7046	13.6662
												7	12.83	12.6234	39.6711	37.6975	8.00226	8.0964	10.4461	10.3975
												7	12.3224	12.1135	37.1328	35.0666	7.74904	7.80307	10.0594	9.94151
												7	17.029	16.7928	55.1091	54.3739	10.3096	10.5612	12.7421	12.7725
												7	15.5913	15.4082	51.3279	50.2081	9.48116	9.71374	11.153	11.1521
												7	16.6379	16.5323	54.3147	54.1483	10.089	10.3246	11.7996	11.8103
												7	16.7822	16.5323	54.6447	54.1937	10.163	10.4032	12.6748	12.7106
												7	15.1123	14.8894	49.7246	48.7627	9.22086	9.4433	11.0366	11.0333
												7	16.3486	16.1766	53.3958	52.9074	9.90354	10.1316	11.6711	11.665
												7	12.9442	12.6446	40.5454	38.7434	8.00453	8.15769	9.96407	9.88174
												7	14.5803	14.2734	48.3317	44.9804	8.94505	9.18654	10.6017	10.5684
												7	12.8819	12.7084	39.5098	38.958	7.94117	8.06583	10.206	10.1413
												7	15.3207	15.1226	50.0293	49.0307	9.27547	9.48681	10.5907	10.4752
												7	17.1111	17.1764	55.4228	54.8833	10.4376	10.5753	12.0248	11.9824
												7	14.6743	14.486	47.7633	47.4652	8.92244	9.1382	10.4629	10.4031
												7	16.4727	16.3024	53.2765	52.4422	9.88963	10.1037	11.5201	11.4183
												7	12.6433	12.2302	13.8945	14.8845	4.97963	4.73101	6.16471	6.02682
												7	12.8092	12.432	40.1111	39.1715	7.81565	8.02261	10.8178	10.922
												7	12.965	12.432	41.435	39.2565	7.77564	8.05311	10.5576	10.6601
												7	12.6433	12.2515	40.2697	39.8466	7.7934	8.01246	10.3726	10.4973
												7	11.8378	11.563	35.8708	34.7866	7.44355	7.55664	10.2465	10.0362
												7	13.0169	12.5596	41.625	40.4275	7.96827	8.19098	9.72107	9.6752
												7	12.965	12.7084	41.0513	40.5507	7.98638	8.18842	11.011	11.0782
												7	11.5401	11.5841	35.3835	35.5763	7.34065	7.42868	8.69852	8.55
												7	10.918	11.015	24.4277	23.9023	6.72833	6.59735	8.02737	7.67876
												7	10.7052	10.3867	30.1439	29.1311	6.61979	6.70178	8.50097	8.52264
												7	14.0899	13.8796	50.4995	51.6834	9.33565	9.65613	12.1785	12.2842
												7	9.77289	9.38316	26.8903	30.2594	6.42029	6.39329	8.64431	8.94684
												7	12.0746	11.5524	39.2256	37.6975	7.52782	7.7605	10.0059	10.2335
												7	11.5197	11.2465	33.7577	33.414	7.13309	7.25807	9.11763	9.13062
												7	9.61435	9.43447	27.2823	28.0168	6.35542	6.30718	9.63443	10.3639
												7	11.5504	11.2359	39.6711	39.0435	7.67406	7.93901	9.52184	9.89972
												7	12.2397	11.7533	33.9862	32.4071	6.89738	7.04869	6.58411	6.32032
												7	9.27943	9.4242	30.7175	30.7318	7.0953	7.09895	9.80079	9.77303
												7	9.51556	9.58869	28.7449	28.6259	6.90774	6.88477	9.81299	9.80337
												7	9.98185	10.2409	28.2102	31.4235	7.09111	7.00098	9.31205	9.12411
												8	11.4685	11.2675	33.666	29.3326	7.36415	7.40909	9.29919	9.20198
												8	8.56062	7.93939	26.1041	23.9023	5.57522	5.80575	7.9353	8.26014
												8	8.87938	9.20909	17.0258	16.0187	5.74848	5.51831	7.50475	7.25713
												9	13.2769	13.198	46.7843	45.3663	8.7362	8.88478	10.5132	11.1128
												9	13.5789	13.4856	47.7054	47.8127	8.87739	9.12748	10.6564	11.2393
												9	12.2294	12.0181	40.974	40.5917	8.03636	8.23716	9.8798	10.3188
												9	13.381	13.2832	47.206	46.1206	8.80033	8.90601	10.0356	10.5793
												9	14.069	14.0606	48.6912	48.8524	9.20531	9.40529	11.0622	11.7469
												10	12.4051	12.4108	47.5014	49.9273	8.95512	9.11675	11.6756	11.6954
												10	9.49583	9.68143	14.5246	14.9824	5.21744	4.96638	6.91114	6.62753
												10	10.5536	10.3555	12.5308	13.3871	4.77946	4.55673	6.79253	6.55276
												11	9.78282	9.79498	24.5265	24.2129	6.2947	6.22617	8.34235	8.27407
												11	9.97188	9.92946	26.5957	24.2647	6.47309	6.45028	9.19581	9.4636
												11	9.39732	9.50638	22.7497	19.561	6.24215	6.1057	7.21317	6.96972
												11	8.98628	8.88309	21.4212	21.1063	5.53085	5.49734	7.34479	7.37419
												11	8.44545	8.64009	17.6899	17.6239	5.46425	5.29224	6.91114	6.79156
												11	9.95194	9.77432	25.9564	25.2469	6.22195	6.22393	8.8063	8.81374
												11	10.2218	10.1889	27.5759	30.1346	6.68526	6.75314	9.26054	9.18257
												11	8.37847	8.6199	27.3803	26.7909	5.92162	5.80791	8.38389	8.35047
												11	8.46462	8.78167	17.3572	19.8178	5.54497	5.37664	6.99245	6.76179
												11	8.80183	8.95421	19.0816	18.538	5.6377	5.49525	7.29368	7.13219
												11	8.80183	8.95421	21.0779	21.1579	6.29875	6.13236	7.29368	7.13219
												11	8.97655	9.09677	20.8331	19.0998	5.74043	5.65143	7.38852	7.2131
												11	12.0231	11.7321	41.435	39.5106	8.03408	8.25258	10.5852	10.7294
												11	14.4551	13.9967	47.8497	46.3223	8.74358	9.04985	11.8646	12.0023
												11	14.4343	14.1776	47.2358	46.3223	8.80033	9.03382	11.7602	11.8354
												11	16.8543	16.7824	54.7891	54.5969	10.1973	10.4454	13.5953	13.5687
												11	18.0487	17.9566	57.4767	57.4296	10.9126	11.1199	13.384	13.3602
												11	18.0285	17.9362	57.8708	57.5085	11.0166	11.2292	13.8566	13.8036
												11	15.9653	15.7563	52.045	51.213	9.59111	9.85967	13.2695	13.2481
												11	17.5612	17.2591	56.7084	55.7412	10.6474	10.905	13.0474	13.0796
												11	16.0379	15.9457	52.6433	52.3676	9.72965	9.97311	12.5427	12.5822
												11	16.4934	16.3756	53.5922	53.2906	9.92863	10.193	12.7388	12.7386
												11	11.1723	11.057	30.8128	29.4332	7.19418	7.15902	9.65926	9.55133
												11	17.2546	17.104	56.0674	56.0131	10.517	10.7568	12.7554	12.7999
												11	13.6206	13.5388	51.6911	52.6395	9.5938	9.80175	12.0495	12.0653
												11	14.1943	14.1989	52.8096	54.508	9.8176	10.0203	12.7053	12.698
												11	18.2708	18.2815	58.1841	58.9382	11.1835	11.4401	12.9627	12.8656
												11	17.1214	17.424	57.5558	58.7478	11.0228	11.117	14.062	13.9642
												11	14.1838	14.2308	56.7246	56.3846	10.7522	10.9079	13.1236	13.1249
												11	18.6923	18.9043	58.8549	58.9762	11.3871	11.4488	13.2695	13.1563
												11	12.5604	12.3258	38.692	38.2237	7.7712	7.91376	9.97604	9.95341
												11	10.7456	10.5642	30.4311	29.8847	6.69756	6.79766	8.92648	8.95346
												11	18.1801	18.1396	57.7135	57.5479	10.9982	11.1946	14.1517	14.0579
												11	11.5709	11.3729	25.6117	25.1295	6.27044	6.24188	7.19117	6.96972
												11	8.86967	9.02544	33.7577	32.3527	6.62592	6.5443	9.97604	9.98899
												12	18.3916	18.2714	58.7614	58.3068	11.2583	11.4691	14.186	13.9846
												12	18.8121	18.7345	59.7924	59.6185	11.5616	11.7308	14.1574	14.1441
												12	19.2287	19.3108	60.5024	60.9618	11.8026	11.9149	13.9858	13.9548
												12	18.8818	18.8345	59.6512	58.7096	11.536	11.7133	13.9817	13.966
												12	19.5336	19.5173	61.0291	61.036	11.9555	12.0616	14.4183	14.3351
												12	18.5923	18.6443	59.2292	59.2037	11.4471	11.5765	14.346	14.2691
												12	18.8121	18.8744	59.3228	59.2415	11.4725	11.6114	14.4612	14.3455
												12	18.3011	18.3624	58.1841	58.249	11.1401	11.2984	13.8437	13.7358
												12	19.1595	19.1923	61.2867	61.8874	12.0439	12.1027	14.2817	14.2307
												12	19.0804	19.2319	60.4865	60.6647	11.78	11.8476	14.4362	14.3299
												13	9.25982	9.53723	21.4212	18.8952	6.00015	5.87724	7.11772	6.88075
												13	7.81964	8.45873	9.83601	9.30587	4.91641	4.90542	6.46459	6.0871
												13	7.52109	8.14828	9.36611	9.99765	4.76922	4.42684	5.90143	5.44597
												13	7.30857	7.87002	11.4661	11.1549	4.96944	4.60934	5.85624	5.49876
												13	7.93244	7.88983	16.743	15.5728	5.55707	5.34155	7.1765	6.85104
												13	7.87598	8.28818	19.7115	18.1308	6.12105	5.91645	7.5482	7.20575
												14	17.2546	16.9797	56.0507	55.0359	10.4581	10.7454	13.206	13.2754
												14	15.3727	15.1014	50.9551	50.2359	9.35667	9.64244	12.7221	12.7075
												14	17.4489	17.2591	53.5336	52.8832	10.5052	10.7796	13.0711	13.117
												14	17.9171	17.7421	57.745	57.2316	10.9554	11.1975	13.5618	13.5945
												14	18.0487	17.875	58.5276	58.2876	11.0412	11.3071	13.7785	13.6951
												14	19.1497	19.1923	60.0596	60.5159	11.6704	11.8067	13.9365	13.8888
												14	17.6325	17.4343	56.4804	56.0547	10.5998	10.8508	13.5569	13.525
												14	18.8619	18.8943	59.6043	59.9186	11.552	11.6754	13.9817	13.9323
												14	14.5177	14.2414	47.4721	46.7206	8.81024	9.06589	12.5427	12.5986
												14	16.7925	16.6575	54.6266	54.329	10.1515	10.4145	13.0593	13.0607
												14	18.1195	17.9566	57.9963	57.5085	11.0351	11.2667	13.8609	13.8387
												14	17.3468	17.1247	56.1838	55.3807	10.5052	10.7938	13.5351	13.5294
												14	18.5723	18.5941	58.1059	58.249	11.365	11.4981	13.9898	13.9417
												14	18.2305	18.1599	58.1841	58.249	11.1153	11.31	13.1552	13.1874
												14	16.1105	15.9982	52.6851	52.2928	9.73239	9.98975	12.9993	13.003
												14	16.9982	16.9175	55.1618	54.9489	10.3125	10.5414	13.4957	13.4714
												14	18.3514	18.4129	58.6056	58.7096	11.2677	11.4025	14.0201	13.9567
												14	17.551	17.5268	56.7246	56.8315	10.7372	10.9164	13.3394	13.3411
												14	19.2287	19.2911	58.8394	59.1658	11.78	11.874	14.3714	14.2621
												14	18.9514	18.8943	59.8709	59.2415	11.6063	11.7541	14.1072	14.0361
												14	16.916	17.0212	56.6272	57.2713	10.7012	10.8936	13.4783	13.4894
												14	18.5923	18.5941	58.8861	59.0521	11.3524	11.4981	13.8394	13.7898
												14	18.9216	18.984	60.1542	60.3296	11.7122	11.8096	13.8416	13.8271
												14	15.2686	15.2813	50.1794	50.1242	9.35667	9.53858	12.5427	12.4817
												14	18.3212	18.4129	59.7453	59.3548	11.6063	11.7046	14.1936	14.0904
												14	19.6412	19.7322	61.741	61.4806	12.179	12.2057	14.1324	14.0778
												14	16.3383	16.4174	58.4496	58.7478	11.2521	11.3475	13.5448	13.5028
												14	15.9134	15.83	53.2565	52.9798	9.6073	9.82932	12.1943	12.2067
												14	16.0794	16.1557	55.8999	56.0131	10.5613	10.6971	13.1779	13.1381
												14	16.9057	16.8655	54.4255	53.076	10.1772	10.3639	12.6025	12.5424
												14	18.0993	18.0685	57.7765	57.4494	11.0351	11.186	13.1807	13.1433
												14	16.6998	16.8448	59.2292	59.9186	11.4884	11.5329	13.8394	13.7378
												14	16.7719	16.9382	54.5172	54.6413	10.2403	10.3864	12.9993	12.9467
												14	17.8054	17.8137	56.217	55.6146	10.6176	10.7796	12.5639	12.4405
												14	13.85	14.0925	59.3541	61.2214	11.5552	11.5707	13.7227	13.6558
												14	18.9017	19.0237	59.6983	59.8062	11.5935	11.69	14.0876	13.9864
												14	16.1623	16.3233	54.3887	53.7358	10.4113	10.1762	11.3592	11.1325
												14	19.2781	19.0635	60.5977	60.2923	11.78	11.9706	14.2724	14.2796
												14	20.3187	20.3016	63.9973	63.3999	12.7821	12.7981	14.3642	14.4282
												14	19.6901	19.81	61.5457	61.8505	12.1228	12.1733	14.3277	14.2586
												14	18.5723	18.7144	60.3755	60.4414	11.3587	11.4691	14.3841	14.2621
												15	15.0706	15.112	52.3688	52.9316	9.72692	9.94263	11.6801	12.3881
												15	13.7561	13.7412	48.2476	48.4305	9.1434	9.37276	12.0206	13.1064
												15	15.1748	15.3342	52.2832	53.6894	9.74334	9.99252	12.0412	12.7817
												15	15.0914	15.2284	52.3688	53.1955	9.76254	9.96202	12.8689	13.921
												15	16.2348	16.407	55.4228	56.2408	10.4318	10.5951	12.5885	13.3194
												15	16.1519	16.3128	55.3015	54.7296	10.5111	10.3835	11.8818	12.7725
												15	16.2141	16.4279	55.4918	55.1226	10.4406	10.5809	13.5326	14.7127
												15	16.0275	16.2605	54.7891	54.1029	10.3472	10.3779	13.5106	14.6939
												15	17.1624	17.4549	57.6977	58.7478	11.0443	11.1486	13.3499	14.0651
												15	17.9677	18.322	59.4947	60.8133	11.5839	11.6085	13.9612	14.9436
												15	18.5823	19.0237	61.1738	62.2568	12.0735	12.0352	14.9975	15.8994
												15	11.9922	11.8803	40.8965	41.0394	7.98638	8.19354	10.9334	11.9502
												15	12.7885	12.7616	41.3586	41.6405	8.48895	8.65787	11.478	12.5557
												16	18.9116	19.3798	61.3674	63.2894	12.0603	12.1645	15.4414	15.4993
												16	19.7388	20.2154	63.8779	65.1971	12.8195	12.6406	15.765	15.6414
												16	19.6315	20.129	64.1682	65.1606	12.8025	12.7386	16.0866	16.0844
												16	20.1554	20.653	65.0276	66.2474	13.1372	12.8965	16.3529	16.2537
												17	16.3383	16.1871	56.134	55.888	9.91468	10.1567	13.1091	13.117
												17	16.9263	16.7304	50.7171	47.844	9.26243	9.57406	9.92204	9.57624
												17	17.8968	17.8137	57.1428	54.9924	10.8034	11.0194	12.0902	12.1842
												17	14.2673	13.9967	46.2596	44.8031	8.69452	8.89539	9.80689	9.61967
												17	20.9822	21.0743	56.6272	58.0556	10.7492	10.8765	12.4526	12.4336
												17	17.2546	17.3106	55.0385	54.8614	10.4934	10.3498	11.2719	11.098
												17	16.1416	16.3651	50.9078	51.4235	9.53195	9.66984	9.87375	9.45731
												17	16.9263	17.0523	56.134	55.678	10.5111	10.7398	11.5294	11.5367
												17	17.8054	17.9668	52.1104	52.1423	9.74608	9.87348	10.5907	10.5138
												17	14.6638	14.794	48.0214	47.497	9.12542	9.21613	9.51555	9.25357
												17	22.2527	22.2505	59.2136	59.8062	11.4598	11.5416	12.4998	12.2253
												17	15.7784	15.851	45.8169	46.2553	8.75096	8.89008	9.45239	9.09803
												17	17.3365	17.4754	51.6686	51.6317	9.63436	9.799	10.4517	10.0538
												17	17.6936	17.8342	27.0374	28.4739	7.0953	7.03197	8.01324	7.74347
												17	19.6315	19.7809	61.9044	62.1091	12.2187	12.2234	14.72	14.5208
												17	14.9976	14.5816	45.9761	44.865	8.29495	8.68413	7.79993	7.58493
												17	14.3508	13.9648	45.6886	44.914	8.42224	8.72358	7.72831	7.54874
												18	18.7323	19.0933	61.9536	62.9578	12.212	12.2057	14.7974	14.7523
												18	17.6224	17.9973	59.8081	60.5159	11.3776	11.2494	14.4434	13.3243
												18	17.9069	18.2815	58.8394	59.3548	11.6447	11.5387	14.532	13.8715
												18	18.6523	19.0536	61.1255	62.5152	12.0538	12.0117	14.4967	14.4093
												18	19.2188	19.6835	62.5643	63.9518	12.4652	12.3474	15.0538	14.4797
												19	18.1195	18.0075	58.0746	58.249	11.0659	11.2724	13.3394	13.3979
												19	12.8819	12.6446	17.8806	17.1696	5.8431	5.61957	7.41036	6.91043
												19	11.4071	11.7427	18.7439	17.8264	6.07469	5.85336	7.3958	7.05106
												19	11.6426	11.3308	16.9314	16.2676	5.70821	5.47851	7.3302	6.80644
												19	14.716	14.5285	22.3555	20.2293	6.35542	6.21048	8.09084	7.75783
												19	18.291	18.1498	23.9834	22.7625	6.90981	6.69712	8.23802	8.65885
												19	15.768	15.8195	30.6221	32.5954	7.33211	7.26777	8.11897	8.08493
												19	17.6936	17.9056	52.045	52.4917	9.70506	9.86244	10.5354	10.1297
												19	17.0496	17.2178	45.0686	45.0863	8.78302	8.84502	9.76408	9.2985
												20	15.9342	16.3024	35.4724	37.5207	7.86925	7.82817	8.79288	8.65885
												20	22.5266	22.3645	70.3586	68.6965	14.6684	14.5801	15.4915	15.6088
												20	21.4284	21.7245	66.8897	66.9608	13.6277	13.4292	15.3406	15.219
												20	20.357	20.6719	70.4732	69.106	14.7453	14.4497	15.4464	15.2208
												21	18.17	18.1599	57.9335	57.8222	11.0597	11.2465	14.2445	14.1477
												21	19.1497	19.2319	60.328	60.6647	11.8188	11.8944	14.346	14.2691
												21	18.2507	18.2208	58.9641	59.1469	11.1153	11.2811	14.006	13.9417
												21	19.651	19.9264	55.2143	56.2202	10.4259	10.5216	12.5885	12.1728
												21	19.9235	19.9651	62.3819	62.146	12.3515	12.4065	14.782	14.6647
												21	19.8556	19.9264	62.1014	62.3306	12.2717	12.3178	14.6975	14.6047
												21	20.4239	20.4351	63.8779	63.6208	12.755	12.7684	15.0316	15.0094
												21	20.9541	21.13	65.2693	65.6879	13.1715	13.0517	15.0555	15.0094
												21	20.1458	20.2346	63.3519	64.2824	12.6063	12.5486	14.8129	14.7093
												21	20.0976	20.1578	63.217	62.9578	12.5793	12.6049	14.8334	14.6647
												21	20.0396	20.0809	62.581	62.3676	12.3916	12.4479	14.8489	14.7746
												21	20.0976	20.2058	63.2844	62.6996	12.613	12.6168	14.7338	14.6956
												21	19.5826	19.6151	61.4322	61.4436	12.0735	12.2323	14.623	14.5276
												21	19.7972	19.8586	62.1178	62.2568	12.285	12.3178	14.4541	14.4024
												21	20.1458	20.2058	62.8477	62.4783	12.4786	12.5101	14.6438	14.5585
												21	20.5193	20.6436	64.3737	64.1355	12.9114	12.8518	15.0265	14.9575
												21	20.0203	20.1386	62.5976	62.6628	12.425	12.436	14.8437	14.7677
												21	20.5668	20.7002	64.5282	64.2824	12.9591	12.8935	15.0265	14.9212
												21	20.8413	21.0279	64.9931	65.2335	13.096	12.977	15.2289	15.1463
												21	21.2248	21.3605	66.1676	65.9953	13.4059	13.2822	15.2848	15.2173
												21	20.3857	20.5585	63.8098	63.8967	12.772	12.697	14.9122	14.8349
												21	20.9071	21.1485	65.3902	65.7422	13.2265	13.0666	15.2289	15.1481
												21	21.0384	21.3054	65.7013	65.9231	13.2954	13.1294	15.1236	15.0354
												21	19.7486	19.9264	61.97	62.0352	12.2584	12.2559	14.8334	14.6664
												21	20.3761	20.6813	64.0998	64.5391	12.8705	12.7357	14.8352	14.7643
												21	20.8883	21.1485	65.3384	65.6516	13.199	13.0427	15.2136	15.181
												21	19.1497	19.4093	65.1657	66.8899	13.1646	12.9919	15.1967	15.1706
												21	20.7564	21.065	65.0966	65.4519	13.1372	12.974	14.9941	14.9315
												21	18.3816	18.7245	60.4389	62.0722	11.8773	11.8944	14.6021	14.5671
												21	19.9041	20.2824	63.8949	65.27	12.7618	12.703	14.8951	14.8504
												21	18.6823	18.9541	60.5977	61.1473	11.8415	11.8564	14.2817	14.2394
												22	23.0719	23.1267	70.7398	70.2694	14.8047	14.5346	16.3539	16.2167
												22	23.2922	23.3016	70.6005	70.7585	14.7488	14.48	16.3928	16.2728
												22	22.1009	22.268	68.2386	68.1082	13.9969	13.7994	16.0729	15.8921
												22	23.0377	23.2019	70.7674	70.343	14.7977	14.4891	16.3063	16.1384
												22	19.5924	19.878	67.8224	69.2671	13.8853	13.6698	15.9025	15.8701
												22	24.009	23.9581	70.6145	69.6777	13.969	14.3981	16.4816	16.2116
												23	25.172	24.5693	72.7079	71.7824	15.5033	15.5347	15.69	15.4572
												23	20.8695	21.3788	66.5465	66.2474	13.489	13.3782	15.0964	15.1169
												23	21.456	21.958	67.0948	67.696	13.8644	13.7331	15.295	15.2398
												24	21.3268	21.388	66.202	65.9953	13.4059	13.3092	15.3709	15.3276
												24	21.612	21.8056	67.2311	67.3479	13.7146	13.5314	15.6787	15.6022
												24	21.8668	22.0114	67.9896	67.6787	13.9167	13.7391	15.6528	15.5709
												24	22.065	22.3032	68.1724	67.8341	14.0039	13.7632	15.69	15.5594
												25	8.43588	8.77155	39.0622	38.7434	7.88045	7.99977	9.86163	9.73648

## Sheet: Figure 5a
	OCM 01	OCM 02	OCM 03	OCM 04	OCM 05	OCM 06	OCM 07	OCM 08	OCM 09	OCM 10	OCM 11	OCM 12	OCM 13	OCM 14	OCM 15	OCM 16	OCM 17	OCM 18	OCM 19	OCM 20	OCM 21	OCM 22	OCM 23	OCM 24	OCM 25	OCM 26	OCM 27	OCM 28	OCM 29	OCM 30
ICM 01		0.02903	0.03582	0.0405	0.03975	0.03116	0.03934	0.03523	0.04124	0.0307	0.03518	0.04067	0.03851	0.0477	0.04203	0.04303	0.0392	0.03884	0.04223	0.06776	0.05768	0.06898	0.06177	0.07582	0.0596	0.0681	0.05901	0.06373	0.05871	0.06097
ICM 02	0.02394		0.00913	0.01502	0.01599	0.01038	0.01121	0.01292	0.02193	0.00822	0.01665	0.0196	0.01874	0.02519	0.02044	0.02933	0.02379	0.02147	0.03879	0.05914	0.04697	0.06424	0.05015	0.07019	0.0549	0.06471	0.05695	0.06132	0.05562	0.05883
ICM 03	0.02394	0.0114		0.01105	0.01414	0.01102	0.00693	0.01567	0.02394	0.01179	0.02058	0.02075	0.01892	0.02439	0.01809	0.03367	0.02316	0.01736	0.03848	0.05436	0.04422	0.05741	0.04703	0.06278	0.05822	0.06771	0.05772	0.06027	0.05573	0.05602
ICM 04	0.02678	0.01268	0.01146		0.01065	0.01683	0.00911	0.01421	0.01715	0.01254	0.01646	0.01876	0.01902	0.02291	0.0172	0.03072	0.02165	0.01761	0.04308	0.05422	0.04462	0.05773	0.04729	0.06246	0.05626	0.06524	0.05514	0.05752	0.05457	0.05474
ICM 05	0.02491	0.01294	0.01381	0.01069		0.01467	0.01379	0.01629	0.01996	0.01444	0.01303	0.02113	0.01818	0.02385	0.01943	0.02957	0.02718	0.02397	0.04155	0.0576	0.0469	0.06034	0.04751	0.0667	0.05381	0.06253	0.05089	0.05293	0.05071	0.04995
ICM 06	0.02439	0.00973	0.0116	0.0177	0.01591		0.01472	0.01861	0.02601	0.01384	0.01935	0.02333	0.01617	0.02384	0.0228	0.0302	0.02714	0.02291	0.03308	0.05675	0.04555	0.05855	0.04492	0.06898	0.05615	0.06528	0.05497	0.05781	0.05432	0.05394
ICM 07	0.02519	0.009	0.00625	0.00876	0.0134	0.01346		0.01047	0.01815	0.0075	0.01587	0.01527	0.01638	0.02189	0.01537	0.02826	0.02146	0.0191	0.04018	0.05436	0.04526	0.05743	0.04657	0.06295	0.05662	0.0657	0.05684	0.05871	0.05489	0.05559
ICM 08	0.02676	0.01059	0.01069	0.0107	0.01432	0.01616	0.00799		0.01176	0.00625	0.01137	0.0087	0.01512	0.01928	0.01415	0.0205	0.02127	0.01954	0.04231	0.05646	0.046	0.05916	0.04621	0.06496	0.05413	0.06235	0.0551	0.05744	0.05294	0.0547
ICM 09	0.03238	0.01821	0.01796	0.01125	0.01556	0.02196	0.01445	0.01158		0.01452	0.01059	0.00997	0.01669	0.01795	0.01604	0.01855	0.02206	0.02237	0.0466	0.05703	0.04755	0.0586	0.04476	0.06476	0.05347	0.06079	0.05429	0.05422	0.05214	0.05398
ICM 10	0.02516	0.00727	0.00748	0.01135	0.01384	0.01191	0.00692	0.0065	0.0156		0.01226	0.01211	0.01422	0.01984	0.01472	0.02387	0.02097	0.0189	0.03903	0.05552	0.04441	0.05835	0.04425	0.06468	0.05401	0.06327	0.05484	0.05777	0.05286	0.0561
ICM 11	0.02673	0.01383	0.01531	0.01288	0.00842	0.01605	0.01422	0.01165	0.01116	0.01213		0.01381	0.01489	0.0193	0.01638	0.01995	0.024	0.02611	0.04233	0.05876	0.04689	0.06118	0.04551	0.06771	0.05169	0.05937	0.0514	0.05152	0.0495	0.0502
ICM 12	0.03061	0.01507	0.01492	0.0127	0.01651	0.01879	0.01142	0.00817	0.00972	0.01083	0.01249		0.01349	0.01569	0.01551	0.018	0.02253	0.02215	0.04376	0.05686	0.04796	0.05802	0.04363	0.06414	0.05483	0.06229	0.05461	0.05593	0.05338	0.05531
ICM 13	0.02961	0.01527	0.01493	0.01711	0.01624	0.01328	0.01517	0.014	0.01621	0.01342	0.01381	0.01413		0.01377	0.01441	0.01349	0.02505	0.02556	0.03912	0.05631	0.04745	0.057	0.04204	0.06496	0.05221	0.05949	0.05076	0.05337	0.0513	0.05225
ICM 14	0.03335	0.02028	0.02041	0.01874	0.01874	0.0207	0.01869	0.01891	0.01846	0.01959	0.0179	0.01736	0.01381		0.02278	0.01666	0.03003	0.02757	0.04393	0.05925	0.05193	0.05886	0.04498	0.06623	0.05199	0.0581	0.05104	0.05152	0.05185	0.05221
ICM 15	0.03023	0.0192	0.01458	0.01443	0.01609	0.01873	0.01351	0.01564	0.01784	0.01603	0.01742	0.01597	0.01406	0.02266		0.02376	0.02432	0.0213	0.04435	0.05684	0.04902	0.06004	0.04575	0.06557	0.05564	0.06312	0.05395	0.05577	0.05204	0.05486
ICM 16	0.0321	0.02049	0.02035	0.01878	0.01901	0.01898	0.01856	0.01748	0.01704	0.01817	0.01691	0.01576	0.00927	0.01199	0.01881		0.02798	0.02895	0.04066	0.05909	0.04732	0.05841	0.04056	0.06652	0.05322	0.05933	0.05112	0.05171	0.05091	0.05213
ICM 17	0.03293	0.01899	0.01923	0.01743	0.02369	0.02295	0.01864	0.02189	0.02409	0.02088	0.02568	0.02468	0.02565	0.02835	0.02424	0.03572		0.01357	0.0445	0.05126	0.0446	0.05533	0.04733	0.06091	0.05963	0.06944	0.06086	0.06355	0.05919	0.06068
ICM 18	0.03062	0.0219	0.01771	0.01786	0.02427	0.0228	0.01824	0.02393	0.02712	0.02237	0.0278	0.02612	0.02472	0.02776	0.02642	0.03977	0.01197		0.04431	0.0487	0.03932	0.05193	0.04366	0.05833	0.06219	0.07233	0.06284	0.0652	0.0608	0.06136
ICM 19	0.03377	0.03936	0.04693	0.04897	0.04947	0.04016	0.0521	0.05244	0.05892	0.04749	0.05347	0.0589	0.05397	0.06472	0.06437	0.06791	0.05104	0.04807		0.05228	0.04133	0.04804	0.04641	0.05888	0.07242	0.08502	0.0774	0.08122	0.07816	0.07332
ICM 20	0.0458	0.0456	0.0531	0.05262	0.05718	0.05462	0.05595	0.06036	0.06484	0.05647	0.06294	0.0657	0.06417	0.06861	0.06348	0.07924	0.05221	0.04729	0.05661		0.03372	0.02888	0.04689	0.03533	0.07994	0.09154	0.08305	0.087	0.08223	0.0834
ICM 21	0.04657	0.04839	0.05287	0.05271	0.05662	0.05065	0.05756	0.06452	0.0709	0.05882	0.06725	0.07099	0.06585	0.07154	0.06505	0.08855	0.0544	0.04698	0.03934	0.02576		0.01751	0.03398	0.03096	0.08253	0.1028	0.08716	0.09104	0.08629	0.08357
ICM 22	0.04395	0.04282	0.05066	0.05049	0.05404	0.05291	0.0536	0.05782	0.06336	0.05231	0.05939	0.06481	0.06216	0.06502	0.06351	0.07736	0.04937	0.04611	0.04366	0.02245	0.03129		0.03548	0.02699	0.07589	0.08953	0.08344	0.08654	0.0823	0.08103
ICM 23	0.0419	0.03573	0.04465	0.04359	0.0455	0.04573	0.04614	0.04699	0.05033	0.04316	0.04727	0.05155	0.04807	0.05251	0.05026	0.06278	0.04196	0.04226	0.04092	0.03724	0.03054	0.02886		0.0416	0.06645	0.07779	0.07376	0.07555	0.07334	0.07188
ICM 24	0.04922	0.04897	0.05688	0.05692	0.06082	0.0601	0.05999	0.06393	0.07039	0.05791	0.06573	0.07423	0.06942	0.07295	0.06901	0.085	0.05523	0.05177	0.05338	0.02999	0.03324	0.0277	0.05004		0.08081	0.0948	0.08913	0.09294	0.08677	0.08682
ICM 25	0.06358	0.05902	0.06115	0.05912	0.05358	0.06351	0.06415	0.07023	0.07111	0.06673	0.06518	0.07439	0.06414	0.06694	0.06783	0.07595	0.07346	0.07316	0.06244	0.09575	0.07352	0.09209	0.07501	0.09911		0.01178	0.00925	0.01496	0.01763	0.01653
ICM 26	0.0645	0.06168	0.05939	0.05645	0.05154	0.05673	0.06146	0.06877	0.06857	0.06628	0.06389	0.07161	0.05993	0.06061	0.06425	0.0739	0.07153	0.06485	0.06302	0.08687	0.07057	0.08762	0.06908	0.09393	0.01165		0.00872	0.00817	0.01792	0.01535
ICM 27	0.0582	0.05616	0.05819	0.05634	0.05199	0.05442	0.06045	0.06329	0.06323	0.0612	0.05872	0.06597	0.05816	0.05962	0.0626	0.06909	0.06668	0.06262	0.06315	0.08688	0.07065	0.08965	0.06865	0.09444	0.01022	0.0141		0.00955	0.01476	0.01713
ICM 28	0.05905	0.06035	0.0575	0.05443	0.05021	0.0544	0.05905	0.06256	0.06176	0.06106	0.05794	0.06458	0.05633	0.05617	0.06112	0.06863	0.06604	0.06103	0.0672	0.08475	0.06884	0.08637	0.06569	0.09141	0.01486	0.01058	0.01122		0.01999	0.01791
ICM 29	0.05714	0.05565	0.05541	0.05402	0.05004	0.05351	0.05753	0.06097	0.06098	0.05935	0.05703	0.06333	0.05687	0.05799	0.05936	0.06851	0.06391	0.06015	0.06206	0.08525	0.0679	0.08747	0.06701	0.09097	0.01623	0.02016	0.01415	0.01854		0.0204
ICM 30	0.06201	0.06565	0.05776	0.05566	0.05099	0.05544	0.05999	0.06732	0.06768	0.06578	0.06351	0.06947	0.05978	0.05959	0.06397	0.07718	0.06952	0.06246	0.06335	0.08665	0.07003	0.08556	0.06878	0.09088	0.01823	0.0194	0.01884	0.01881	0.02207

## Sheet: Figure 5b
ReICM	r2_c	ICM	OCM 01	OCM 02	OCM 03	OCM 04	OCM 05	OCM 06	OCM 07	OCM 08	OCM 09	OCM 10	OCM 11	OCM 12	OCM 13	OCM 14	OCM 15	OCM 16	OCM 17	OCM 18	OCM 19	OCM 20	OCM 21	OCM 22	OCM 23	OCM 24	OCM 25	OCM 26	OCM 27	OCM 28	OCM 29	OCM 30
2	0.974	ICM 01			0.033	0.034	0.036	0.034	0.035	0.03	0.031	0.029	0.031	0.032	0.036	0.04	0.036	0.029	0.029	0.031	0.042	0.033	0.047	0.045	0.054	0.043	0.024	0.027	0.033	0.036	0.033	0.036
10	0.981	ICM 02	0.01		0.008	0.008	0.009	0.008	0.008	0.009	0.01		0.009	0.009	0.009	0.01	0.01	0.009	0.01	0.009	0.012	0.012	0.015	0.015	0.016	0.013	0.011	0.015	0.013	0.014	0.012	0.015
7	0.998	ICM 03	0.008	0.008		0.007	0.008	0.008		0.009	0.009	0.009	0.009	0.009	0.008	0.008	0.008	0.01	0.008	0.008	0.006	0.008	0.007	0.007	0.007	0.009	0.009	0.009	0.008	0.008	0.007	0.007
7	0.998	ICM 04	0.009	0.009	0.009		0.01	0.008		0.01	0.01	0.009	0.01	0.01	0.009	0.011	0.01	0.011	0.009	0.01	0.008	0.009	0.009	0.009	0.009	0.015	0.009	0.01	0.015	0.01	0.009	0.009
7	0.995	ICM 05	0.014	0.011	0.014	0.013		0.012		0.014	0.015	0.013	0.014	0.015	0.015	0.015	0.015	0.015	0.014	0.012	0.012	0.014	0.013	0.018	0.016	0.019	0.011	0.013	0.016	0.013	0.012	0.013
3	0.996	ICM 06	0.012	0.01		0.013	0.012		0.012	0.012	0.013	0.011	0.013	0.013	0.015	0.014	0.014	0.012	0.012	0.011	0.014	0.012	0.013	0.013	0.015	0.015	0.008	0.009	0.011	0.011	0.01	0.011
13	0.997	ICM 07	0.015	0.014	0.014	0.014	0.015	0.013		0.017	0.018	0.016	0.017	0.018		0.017	0.017	0.021	0.017	0.014	0.014	0.015	0.014	0.015	0.015	0.013	0.015	0.017	0.017	0.017	0.016	0.016
12	0.995	ICM 08	0.007	0.008	0.008	0.008	0.008	0.009	0.008		0.009	0.008	0.009		0.009	0.01	0.01	0.009	0.009	0.009	0.012	0.011	0.013	0.012	0.014	0.011	0.01	0.012	0.011	0.013	0.009	0.009
8	0.998	ICM 09	0.012	0.01	0.011	0.01	0.011	0.011	0.011			0.011	0.012	0.012	0.012	0.012	0.012	0.012	0.011	0.011	0.011	0.012	0.013	0.012	0.013	0.011	0.01	0.012	0.01	0.014	0.01	0.01
8	0.998	ICM 10	0.008	0.005	0.007	0.006	0.007	0.006	0.007		0.007		0.006	0.007	0.007	0.008	0.007	0.008	0.006	0.006	0.008	0.007	0.008	0.008	0.009	0.007	0.006	0.01	0.006	0.007	0.006	0.011
8	0.997	ICM 11	0.009	0.009	0.012	0.012	0.012	0.01	0.012		0.012	0.011		0.012	0.013	0.013	0.013	0.012	0.011	0.014	0.011	0.011	0.012	0.014	0.014	0.013	0.009	0.01	0.01	0.014	0.01	0.011
9	0.997	ICM 12	0.011	0.008	0.008	0.009	0.009	0.008	0.009	0.01		0.009	0.009		0.01	0.01	0.01	0.01	0.009	0.008	0.013	0.009	0.009	0.01	0.011	0.009	0.009	0.01	0.014	0.009	0.009	0.009
15	0.998	ICM 13	0.013	0.012	0.013	0.013	0.013	0.012	0.014	0.014	0.014	0.013	0.014	0.015		0.014		0.015	0.013	0.015	0.013	0.013	0.014	0.015	0.016	0.013	0.012	0.013	0.013	0.019	0.015	0.016
13	0.995	ICM 14	0.014	0.013	0.012	0.012	0.013	0.012	0.012	0.014	0.015	0.015	0.014	0.015			0.014	0.017	0.016	0.013	0.016	0.014	0.013	0.013	0.014	0.012	0.014	0.015	0.012	0.016	0.012	0.012
7	0.995	ICM 15	0.014	0.017	0.012	0.013	0.014	0.013		0.018	0.018	0.017	0.018	0.018	0.016	0.016		0.02	0.017	0.015	0.014	0.017	0.016	0.016	0.018	0.015	0.018	0.019	0.02	0.019	0.017	0.015
9	0.991	ICM 16	0.019	0.013	0.014	0.014	0.015	0.013	0.015	0.016		0.015	0.016	0.017	0.017	0.018	0.017		0.016	0.016	0.016	0.015	0.015	0.017	0.018	0.015	0.015	0.017	0.018	0.015	0.016	0.014
9	0.989	ICM 17	0.022	0.02	0.019	0.018	0.019	0.019	0.02	0.023		0.022	0.024	0.024	0.021	0.022	0.022	0.028		0.022	0.016	0.021	0.02	0.019	0.021	0.018	0.021	0.024	0.023	0.021	0.02	0.019
3	0.987	ICM 18	0.022	0.017		0.017	0.018	0.019	0.018	0.021	0.022	0.02	0.022	0.023	0.021	0.022	0.022	0.027	0.021		0.016	0.018	0.015	0.02	0.018	0.019	0.018	0.02	0.017	0.018	0.017	0.016
21	0.952	ICM 19	0.033	0.043	0.04	0.04	0.041	0.039	0.043	0.053	0.054	0.05	0.052	0.054	0.046	0.047	0.048	0.058	0.049	0.038		0.042		0.048	0.053	0.045	0.035	0.045	0.038	0.041	0.038	0.04
22	0.96	ICM 20	0.016	0.018	0.024	0.025	0.025	0.025	0.025	0.021	0.021	0.021	0.021	0.022	0.026	0.027	0.026	0.022	0.02	0.024	0.031		0.038		0.033	0.027	0.02	0.018	0.024	0.026	0.024	0.024
23	0.976	ICM 21	0.034	0.037	0.033	0.034	0.033	0.033	0.034	0.038	0.038	0.037	0.038	0.038	0.035	0.036	0.035	0.042	0.036	0.033	0.039	0.031		0.035		0.035	0.039	0.051	0.034	0.036	0.033	0.032
23	0.976	ICM 22	0.021	0.024	0.022	0.022	0.023	0.022	0.023	0.024	0.026	0.024	0.025	0.026	0.027	0.025	0.029	0.027	0.025	0.021	0.033	0.025	0.043			0.029	0.024	0.024	0.02	0.022	0.02	0.022
24	0.953	ICM 23	0.031	0.034	0.037	0.037	0.037	0.036	0.039	0.037	0.039	0.036	0.037	0.044	0.041	0.042	0.042	0.041	0.037	0.035	0.043	0.037	0.046	0.043			0.031	0.033	0.034	0.036	0.034	0.035
22	0.982	ICM 24	0.015	0.017	0.024	0.024	0.024	0.023	0.025	0.021	0.022	0.019	0.02	0.026	0.027	0.029	0.028	0.021	0.02	0.023	0.021	0.022	0.039		0.031		0.015	0.017	0.022	0.023	0.022	0.023
26	0.993	ICM 25	0.01	0.013	0.012	0.012	0.012	0.023	0.013	0.015	0.015	0.014	0.014	0.015	0.015	0.017	0.015	0.014	0.014	0.023	0.01	0.025	0.013	0.013	0.016	0.015			0.01	0.011	0.01	0.01
28	0.953	ICM 26	0.025	0.027	0.01	0.009	0.008	0.013	0.01	0.031	0.032	0.03	0.031	0.033	0.015	0.015	0.014	0.035	0.03	0.013	0.017	0.015	0.011	0.017	0.012	0.013	0.011		0.009		0.01	0.008
28	0.997	ICM 27	0.009	0.019	0.01	0.011	0.011	0.01	0.011	0.012	0.012	0.011	0.012	0.012	0.012	0.012	0.012	0.013	0.011	0.01	0.013	0.01	0.009	0.01	0.01	0.009	0.011	0.011			0.01	0.01
29	0.993	ICM 28	0.02	0.028	0.019	0.019	0.019	0.018	0.02	0.021	0.022	0.02	0.021	0.022	0.021	0.022	0.022	0.023	0.02	0.018	0.02	0.017	0.017	0.017	0.02	0.017	0.019	0.019	0.02			0.019
27	0.996	ICM 29	0.017	0.013	0.014	0.014	0.015	0.014	0.015	0.015	0.016	0.015	0.015	0.017	0.017	0.017	0.017	0.017	0.014	0.013	0.014	0.013	0.015	0.014	0.017	0.014	0.012	0.013		0.016		0.015
28	0.993	30	0.015	0.017	0.017	0.018	0.018	0.017	0.018	0.019	0.019	0.018	0.019	0.02	0.019	0.02	0.019	0.021	0.018	0.016	0.016	0.016	0.02	0.018	0.021	0.017	0.023	0.023	0.018		0.017

## Sheet: Figure 6a
		OCMsA	Standard deviation	OCMsB	Standard deviation	OCMsC	Standard deviation	OCMsD	Standard deviation
Set A	Before calibration	1.99005	0.73588	2.88716	1.12599	5.83123	0.75421	8.15278	0.95235
Set B	Before calibration	1.94194	0.75358	2.83083	1.16249	5.7267	0.66004	8.0687	0.9272
Set C	Before calibration	1.88596	0.77888	2.75162	1.17242	5.57966	0.67309	7.94172	0.90195
Set D	Before calibration	1.84498	0.71183	2.72256	1.11699	5.50644	0.6773	7.92716	0.88735
Set E	Before calibration	1.92623	0.76681	2.75621	1.17119	5.71037	0.67631	8.20138	0.94829
Set A	After calibration	1.75449	0.79887	2.54002	1.00615	2.1184	0.54772	2.34102	0.74914
Set B	After calibration	1.74398	0.85768	2.42308	1.04935	2.03754	0.51425	2.21305	0.74763
Set C	After calibration	1.65991	0.84712	2.3192	1.00081	1.9298	0.51248	2.08971	0.79282
Set D	After calibration	1.60811	0.73602	2.29995	0.95117	1.88199	0.46336	1.99424	0.68582
Set E	After calibration	1.67963	0.82599	2.29823	0.95285	2.01808	0.54596	2.57552	0.47097

## Sheet: Figure 6b
		OCMsA	OCMsA	OCMsB	OCMsB	OCMsC	OCMsC	OCMsD	OCMsD
Set A	Before calibration	0.9678	0.25998	1.16198	0.31753	2.68066	0.5381	3.95241	0.6055
Set B	Before calibration	0.89721	0.26272	1.07698	0.29468	2.48882	0.47978	3.86016	0.66303
Set C	Before calibration	0.74766	0.21124	0.92891	0.28436	2.07711	0.4671	3.46732	0.50275
Set D	Before calibration	0.80838	0.25175	1.00991	0.36176	2.19052	0.41163	3.49859	0.41323
Set E	Before calibration	0.74308	0.23368	0.83008	0.28977	1.92575	0.42622	3.38945	0.32596
Set A	After calibration	0.83204	0.29147	1.11698	0.34529	1.05157	0.20427	1.24208	0.29437
Set B	After calibration	0.77916	0.22681	0.95892	0.26731	0.98211	0.22277	1.06461	0.2511
Set C	After calibration	0.6488	0.21967	0.87347	0.24635	0.83045	0.19995	0.8055	0.19508
Set D	After calibration	0.71569	0.29048	0.88533	0.23866	0.85397	0.16777	0.83842	0.15651
Set E	After calibration	0.61707	0.23222	0.74076	0.12146	0.7994	0.21315	1.08449	0.14168

## Sheet: Figure 6c
		OCMsA	OCMsA	OCMsB	OCMsB	OCMsC	OCMsC	OCMsD	OCMsD
Set A	Before calibration	1.34097	0.38953	1.84456	0.59372	4.02883	0.54104	5.79495	0.66602
Set B	Before calibration	1.28131	0.40008	1.77854	0.61095	3.88313	0.44209	5.71273	0.66464
Set C	Before calibration	1.17853	0.38463	1.66199	0.60809	3.61411	0.41596	5.43646	0.6318
Set D	Before calibration	1.20314	0.39812	1.68957	0.64002	3.64005	0.41022	5.45145	0.5798
Set E	Before calibration	1.22125	0.42436	1.63367	0.59874	3.63301	0.4132	5.58497	0.6083
Set A	After calibration	1.1744	0.45237	1.65607	0.56592	1.4614	0.34354	1.65112	0.47443
Set B	After calibration	1.13233	0.43198	1.52787	0.57592	1.39527	0.34093	1.50378	0.45539
Set C	After calibration	1.02512	0.42501	1.42654	0.52677	1.27481	0.34117	1.33732	0.45621
Set D	After calibration	1.05632	0.46404	1.44365	0.52235	1.26879	0.29985	1.30882	0.37919
Set E	After calibration	1.02119	0.42757	1.34634	0.41242	1.29553	0.3664	1.70668	0.21941

[truncated: 11 more sheets: Figure 6d, e, f, g, h, Figure 6i, Figure 7a, b, c, d, Figure 7e, Figure 7f, Figure 7g, Figure 7h, Figure 8a, b, c, Figure 8d, e, f, g, Figure 8h, i, Figure 8j]
